# Supplementary material for: Resistance to white spot syndrome virus in the European shore crab is associated with suppressed virion trafficking and heightened immune responses
Source: Front Immunol. 2022 Dec 27;13:1057421. doi: 10.3389/fimmu.2022.1057421 (PMC9831657; doi:10.3389/fimmu.2022.1057421)
Supplement: Supplementary file 1 [file Table_1.xlsx]

## Sheet: SD1
Supplementary Data 1. Differentially expressed transcripts at 6 hours post injection between saline- and WSSV-injected Carcinus maenas. Differentially expressed transcripts have a fold change of at least 1 (p < 0.05) with downregulated transcripts highlighted in red in the “logFC” column, and upregulated transcripts highlighted in green. FDR represents the false discovery rate statistic.
SeqName	Description	sample_B	sample_A	logFC	logCPM	PValue	FDR	con_6h_10	con_6h_12	con_6h_15	con_6h_16	con_12h_19	con_12h_22	con_12h_23	con_12h_24	con_24h_25	con_24h_28	con_24h_30	con_24h_31	con_48h_34	con_48h_36	con_48h_37	con_48h_40	con_late_41	con_late_42	con_late_45	con_late_48	con_late_50	con_late_51	con_late_54	con_late_56	con_late_57	con_late_60	con_late_62	con_late_64	ws_6h_1	ws_6h_2	ws_6h_4	ws_6h_6	ws_12h_11	ws_12h_12	ws_12h_14	ws_12h_16	ws_24h_17	ws_24h_18	ws_24h_20	ws_24h_23	ws_48h_26	ws_48h_29
TRINITY_DN69066_c1_g1_i5	XP_021936194.1UBX domain-containing protein 6	con_6h	ws_6h	-7.62897	3.06113	4.66e-06	0.0297908	2.515	5.725	2.912	0	2.318	0	3.24	0	1.597	2.327	0	0	0	10.154	9.077	0	4.371	3.254	0	8.234	12.095	0	14.651	2.398	5.836	4.928	2.412	3.223	0	0	0	0	0	9.34	4.478	0	1.909	0	5.882	5.261	2.711	5.394
TRINITY_DN75939_c4_g1_i3	XP_018025449.1 PHD finger protein 3-like isoform X2	con_6h	ws_6h	-9.06508	4.32613	5.26e-10	1.01e-05	13.395	5.273	10.949	0	11.431	38.325	28.45	28.532	21.281	15.358	9.045	0	11.92	38.155	15.202	0	48.612	5.164	6.473	25.472	38.35	27.823	28.639	2.398	9.82	18.109	9.997	22.28	0	0	0	0	3.404	19.566	19.995	7.281	6.063	6.74	10.334	17.066	9.024	0
TRINITY_DN78319_c0_g1_i10	XP_018018791.1 C-type lectin domain family 6 member A-like	con_6h	ws_6h	-8.09908	3.46016	3.9e-06	0.0297908	8.026	22.193	2.952	0	0	4.416	4.582	0.009	2.378	15.712	1.738	0	2.244	2.572	0	0	0	0	1.781	0	0	0	0	12.742	9.768	0	0	2.181	0	0	0	0	6.686	9.819	14.081	6.179	1.7	0	1.633	0.65	4.839	1.645
[truncated: 15 more columns]
