# Supplementary material for: Resistance to white spot syndrome virus in the European shore crab is associated with suppressed virion trafficking and heightened immune responses
Source: Front Immunol. 2022 Dec 27;13:1057421. doi: 10.3389/fimmu.2022.1057421 (PMC9831657; doi:10.3389/fimmu.2022.1057421)
Supplement: Supplementary file 2 [file Table_2.xlsx]

## Sheet: SD2
Supplementary Data 2. Differentially expressed transcripts at 12 hours post injection between saline- and WSSV-injected Carcinus maenas. Differentially expressed transcripts have a fold change of at least 1 (p < 0.05) with downregulated transcripts highlighted in red in the “logFC” column, and upregulated transcripts highlighted in green. FDR represents the false discovery rate statistic.
SeqName	Description	sample_B	sample_A	logFC	logCPM	PValue	FDR	con_6h_10	con_6h_12	con_6h_15	con_6h_16	con_12h_19	con_12h_22	con_12h_23	con_12h_24	con_24h_25	con_24h_28	con_24h_30	con_24h_31	con_48h_34	con_48h_36	con_48h_37	con_48h_40	con_late_41	con_late_42	con_late_45	con_late_48	con_late_50	con_late_51	con_late_54	con_late_56	con_late_57	con_late_60	con_late_62	con_late_64	ws_6h_1	ws_6h_2	ws_6h_4	ws_6h_6	ws_12h_11	ws_12h_12	ws_12h_14	ws_12h_16	ws_24h_17	ws_24h_18	ws_24h_20	ws_24h_23	ws_48h_26	ws_48h_29
TRINITY_DN58839_c1_g1_i5	XP_022207537.1Golgi resident protein GCP60-like	con_12h	ws_12h	6.81173	2.35912	7.86e-06	0.00809825	0.904	4.289	1.575	0	0	0	0	0	1.492	1.944	0	0	0	0	0	0	0	0	1.455	9.374	0	0	0	0	0	0	0	1.945	0	0	0	5.779	2.853	1.257	3.648	6.055	0	0	0	4.311	1.015	2.437
TRINITY_DN58978_c0_g1_i2	XP_013790695.1triosephosphate isomerase	con_12h	ws_12h	3.1834	4.78134	3.56e-05	0.020504	0	13.969	9.114	0	3.134	4.389	4.282	14.416	2.501	2.524	4.285	5.996	5.26	3.332	0	0	4.662	0	0.622	0.663	2.27	0.507	0	22.075	0	1.249	1.042	0	5.504	44.302	23.882	71.103	53.413	127.243	23.802	24.814	6.968	2.644	11.51	2.618	6.066	34.841
TRINITY_DN59342_c2_g3_i15	XP_022248670.1epithelial splicing regulatory protein 1-like isoform X1	con_12h	ws_12h	9.80035	5.02324	3.53e-17	6.91e-13	0	25.941	0	0	0	0	0	0	40.323	0	15.533	0	34.951	18.961	59.613	18.014	0	19.966	2.304	0	0	8.734	23.5	0	0	12.767	59.521	30.503	4.009	14.515	0	0	31.313	26.926	49.614	15.04	18.282	0	19.825	42.011	0	0
TRINITY_DN59904_c3_g1_i4	XP_018010073.1 alkaline phosphatase tissue-nonspecific isozyme-like	con_12h	ws_12h	4.95721	3.24579	3.28e-05	0.0194725	1.639	6.099	7.319	0	0	0.785	0	0	3.659	3.133	0.688	4.471	9.002	1.294	5.484	0.231	0.324	1.016	0.515	1.086	6.631	0.424	0.501	0.489	0.983	1.042	0	0	3.177	6.418	25.445	29.902	1.212	5.805	17.676	7.52	1.273	3.1	2.125	12.455	0.309	1.322
TRINITY_DN61291_c3_g1_i5	XP_022243959.1ninjurin-1-like isoform X3	con_12h	ws_12h	-2.37579	4.72465	2.72e-05	0.0171575	43.453	49.668	35.927	0	58.506	32.615	39.813	30.609	61.262	100.193	83.821	39.161	40.381	95.699	50.001	58.368	56.269	57.836	85.464	59.515	107.754	34.23	56.511	55.44	65.357	56.795	37.249	18.46	19.891	23.043	22.844	16.674	6.49	9.159	9.763	4.953	19.706	8.677	51.213	15.415	47.273	74.952
TRINITY_DN62850_c2_g4_i1	XP_022251122.14-hydroxyphenylpyruvate dioxygenase-like protein	con_12h	ws_12h	2.99304	8.06989	1e-05	0.00982858	98.041	89.057	364.656	0	95.197	130.96	22.768	14.054	67.931	141.487	151.849	95.092	43.074	39.847	20.18	68.724	18.389	116.175	217.34	123.929	73.86	213.065	24.399	5.482	61.547	421.087	7.952	33.406	71.939	525.364	118.12	146.766	619.982	551.611	536.675	388.694	608.037	241.968	134.243	324.46	69.674	137.762
TRINITY_DN62855_c2_g2_i1	XP_018022787.1 protein odd-skipped-like	con_12h	ws_12h	4.76563	2.74127	3.75e-05	0.0209609	0	0	0	0	1.439	0	0	0	2.94	8.298	0	5.293	7.566	0	0	2.938	3.399	6.087	2.229	8.114	6.799	2.56	5.691	10.246	6.219	0	0	0	6.285	1.957	0	0	18.79	13.038	4.275	5.759	1.214	14.914	7.489	0	0	6.425
TRINITY_DN62919_c0_g2_i9	XP_018009458.1 alpha-N-acetylgalactosaminidase-like	con_12h	ws_12h	7.18685	2.6544	1.42e-06	0.00214517	3.985	13.841	9.074	0	0	0.071	0	0	9.056	9.614	0	8.548	7.36	0	21.89	5.319	13.403	10.748	3.995	18.857	8.583	0	9.717	4.748	4.488	0	30.147	0	0	5.334	0	5.582	2.07	10.877	4.945	4.928	0	2.123	2.037	2.891	10.904	0
TRINITY_DN63024_c2_g2_i2	XP_015772036.1PREDICTED: uncharacterized protein K02A2.6-like	con_12h	ws_12h	3.11456	10.3021	7.2e-07	0.00156636	200.943	267.2	815.526	0	223.376	214.131	41.554	72.469	173.948	324.286	402.308	469.02	83.607	93.931	61.619	176.261	20.85	345.649	379.377	283.563	185.855	323.915	84.179	16.756	194.957	896.341	38.735	75.035	122.559	1175.07	451.018	480.987	1421.68	1530.79	965.283	793.448	1116.12	539.72	249.865	606.73	172.802	340.97
TRINITY_DN63029_c1_g1_i4	XP_011295569.1 protein ANTAGONIST OF LIKE HETEROCHROMATIN PROTEIN 1-like	con_12h	ws_12h	7.47753	2.90136	6.3e-07	0.00154137	0	0	0	0	0	0	0	0	0.702	0	6.377	0	0	1.384	8.437	0	0	7.371	5.753	17.065	0	0	12.077	5.335	0	0	0	0	2.616	6.332	0	4.083	12.066	1.835	15.719	11.411	7.99	0	0	0	1.024	0.437
TRINITY_DN63536_c3_g1_i3	XP_012281191.1 polymerase delta-interacting protein 3-like	con_12h	ws_12h	6.76039	2.31533	1.54e-05	0.0120929	1.922	0	3.251	0	0	0	0	0	2.606	4.095	0	0	4.622	13.305	11.017	4.823	1.392	2.515	4.851	0	22.621	0	3.821	2.072	4.323	0	9.631	0	13.521	4.269	0	4.02	2.396	7.188	1.765	7.701	2.169	21.254	5.277	8.118	11.858	0
TRINITY_DN64279_c1_g2_i8	XP_018021341.1 neural cell adhesion molecule 1-like	con_12h	ws_12h	7.07531	2.56785	1.19e-05	0.0102378	12.189	4.23	0	0	0	0	0	0	2.51	4.38	0	4.728	3.509	3.091	0	0	1.781	3.121	1.258	0	0	7.446	0.194	3.573	6.28	0.798	0	1.07	3.72	1.391	2.168	2.315	1.725	0.28	4.254	3.949	5.385	0	6.602	0	1.978	0
TRINITY_DN65114_c0_g1_i9	XP_018010803.1 85/88 kDa calcium-independent phospholipase A2-like	con_12h	ws_12h	7.39986	2.83111	4.26e-05	0.0231937	0	5.627	6.372	0	0	0	0	0	0	0	0	0	0	2.347	0	0	0	0	0	0	9.9	0.964	0	0	3.766	2.478	0	0	0	10.246	0	3.428	3.087	2.523	0	8.236	1.524	2.253	0	0	3.488	5.696
TRINITY_DN65582_c5_g1_i1	XP_018016887.1 peritrophin-48-like	con_12h	ws_12h	4.33167	3.19931	8.22e-05	0.0374251	0	2.105	34.072	0	0	0	2.812	0	0	0	0	327.178	0	0.406	0	0.445	0	0	0	0.521	0	4.413	20.537	2.366	4.636	2.46	0	0	8.018	31.859	14.297	12.492	5.763	13.192	25.653	13.106	7.261	0	0	14.679	0.592	0
TRINITY_DN65924_c6_g1_i2	---NA---	con_12h	ws_12h	-4.66928	3.63067	3.11e-05	0.0190066	10.936	0	6.751	0	20.28	21.625	14.46	3.748	0	3.771	6.256	0	0	23.24	2.322	15.067	1.23	0	0	5.018	2.232	39.764	0.46	28.96	3.096	5.586	0	1.278	0	25.441	3.88	0	0	2.251	0	0	12.152	18.861	11.545	9.264	0	1.624
TRINITY_DN67909_c1_g1_i4	NP_001034491.1chitin synthase 1	con_12h	ws_12h	-6.1709	6.22205	6.84e-05	0.0318829	0	3.394	0.389	0	0.296	0.205	143.99	2.006	5.844	0	1.134	0	1.005	0	8.59	0	208.773	0.103	0.212	0	0	0.208	0.899	202.459	0.487	0.667	236.656	5.209	71.905	0.748	1.221	3.688	0.532	0.353	0.553	0.354	0.335	0	0.281	0.898	0	1.302
TRINITY_DN68888_c3_g1_i22	XP_001808066.1 transferrin	con_12h	ws_12h	4.48608	3.7907	1.51e-05	0.0120929	9.976	3.463	20.591	0	0	0.268	1.213	0	2.071	0	0.641	22.03	1.975	0	0	0	0	0.647	0	0	0	0.681	0	0.767	0	0.864	0	0	15.356	34.334	9.265	13.372	2.135	5.136	13.284	13.493	2.806	13.006	3.96	26.125	18.392	0
TRINITY_DN69202_c2_g1_i11	XP_018006600.1 neuron navigator 3-like	con_12h	ws_12h	-4.61536	4.84012	7.76e-06	0.00809825	0.122	13.359	0	0	10.472	7.199	10.678	18.279	13.76	8.327	3.179	0	4.227	6.589	1.28	2.664	27.908	0	2.509	0	0	0	1.645	0	0.8	0.169	22.504	5.528	20.401	0	1.016	0	1.734	0	0	0	0	0	5.066	6.621	0.053	3.103
TRINITY_DN69303_c2_g1_i1	XP_022250235.1protein SEC13 homolog isoform X1	con_12h	ws_12h	9.26282	4.51414	1.77e-06	0.00231167	0	0	0	0	0	0	0	0	74.442	30.354	75.055	0	50.012	0	0	0	0	0	0	76.732	0	0	48.879	100.406	0	0	50.431	0	0	107.684	0	111.793	97.818	0	103.94	2.748	108.321	193.353	0	0	0	0
TRINITY_DN69941_c3_g7_i4	XP_022185496.1phosphatidylinositol 5-phosphate 4-kinase type-2 alpha isoform X2	con_12h	ws_12h	7.81562	3.18228	1.71e-05	0.0128575	7.969	4.102	0	0	0	0	0	0	5.099	0	11.146	5.276	0	0	0	0	0	7.124	6.549	20.715	0	0	17.114	0	0	0	5.404	5.042	16.018	0	0	15.185	1.753	10.705	0	7.61	2.102	0	2.59	3.661	3.735	0
TRINITY_DN69957_c2_g2_i3	XP_018010411.1 longitudinals lacking protein-like isoform X12	con_12h	ws_12h	-6.4424	2.01099	1.93e-05	0.0139939	0.867	0	2.084	0	1.655	2.935	2.998	3.686	3.019	1.129	4.825	0	0	2.226	0	0	1.829	0	0	0	0	1.537	1.216	3.85	0	0	0.733	1.361	1.903	3.3	0	0	0	0	0	0	0	4.562	1.352	1.976	0	5.259
TRINITY_DN70611_c0_g4_i2	XP_021355805.1peroxisomal trans-2-enoyl-CoA reductase-like	con_12h	ws_12h	7.68933	3.08328	1.19e-05	0.0102378	7.329	13.389	0	0	0	0	0	0	19.833	7.119	5.224	11.615	0.889	9.424	0	0	0	4.527	1.304	12.611	12.478	12.208	8.787	4.878	9.637	11.725	14.88	15.751	11.109	3.425	0	0	12.197	0	19.293	8.951	6.683	10.185	5.268	0.205	9.474	0
TRINITY_DN70950_c0_g6_i2	XP_014295286.1 serine-rich adhesin for platelets	con_12h	ws_12h	-8.03173	3.33924	4.64e-09	2.27e-05	2.967	2.361	2.024	0	7.618	1.65	3.312	4.331	4.967	0	2.008	9.799	0	2.083	0	4.454	0	1.622	4.336	8.668	0	0	8.94	0	4.506	0	1.988	0.889	6.642	2.216	2.99	2.414	0	0	0	0	2.429	9.617	5.839	3.105	3.196	0
TRINITY_DN71042_c2_g2_i3	XP_018024062.1 kinase D-interacting substrate of 220 kDa-like isoform X2	con_12h	ws_12h	-6.55972	2.09257	2.04e-05	0.0142927	0	0	3.989	0	2.43	2.123	4.111	6.594	3.51	2.504	0	0	0	3.723	2.198	0	13.662	0	2.092	3.639	4.492	3.399	1.625	0	0	0	6.89	4.862	0	5.228	0	1.849	0	0	0	0	0	7.299	2.125	0	3.134	0
TRINITY_DN71693_c2_g2_i1	XP_018015741.1 alpha-1-antitrypsin-like	con_12h	ws_12h	2.43739	9.94556	1.56e-06	0.00217602	645.462	402.915	2720.15	177.581	173.296	212.454	198.877	91.641	55.093	152.328	76.561	8030.29	63.789	143.473	55.447	154.529	35.305	96.793	45.161	32.435	78.222	65.609	69.681	298.312	41.333	98.269	79.033	18.724	4830.92	2200.87	1990.48	1581.2	776.099	652.678	1087.67	1095.51	430.053	225.499	211.752	536.37	373.223	208.205
TRINITY_DN71756_c2_g2_i1	XP_018027646.1 Krueppel homolog 1-like	con_12h	ws_12h	3.91251	7.33602	1.18e-10	7.68e-07	38.772	252.326	530.741	0	17.067	42.009	6.938	17.138	36.927	131.048	366.556	103.538	7.136	186.088	6.765	182.514	2.687	194.418	34.216	93.178	68.985	479.174	8.94	4.16	185.598	8.101	9.862	69.423	767.443	590.329	298.895	130.28	344.404	323.129	295.633	296.597	22.386	7.262	240.602	307.009	14.922	52.825
TRINITY_DN72547_c1_g1_i1	XP_012270974.1 dephospho-CoA kinase domain-containing protein	con_12h	ws_12h	8.66572	3.94995	6.48e-05	0.031686	0	27.289	33.225	0	0	0	0	0	0	0	0	14.921	11.884	0	0	0	0	2.176	73.905	0	0	0	0	0	0	0	0	0	0	0	0	0	0	0	59.558	42.856	26.197	55.439	10.94	0	23.619	0
TRINITY_DN72996_c3_g1_i4	XP_008196653.1 protein argonaute-2 isoform X2	con_12h	ws_12h	1.91897	8.3174	0.000107585	0.0468307	27.704	50.485	27.202	0	30.952	37.325	60.754	36.345	33.206	20.386	38.699	13.362	43.621	35.267	36.136	27.111	21.319	26.454	24.385	27.982	31.886	45.432	34.054	57.137	33.392	31.448	38.503	29.78	58.859	83.787	61.445	70.323	126.352	176.755	102.068	209.132	74.939	60.718	68.412	86.528	41.834	28.406
TRINITY_DN73696_c1_g2_i3	XP_018022756.1 dynamin-1-like protein isoform X3	con_12h	ws_12h	-7.4828	2.83593	6.63e-05	0.031686	2.656	7.348	0	0	10.831	0	2.098	18.703	5.221	5.097	0	17.576	2.657	1.955	19.759	4.531	0	0.513	0	3.161	9.564	8.967	7.172	0	7.176	1.502	0	17.335	1.953	5.257	13.921	0	0	0	0	0	0	0.875	3.889	0	0	6.477
TRINITY_DN74431_c1_g1_i1	XP_011147725.1 early nodulin-75	con_12h	ws_12h	-7.32193	7.69199	9.89e-05	0.0440389	0.32	0	1.017	0	1.655	1.213	647.236	0.354	0	2.19	0	0.994	0.718	1.166	0.85	0.36	0	0.636	0.197	0.424	0.448	1.812	2.902	3871.26	0.191	0.197	0.656	0.444	28.64	1.18	2.191	0.431	2.816	0.217	0.574	0.214	1.181	2.933	4.285	1.454	0	0.614
TRINITY_DN74812_c1_g2_i2	XP_018012008.1 phospholipase D alpha 1-like	con_12h	ws_12h	-3.48321	5.89411	2.22e-07	0.00072505	34.297	34.145	46.906	0	39.721	56.978	46.622	7.204	19.587	60.55	38.16	16.702	19.647	78.972	32.831	50.316	55.492	61.48	96.751	19.911	81.677	39.523	56.133	46.695	41.603	45.98	22.813	18.918	10.549	17.488	6.493	17.401	1.949	4.756	2.872	3.653	1.223	2.839	6.602	0.813	16.626	16.796
TRINITY_DN75088_c2_g1_i6	---NA---	con_12h	ws_12h	9.94233	5.15861	1.31e-06	0.00214517	0	3.355	0	0	0	0	0	0	0	357.566	2.352	913.047	0	0	779.638	0	3.367	0	0	0	2227.15	0	0	3.067	0	0	0	2497.56	0	843.053	1209.99	768.245	6.089	613.745	691.952	0	610.809	0	0	0	538.714	5.915
TRINITY_DN75089_c2_g3_i15	XP_021942530.1G patch domain-containing protein 2 isoform X1	con_12h	ws_12h	6.80301	2.3517	4.41e-06	0.00507689	0.226	2.292	0	0	0	0	0	0	6.459	0.54	1.041	0	0	0	7.72	0	0	0.01	0	5.779	0.682	0	6.59	1.942	0.835	1.239	4.362	3.889	11.5	0	0	2.638	1.343	2.631	2.127	1.028	0	0	2.555	5.689	2.781	0
TRINITY_DN75330_c0_g1_i2	XP_017843180.1 organic cation transporter protein	con_12h	ws_12h	4.18689	2.98976	4.59e-05	0.0243185	2.675	7.821	18.986	0	1.079	0	0	0	5.292	1.129	4.471	4.831	1.472	4.31	2.169	3.606	23.197	1.324	0	1.89	2.951	2.643	5.078	0	0	0	14.398	6.431	7.967	10.428	13.362	6.111	4.233	4.91	9.21	6.557	0.678	1.35	0	9.692	0.759	0
TRINITY_DN75445_c6_g1_i2	XP_018010850.1 serine-rich adhesin for platelets-like isoform X3	con_12h	ws_12h	7.21323	2.67923	1.75e-07	0.000684111	3.702	6.62	1.416	0	0	0	0	0	6.713	0	10.523	0	6.821	0	8.523	2.955	12.465	0	0.834	1.445	0	3.042	3.617	0	0	0	10.094	0.82	1.41	0	0	2.899	2.555	3.264	4.403	3.538	0	1.415	3.644	5.723	0	0
TRINITY_DN75526_c3_g3_i2	XP_018015051.1 rho GTPase-activating protein gacK-like isoform X1	con_12h	ws_12h	-4.91155	8.31063	8.69e-07	0.00170221	26.988	37.923	49.419	0	47.579	42.277	135.111	988.681	590.362	35.077	86.192	32.583	79.55	35.665	810.711	30.366	43.302	30.273	38.029	12.872	33.362	32.435	90.034	126.837	58.764	13.049	16.733	575.927	14.252	50.7	44.512	208.195	12.672	5.063	3.552	18.248	17.914	11.302	14.75	0.907	31.371	89.509
TRINITY_DN75949_c0_g1_i16	XP_018024732.1 4F2 cell-surface antigen heavy chain-like isoform X2	con_12h	ws_12h	7.47046	2.89216	4.86e-07	0.00136102	0	0	0	0	0	0	0	0	0	1.522	1.72	1.867	0	0	0	3.246	0	0	1.584	3.487	6.51	0	0	1.142	2.714	0	0	0	7.746	0	9.767	0	5.697	4.738	1.595	11.609	0	0	0	1.831	11.24	0
TRINITY_DN76178_c2_g1_i4	XP_014786958.1 THAP domain-containing protein 5-like	con_12h	ws_12h	-4.52274	3.6678	2.12e-05	0.0143415	5.784	2.764	0	0	9.073	3.658	4.996	13.506	3.387	4.645	5.345	2.587	5.026	3.219	3.354	5.045	1.149	4.414	2.547	2.824	4.511	2.086	2.054	0	0	0.582	2.277	2.917	1.41	0.806	0	6.767	0	0	0	1.325	5.326	3.063	2.309	2.164	4.335	2.041
TRINITY_DN76328_c1_g2_i7	XP_018010598.1 neprilysin-like isoform X3	con_12h	ws_12h	-3.05655	4.69367	6.05e-05	0.0303838	3.532	0	15.226	0	31.016	21.651	30.876	20.435	9.592	4.144	9.686	10.809	6.453	11.364	21.107	4.206	10.134	13.899	18.692	19.444	37.388	8.676	6.805	4.862	7.385	8.571	4.034	0	12.893	21.796	7.77	4.245	2.098	7.098	0	3.176	2.253	4.022	4.873	0	21.173	0
TRINITY_DN76633_c5_g1_i1	XP_019623653.1 protein transport protein Sec61 subunit alpha	con_12h	ws_12h	1.99303	7.2329	5.48e-05	0.0282261	74.614	179.137	104.172	0	58.77	88.577	59.198	84.048	126.63	69.074	57.802	66.861	55.02	70.225	134.896	55.756	79.142	72.012	76.436	78.709	48.894	79.628	34.411	22.679	123.512	139.565	343.501	255.162	57.024	129.048	91.545	218.551	175.913	264.947	371.049	331.695	102.702	114.221	57.56	197.573	45.242	80.356
TRINITY_DN77029_c2_g1_i4	XP_021956066.1proteasome maturation protein-like	con_12h	ws_12h	-7.17288	2.60141	2.17e-06	0.00266169	0	0	0	0	7.778	15.754	8.993	2.616	0	0	0	0	0	0	0	17.021	0	0	0	0	0	0	0	15.989	5.688	0	0	0	0	0	0	32.945	0	0	0	0	0	0	0	0	0	0
TRINITY_DN77142_c6_g2_i3	XP_018027123.1 carbonic anhydrase 2-like	con_12h	ws_12h	-11.8378	7.01054	2.55e-05	0.0166388	0	193.46	0	0	0	0	2.812	665.977	503.441	0	539.543	0	256.593	0	379.5	0	130.878	0	0.326	0.695	0	0	0	0.31	0.626	0.329	290.831	379.965	8.697	0	1.198	548.958	0	0	0	0	0.645	0.875	0.536	0	0	425.293
TRINITY_DN77299_c1_g2_i2	XP_001624693.1predicted protein	con_12h	ws_12h	8.05555	3.4122	1.2e-05	0.0102378	0.735	0	0	0	0	0	0	0	5.423	0	0	0.771	0	0	0	0.882	0	2.998	0	0	0	0	2.135	3.704	2.644	0	0	0	0	0	48.506	3.967	120.785	7.242	7.253	2.007	0	0	544.375	2.575	0	0
TRINITY_DN77811_c0_g2_i5	XP_018011350.1 cystathionine gamma-lyase-like	con_12h	ws_12h	8.55785	3.85227	5.88e-12	5.76e-08	0	0	0	0	0	0	0	0	0	0	0	0	0	0	0	0	0	0	0	18.531	20.856	0	0	10.964	0	24.041	0	0	0	0	0	0	4.495	10	13.252	9.527	0	0	0.711	7.879	0	0
TRINITY_DN78307_c6_g1_i2	XP_022251125.14-hydroxyphenylpyruvate dioxygenase-like protein	con_12h	ws_12h	3.22364	9.49705	9.57e-07	0.00170337	184.355	251.923	692.418	0	176.285	232.339	41.997	41.436	119.513	326.25	295.721	169.816	133.008	103.844	45.558	134.716	16.042	299.701	366.006	326.947	170.024	304.602	57.237	14.635	163.114	900.631	28.738	74.812	132.513	1112.21	372.127	371.742	1184.98	1469.32	1195.85	711.281	1231.72	598.827	300.208	746.578	191.141	363.597
[truncated: 15 more columns]
