# Supplementary material for: Resistance to white spot syndrome virus in the European shore crab is associated with suppressed virion trafficking and heightened immune responses
Source: Front Immunol. 2022 Dec 27;13:1057421. doi: 10.3389/fimmu.2022.1057421 (PMC9831657; doi:10.3389/fimmu.2022.1057421)
Supplement: Supplementary file 3 [file Table_3.xlsx]

## Sheet: SD3
Supplementary Data 3. Differentially expressed transcripts at 24 hours post injection between saline- and WSSV-injected Carcinus maenas. Differentially expressed transcripts have a fold change of at least 1 (p < 0.05) with downregulated transcripts highlighted in red in the “logFC” column, and upregulated transcripts highlighted in green. FDR represents the false discovery rate statistic.
SeqName	Description	sample_B	sample_A	logFC	logCPM	PValue	FDR	con_6h_10	con_6h_12	con_6h_15	con_6h_16	con_12h_19	con_12h_22	con_12h_23	con_12h_24	con_24h_25	con_24h_28	con_24h_30	con_24h_31	con_48h_34	con_48h_36	con_48h_37	con_48h_40	con_late_41	con_late_42	con_late_45	con_late_48	con_late_50	con_late_51	con_late_54	con_late_56	con_late_57	con_late_60	con_late_62	con_late_64	ws_6h_1	ws_6h_2	ws_6h_4	ws_6h_6	ws_12h_11	ws_12h_12	ws_12h_14	ws_12h_16	ws_24h_17	ws_24h_18	ws_24h_20	ws_24h_23	ws_48h_26	ws_48h_29
TRINITY_DN26335_c0_g1_i1	XP_018011218.1 esterase E4-like	con_24h	ws_24h	-3.31756	7.14436	4.1e-05	0.0160907	39.488	188.571	77.887	0	20.416	15.192	6.909	446.58	307.511	21.722	164.128	89.028	162.062	12.997	361.164	14.108	8.175	32.48	60.897	59.037	21.528	49.113	60.067	3.279	46.874	36.902	16.617	93.231	24.393	34.286	113.978	493.73	26.464	36.51	16.464	4.278	19.321	1.899	9.333	28.153	17.535	166.648
TRINITY_DN47854_c0_g1_i1	XP_018022429.1 fatty acid-binding protein liver-like	con_24h	ws_24h	-4.07958	3.64137	4.53e-05	0.0174373	8.798	9.916	3.44	0	4.005	12.365	8.251	0	47.66	8.288	8.887	143.88	26.46	8.424	32.716	4.154	2.849	0	2.259	16.967	1.242	1.853	3.423	0	1.061	4.562	11.001	13.89	2.344	1.353	12.608	14.323	0	0	8.817	3.628	2.295	1.583	4.574	3.114	0	9.601
TRINITY_DN56982_c0_g4_i1	XP_013777584.1sorbitol dehydrogenase-like	con_24h	ws_24h	-5.34218	4.56489	8.04e-06	0.00523024	0	6.502	3.879	0	0	3.845	2.37	10.695	108.518	3.997	76.738	2.707	28.479	2.271	153.652	3.478	2.056	3.018	4.366	5.801	3.643	3.598	6.978	0.538	5.193	10.476	3.551	46.421	4.501	2.6	6.025	14.574	1.296	0	0	0.584	2.177	0	2.239	0	1.324	58.479
TRINITY_DN57383_c0_g1_i1	XP_018020388.1 D-3-phosphoglycerate dehydrogenase-like	con_24h	ws_24h	-3.24795	6.2507	3.67e-05	0.0146937	6.085	2.971	10.809	0	7.81	4.969	0.3	43.991	98.531	9.849	75.501	49.542	38.954	40.2	90.886	30.657	56.382	3.706	3.199	0.445	21.715	3.698	5.579	1.224	1.426	4.525	125.778	33.656	7.865	5.305	0	4.119	0.168	1.139	1.415	0.23	12.822	4.552	6.857	0.582	11.902	84.563
TRINITY_DN58246_c5_g2_i1	XP_021961373.1apolipoprotein D-like	con_24h	ws_24h	-10.4071	5.44673	2.92e-06	0.00337825	0	7.427	4.507	0	0	0	0	0	3.168	1.993	0	179.067	0.942	0.617	1.787	1.542	0.955	0	0.713	0	7.789	0	0.695	6.314	3.07	0	5.346	18.252	3.041	0	8.524	2.432	1.072	1.537	0	0.864	0	0	0	0	1.033	0
TRINITY_DN58431_c1_g1_i6	XP_018013591.1 alpha-(16)-fucosyltransferase-like	con_24h	ws_24h	-11.1813	6.25439	6.87e-07	0.00134925	0	103.832	0	0	0	0	0	108.903	162.961	0	180.88	0	102.94	0	102.963	0	17.45	0	0	0	0	0	0	0	0	0	33.621	83.23	0	0	0	142.826	0	0.307	0.266	0	0	0	0	0	0	172.854
TRINITY_DN59104_c0_g1_i5	XP_018898964.1 epidermal growth factor receptor kinase substrate 8	con_24h	ws_24h	-7.16818	2.49977	1.2e-05	0.00675105	0	0	0	0	6.787	11.196	0	0	3.019	7.09	4.285	0	0	4.505	0	14.631	0	4.353	0	0	0	3.166	0	0	14.004	0	2.084	8.404	0	0	0	3.015	0	7.514	0	0	0	0	0	0	0	2.936
TRINITY_DN59107_c1_g1_i2	XP_022189544.1melanization protease 1-like isoform X2	con_24h	ws_24h	-10.2838	5.37748	5.92e-07	0.00129086	0.245	15.494	0.309	0	0	0	0	99.171	162.197	0.373	36.198	0	32.123	0	154.98	0	0	4.845	0.303	0	0	0	0	0	0	1.239	0	1.375	47.138	0.365	0	93.36	0.242	0.66	4.382	0	0	0	0	0	2.605	23.377
TRINITY_DN59107_c1_g2_i1	XP_018012629.1 chymotrypsin A-like	con_24h	ws_24h	-7.63445	6.04461	3.55e-06	0.00337825	0.349	23.295	0.449	0	0	2.221	0.628	272.871	383.173	0	71.402	2.176	60.728	0.737	365.731	0.797	1.101	3.48	1.759	1.401	0.495	0	0	0.424	0	1.333	0	2.459	99.576	1.573	1.62	110.761	0	3.336	7.168	0	0.871	0	0.36	0.804	1.607	92.623
TRINITY_DN59229_c4_g1_i5	XP_018007477.1 transcription elongation factor S-II-like	con_24h	ws_24h	-4.67993	4.09953	1.2e-09	1.18e-05	3.448	17.018	0	0	8.409	4.969	1.884	38.422	14.006	14.465	9.38	17.302	11.192	8.913	8.236	0	0	0	8.99	0	2.858	0	0	5.547	16.944	0	16.405	0	0	4.566	12.152	17.069	17.242	3.165	0	0	0.017	0.475	1.37	0	0	0
TRINITY_DN59536_c4_g4_i2	XP_022102737.1insulin receptor substrate 1-B-like isoform X4	con_24h	ws_24h	2.46922	3.74056	8.7e-05	0.0266892	8.647	3.955	4.776	0	19.76	11.579	12.805	6.505	3.045	2.543	5.085	5.191	15.842	16.531	1.099	25.192	11.153	16.107	9.399	8.875	13.365	31.014	13.865	56.876	3.975	7.388	16.444	7.015	10.753	18.035	3.845	7.26	7.432	7.378	9.019	9.001	17.177	28.348	28.262	14.808	14.577	8.684
TRINITY_DN59649_c0_g5_i1	XP_021961373.1apolipoprotein D-like	con_24h	ws_24h	-2.1441	6.33081	0.000114688	0.0336968	47.146	31.961	37.024	0	23.334	27.084	25.452	71.064	60.253	42.275	37.788	121.199	59.858	34.409	80.098	41.63	15.977	41.124	18.745	53.921	37.743	13.421	28.404	100.177	41.15	32.312	19.551	178.808	6.149	34.689	42.036	49.395	22.352	20.371	23.791	21.597	17.277	14.709	21.432	6.382	22.153	51.7
TRINITY_DN60073_c2_g1_i1	XP_018025442.1 protein NPC2 homolog	con_24h	ws_24h	-3.02183	8.63968	3.61e-06	0.00337825	884.574	381.017	245.178	0	216.598	247.95	99.396	190.326	281.799	897.489	194.266	1379.29	217.872	301.221	191.078	208.717	56.301	189.07	149.469	269.789	1032.89	119.7	57.727	184.871	205.682	164.676	81.658	706.508	94.242	211.761	219.65	190.838	52.518	156.845	445.061	135.102	119.485	39.166	114.735	70.942	147.417	273.255
TRINITY_DN60566_c0_g3_i1	XP_018017447.1 sodium-dependent nutrient amino acid transporter 1-like	con_24h	ws_24h	-6.53199	3.79278	6.14e-05	0.0207961	1.696	1.741	2.952	0	1.775	1.445	8.465	0	1.931	3.162	2.575	146.707	2.711	2.121	4.615	0	29.203	0	2.198	2.379	10.022	0	1.134	22.776	3.497	5.52	11.078	2.334	1.444	8.298	2.967	2.522	0.625	3.291	1.436	0.749	0.729	0	0.694	0	2.896	2.905
TRINITY_DN61242_c2_g1_i1	XP_018016294.1 BTB/POZ domain-containing protein 9-like isoform X2	con_24h	ws_24h	-6.79541	2.15483	3.6e-06	0.00337825	0	0	10.221	0	3.621	0	0.999	1.971	7.731	2.209	3.319	8.274	0.628	0	7.577	0	12.108	0	5.056	7.908	8.284	1.512	1.461	10.931	1.548	0	2.837	6.237	5.181	5.737	5.443	0	2.667	0	3.552	0	0	0	0	0	0	6.914
TRINITY_DN61620_c1_g2_i1	XP_018016079.1 mediator of RNA polymerase II transcription subunit 15-like	con_24h	ws_24h	-10.7376	5.82014	3.93e-06	0.00351128	0	3.512	0	0	0	0	0.956	141.067	281.009	0	13.526	0	7.001	0	353.855	0	0	0.267	0	0	0	0	0	0	0	0	0	0.736	0	0	0	81.415	0	0	0	0	0	0	0	0	0	115.76
TRINITY_DN61792_c1_g1_i1	XP_011156887.1 trypsin-1-like	con_24h	ws_24h	-9.57033	4.69048	3.07e-06	0.00337825	0	88.722	0	0	0	0	0	115.417	137.486	0	121.544	0	132.371	0	135.01	0	16.56	0	0	0	0	0	0	0	0	0	19.3	81.855	4.077	0	0	161.618	0	0	0	0	0	0	0	0	0	142.49
TRINITY_DN61941_c3_g1_i1	XP_018009808.1 extracellular serine/threonine protein CG31145-like	con_24h	ws_24h	8.57373	3.75131	2.14e-11	4.2e-07	15.401	6.827	2.224	0	2.342	1.963	12.605	0	0	0	0	0	7.665	7.86	0	15.427	5.132	5.071	4.616	0	0	2.186	11.351	5.009	2.296	3.389	8.318	0	22.473	17.843	7.223	0	5.931	3.282	3.116	1.744	10	5.502	1.686	9.119	4.459	1.458
TRINITY_DN62021_c2_g1_i1	XP_018023343.1 methyltransferase-like protein 24	con_24h	ws_24h	-8.5907	8.02034	1.3e-07	0.000639239	0	1039.26	0	0	3.054	2.079	7.195	757.776	814.243	2.514	1318.97	4.694	845.083	0.767	613.795	0	41.214	1.632	0	0	0	0	0.981	6.004	2.949	0	53.461	182.516	28.826	0	0	689.02	0	5.045	0	0	2.06	0	1.027	2.344	0	1801.02
TRINITY_DN62021_c2_g1_i4	XP_018023343.1 methyltransferase-like protein 24	con_24h	ws_24h	-5.79465	5.46295	3.13e-05	0.0130646	2.525	91.221	0	0	0	0	6.823	447.411	159.872	0	270.492	3.734	202.91	1.181	127.854	1.174	18.891	0	0.644	0	0	0	3.208	5.041	0	0	14.321	67.603	26.312	1.535	7.097	48.138	1.016	0	0	1.382	0.645	0.875	3.977	1.779	0	280.367
TRINITY_DN62492_c2_g1_i1	XP_021198761.1 zinc finger protein 862	con_24h	ws_24h	-5.62586	3.53318	5.97e-05	0.0205559	0.914	34.853	0	0	0	0.776	3.326	2.731	19.236	0.471	43.012	0	19.989	0.323	11.418	0	1.926	0.308	1.925	0	0	0.956	0	2.235	0.365	0	1.679	4.306	5.538	0	1.415	13.605	0.606	0.832	0	0.831	0.385	0	0.316	0.351	0	24.272
TRINITY_DN62660_c1_g3_i3	XP_018011733.1 protein transport protein SEC31-like	con_24h	ws_24h	-9.68576	4.80186	5.09e-06	0.00370341	0	10.949	0	0	0	0	0	356.451	283.633	0	45.485	0	19.262	0	219.896	0	1.943	0	0	0	0	0	0	0	0	0	6.716	468.278	0	0	0	147.331	0	0	0	0	0	0	0	0	0	60.041
TRINITY_DN63135_c4_g2_i1	XP_017347224.1 multiple epidermal growth factor-like domains protein 6 isoform X1	con_24h	ws_24h	6.08188	1.70314	7.95e-05	0.0251827	2.496	5.607	12.704	0	0	0	0	0	0	0	0	0	6.714	0	4.481	0	7.673	0	9.505	1.227	0	0	4.72	0	0	11.303	0	2.903	0	0	0.126	0	11.274	0	0	0	2.655	13.732	10.483	8.238	12.114	0
TRINITY_DN63595_c3_g1_i1	XP_018010131.1 peroxidase-like	con_24h	ws_24h	-5.23531	5.47514	3.38e-06	0.00337825	1.243	32.906	2.194	0	0.464	0.196	2.812	29.106	71.345	1.198	59.131	1.936	45.578	0.165	53.87	1.602	56.171	0.154	0.788	0.206	0	1.138	0.766	7.538	1.505	0.197	73.263	46.643	4.434	0.47	1.438	53.666	0.923	1.474	0.564	0.634	1.357	0.521	0.325	1.257	0	54.303
TRINITY_DN63643_c1_g1_i9	XP_018019934.1 flotillin-2-like isoform X1	con_24h	ws_24h	7.6389	2.92847	7.27e-06	0.00492652	13.159	5.371	2.882	0	0	7.529	9.093	0	0	0	0	0	0	0	0	1.174	6.815	0	11.196	0	19.007	0	0.603	4.862	0	0	0	0	42.874	0	0	4.9	14.164	2.731	17.251	17.064	17.839	0	4.688	7.998	0	0
TRINITY_DN64163_c5_g3_i1	XP_018009304.1 syntaxin-1A-like	con_24h	ws_24h	-7.26035	2.42588	4.96e-05	0.0183822	15.938	6.955	0	0	13.621	9.938	4.711	0	6.81	2.475	2.38	54.287	7.575	0	1.901	3.803	17.887	8.828	8.202	14.729	4.343	0	10.973	0	15.778	3.886	6.794	5.306	0	0	5.42	0	0	0	0	6.804	0	0	0	0	24.157	7.154
TRINITY_DN64744_c6_g3_i2	XP_021539099.1protein LZIC isoform X2	con_24h	ws_24h	6.63287	2.09682	0.000190195	0.0478902	0	1.387	0	0	0	10	0	0	0	0	0	0	5.394	11.59	9.603	4.043	11.089	0	15.895	4.421	20.613	0	12.291	6.494	0	9.904	0	3.917	17.802	0	11.353	0	0	10.009	0	6.779	5.678	10.539	0	17.425	21.721	0
TRINITY_DN64748_c2_g1_i5	XP_012282602.1 cytochrome P450 302a1 mitochondrial	con_24h	ws_24h	-6.89318	2.26893	0.000163034	0.0426933	0	6.483	6.92	0	0	0	0	0	5.985	23.214	1.701	0	0	0.692	6.287	5.859	0	10.368	0	5.866	0	0	1.338	0	4.245	0	0	0	0	0	0.023	0	0	0	10.072	0	0	0	0	0	0	0
TRINITY_DN65207_c0_g1_i1	XP_015757683.1 NACHT LRR and PYD domains-containing protein 3-like isoform X1	con_24h	ws_24h	-7.93772	3.15734	2.21e-06	0.00288843	0	5.125	0.409	0	0	10.17	0	6.488	4.546	0	6.033	1.97	0	2.196	5.398	2.99	5.714	0	0	0	4.296	2.776	0	0	0	0	0	0	1.631	0	2.545	0	0	9.919	0	0	0	0	0	0	11.231	11.131
TRINITY_DN65299_c5_g1_i1	XP_018018186.1 carbohydrate sulfotransferase 11-like	con_24h	ws_24h	-9.74932	4.86156	1.51e-06	0.00228607	0.254	2.617	0.828	0	0	0	1.627	65.805	66.571	0	5.354	0.805	7.997	0	72.493	0.146	71.242	0	0	0.511	1.093	0.133	0	4.666	0.157	0	76.968	611.236	6.319	0	0.593	9.082	0	0.172	0.16	0.354	0	0	0	0	0	13.162
TRINITY_DN66228_c1_g2_i1	XP_001662959.1trichoplein keratin filament-binding protein isoform X1	con_24h	ws_24h	-3.95525	7.69426	0.00013194	0.0359903	16.89	412.526	21.259	0	4.213	9.438	15.403	440.075	567.072	26.062	788.125	7.743	216.257	8.168	246.372	12.146	69.931	19.381	7.133	34.879	22.341	9.922	51.086	98.904	6.793	9.003	98.218	503.684	21.998	14.841	13.088	876.843	11.6	41.971	20.058	22.099	31.004	16.255	8.42	34.603	12.344	195.856
TRINITY_DN66269_c1_g1_i2	XP_015608198.1 pro-resilin-like	con_24h	ws_24h	3.36693	8.43718	4.55e-06	0.00370341	237.642	55.167	93.712	0	69.266	83.965	315.503	48.56	11.32	109.012	34.516	138.193	18.696	54.182	36.767	72.81	0	8.418	20.117	181.293	122.287	17.559	599.963	884.642	368.16	212.909	2.567	0.667	7.321	80.42	1377.19	21.484	3003.52	23.219	178.675	489.932	505.444	436.029	1641.09	474.274	72.499	16.036
TRINITY_DN66270_c2_g3_i3	XP_021340717.1carbonic anhydrase-like	con_24h	ws_24h	-11.9082	6.97177	4.6e-07	0.0011287	0	212.475	0	0	0	0	0	391.629	398.618	0	440.031	0	200.639	0	383.523	0	59.943	0	0	0	0	0.349	0	0	0	0	307.101	288.984	1.716	0	0	459.251	0	0.452	0.798	0	0	0	0	0	0	315.812
TRINITY_DN66353_c3_g1_i3	XP_021954557.1titin homolog	con_24h	ws_24h	-10.1772	5.27532	1.16e-05	0.00670412	2.044	1.003	0	0	0	0	6.395	41.737	138.196	0	2.91	0	46.978	0.196	143.17	0	0.583	0	0	0	0	0	0.685	1.566	0	0	4.323	3106.25	0.951	0	0	6.049	0.186	0.253	0	0	0	0	0	0	0	10.132
TRINITY_DN66823_c6_g1_i5	XP_017782460.1 iron-sulfur cluster assembly 1 homolog mitochondrial	con_24h	ws_24h	6.24085	1.81773	1.24e-05	0.00675329	1.479	0	2.074	0	0	0	0	0	0	0	0	0	3.007	0.91	0	0	2.023	0	1.455	5.073	0	1.114	1.563	0	2.253	1.596	1.312	0	2.616	2.82	0	0	1.054	0	1.234	0	3.484	2.402	2.213	3.567	1.324	0.51
TRINITY_DN67585_c0_g2_i4	XP_014276585.1 ABC transporter G family member 21	con_24h	ws_24h	-10.4459	5.48527	1.82e-05	0.00831476	0	1.013	0	0	0	0	0	3.933	3.212	0	0	88.052	0	0	0	0	39.806	0	0	0	0	0	0	0	0	0	74.343	11.195	9.869	0	0	1.14	0	0	0	0	0	0	0	0	0	0
TRINITY_DN67942_c1_g4_i1	XP_018022905.1PREDICTED: uncharacterized protein LOC108678919	con_24h	ws_24h	-2.54153	3.8513	0.000154322	0.040958	5.36	6.109	7.957	0	5.436	9.028	17.458	7.168	18.262	8.229	9.37	14.715	13.67	5.641	17.839	4.651	14.925	9.619	3.517	4.866	5.445	4.247	13.936	7.277	6.21	6.553	24.086	16.654	4.994	12.836	19.774	9.001	1.278	4.647	0.511	2.04	1.332	0.726	4.68	1.728	4.265	1.114
TRINITY_DN68096_c4_g1_i3	XP_002408658.1bromodomain-containing protein putative	con_24h	ws_24h	6.954	2.35389	4.91e-05	0.0183822	0	3.345	0	0	0	0	0	0	0	0	0	0	3.393	1.594	0	0	0.567	0	0	0	0	0	3.147	0	0	2.15	0	0	0	0	0	0	0	0	2.116	0.806	1.608	0.978	1.37	0	2.216	0.833
TRINITY_DN68594_c3_g3_i1	XP_015753740.1 RNA-directed DNA polymerase from mobile element jockey-like	con_24h	ws_24h	-8.51499	3.70366	1.31e-05	0.0069528	0	44.583	0	0	0	0	0	9.59	63.736	0	8.227	0.959	7.934	0	32.353	0	0.486	0	0	0	0	0	0.756	0	0	0	0	7.348	0	0	0	53.406	0	0	0	0	0	0	0	0	0	25.574
TRINITY_DN68925_c4_g1_i1	XP_019619831.1 protein unc-13 homolog C-like	con_24h	ws_24h	-8.4334	3.6313	2.76e-05	0.0120255	0.462	123.359	0	0	0	0	0.842	27.206	80.032	0	24.365	0	44.196	0	109.986	0	0.745	0	0	0.619	0	0	0	0	0	0	0.637	4.598	0	0	0	88.325	0	0.642	1.127	0	0	0	0	0	0	39.121
TRINITY_DN69460_c3_g1_i3	XP_002739312.1 major facilitator superfamily domain-containing protein 3-like	con_24h	ws_24h	-7.68537	2.93516	0.000128343	0.0359012	0	0	0	0	0	0	0	0	0	18.854	6.832	0	0.736	0	0	0	0	6.046	7.595	3.563	0	0	6.825	2.594	0	0	0	0	0	0	0	0	0	0	0	2.221	0	0	0	0	0	0
TRINITY_DN69741_c1_g1_i1	XP_018024340.1 myb-like protein A	con_24h	ws_24h	6.38361	1.92353	3.54e-05	0.0145014	3.806	0	0	0	5.092	1.499	11.092	0	0	0	0	0	2.396	0	0	9.268	4.711	0.565	0	0	0	0	4.904	13.705	0	0	0	0	9.75	0	0	0	4.951	7.062	0.245	0	13.283	2.532	3.925	10.377	7.549	0
TRINITY_DN69777_c3_g1_i10	XP_018023359.1 activating transcription factor 7-interacting protein 2-like isoform X2	con_24h	ws_24h	-5.69682	3.14006	2.87e-07	0.00101367	2.59	0	7.808	0	4.588	1.633	12.305	0	1.676	7.787	3.616	9.799	4.084	4.295	0	5.594	0	5.944	2.744	0	9.657	2.427	0	0	8.28	0	0.212	12.071	9.682	8.653	6.048	2.674	1.072	2.902	1.904	7.503	0.343	0	0	0	2.843	4.863
TRINITY_DN70493_c10_g1_i1	XP_018007939.1PREDICTED: uncharacterized protein LOC108665675	con_24h	ws_24h	-8.01563	3.25937	0.000116669	0.0336968	0.697	1.436	0.449	0	0.52	0	1.27	27.524	54.197	0	4.704	0	1.607	0.369	51.998	0.403	9.454	0	0	0.467	0	0	0	0.424	0	0	12.989	145.208	5.47	1.055	0	1.418	0	0	0	0	0	0	0	0	0.539	19.274
TRINITY_DN70574_c2_g1_i2	XP_005813897.1 trypsin I-P1-like	con_24h	ws_24h	-7.51475	4.2723	4.41e-06	0.00370341	3.58	62.88	0	0	0	1.311	0.942	120.941	37.331	0	145.341	4.848	107.733	2.708	73.19	0.591	7.365	0.513	1.304	0	0.719	1.612	1.287	1.273	3.088	2.629	23.295	43.698	6.71	1.554	2.396	79.826	0.513	6.401	0	1.399	0	0.894	0	0	0	103.317
TRINITY_DN71914_c0_g5_i1	XP_019868928.1 nesprin-1-like	con_24h	ws_24h	3.52475	2.84027	0.000136217	0.0366479	0.226	0.482	0	0	2.094	0.482	0.343	0	0.167	0.196	0.4	0	2.54	0.165	0.191	1.096	0	0.359	0.189	2.868	2.447	1.87	1.533	0.228	0.278	1.906	1.37	1.264	1.07	3.29	0	0.287	0.401	3.942	2.063	3.982	1.248	2.132	6.681	1.42	4.521	0
TRINITY_DN72195_c2_g2_i1	XP_015903374.1cation-dependent mannose-6-phosphate receptor-like	con_24h	ws_24h	-6.64487	2.04522	9.35e-06	0.00573956	0	0	4.228	0	13.437	0	4.026	10.536	11.461	2.946	4.183	9.114	1.607	5.701	6.335	0	1.829	0	0	12.774	15.654	6.789	8.756	0	7.741	0	7.122	3.431	11.228	0	33.615	0	0	4.06	0	7.166	0	0	0	0	1.51	14.578
TRINITY_DN72466_c1_g9_i2	XP_021938069.1nuclear hormone receptor E75 isoform X3	con_24h	ws_24h	-5.18636	2.74169	0.000180543	0.0460501	1.696	0	0	0	0	0	0	33.199	33.18	0.884	24.151	3.546	7.827	1.211	11.217	0.651	48.644	3.49	2.903	1.521	0	5.302	0	0	0	0.723	62.146	14.501	61.373	0	0	2.279	1.166	0	1.372	0	0	0	0	1.317	0	12.693
TRINITY_DN72471_c2_g1_i8	XP_018014307.1 carbohydrate sulfotransferase 12-like	con_24h	ws_24h	9.01261	4.16398	7.04e-08	0.000461031	0	12.995	0	0	45.284	0	0	0	0	0	0	0	32.24	13.358	0	0	65.463	0	3.305	0	39.554	0	1.481	0	0	0	0	102.634	0	31.552	0	0	0	0.018	0	0	0	7.485	25.005	25.415	48.324	0
TRINITY_DN72572_c5_g3_i1	XP_002433597.1glycine-rich protein putative	con_24h	ws_24h	-7.6815	4.33113	8.28e-05	0.0258078	0	0	0	0	0	0.25	1.784	0.442	73.477	0.903	0	0.617	5.376	0.211	148.473	0	25.819	0	0	0	0	0	0	3.345	0	0	97.851	2817.93	44.233	0	0	0	0	0	0.468	0	0	0	0	0.222	0	0
TRINITY_DN72602_c0_g1_i1	XP_009935199.1 RNA-directed DNA polymerase from mobile element jockey-like	con_24h	ws_24h	-7.92093	3.17098	0.000179219	0.0460501	0	38.405	0	0	0	0	0.557	35.983	2.554	0	45.187	0	43.486	0.955	1.624	0	0	0.606	0	0	0	0	0.746	0	0.365	0	0	1.292	2.361	0	0	25.442	0	0	0	0	0	0	0	0	0	0
TRINITY_DN72859_c0_g1_i9	XP_018021511.1 transforming acidic coiled-coil-containing protein 2-like	con_24h	ws_24h	-3.76099	3.41328	5.96e-05	0.0205559	21.647	3.512	0	0	17.906	0	8.308	0	7.055	10.606	14.427	22.064	3.249	16.562	7.223	0	5.682	6.632	11.544	0.673	0	0	12.966	29.139	0	0	0	0	0	7.444	0	10.329	2.807	8.734	1.51	0	0.352	0	3.292	0	0	4.363
TRINITY_DN72998_c1_g1_i1	XP_018011412.1PREDICTED: uncharacterized protein LOC108668681	con_24h	ws_24h	-7.49088	4.15336	0.000115279	0.0336968	0	1.446	0	0	0	0	0.956	214.093	172.008	0	1.757	1.662	0	0	111.84	0	19.231	0	0	0	0	0	0	0	0	0	27.425	3057.55	5.487	0	0	33.348	0	0	0	0	0	0	0	0.607	0	2.78
TRINITY_DN73013_c1_g3_i2	XP_019870922.1 serine protease easter-like	con_24h	ws_24h	6.43324	1.95977	1.69e-05	0.00789503	2.873	29.236	54.025	0	0	6.655	0	0	0	0	0	0	2.379	0.451	0	2.63	1.311	0	0	0	0	0	0	0	0	1.295	0	0	6.251	10.418	0	34.057	5.091	11.248	19.559	2.32	7.797	6.591	9.052	22.507	0	1.635
TRINITY_DN73128_c1_g1_i4	XP_018026739.1 probable methylmalonate-semialdehyde dehydrogenase [acylating] mitochondrial	con_24h	ws_24h	-7.60207	2.71847	6.54e-05	0.0214801	0	0	0	0	0	0	0.143	0	1.422	1.748	0	14.869	1.49	1.264	0	0	0.081	0	1.561	0.076	0	0.033	3.259	0	1.8	3.83	0	0	0	0	0	0	1.315	1.401	0.032	2.896	0	0	0	0	0	0.771
TRINITY_DN73160_c5_g3_i3	XP_018022874.1 SPARC-like	con_24h	ws_24h	-2.1545	6.24353	0.000123581	0.0351758	12.095	36.624	30.283	0	17.107	43.24	24.81	86.983	113.757	71.922	27.497	146.279	75.43	19.111	93.733	32.962	88.984	36.648	16.282	34.488	26.488	13.346	76.057	38.717	80.804	18.953	180.879	119.955	45.372	23.101	119.752	45.482	17.046	15.28	27.439	10.803	29.589	15.231	20.229	16.108	25.862	44.765
TRINITY_DN73263_c0_g2_i1	XP_012267375.1larval cuticle protein LCP-17-like	con_24h	ws_24h	3.47753	4.19798	5.4e-05	0.0194521	58.129	27.298	55.87	0	27.778	161.881	7938.78	0	0	67.787	30.974	0	18.328	41.637	4.472	0	0	10.82	36.846	315.726	48.521	55.304	160.389	70.826	131.531	41.868	4.999	0	0	29.25	325.401	9.351	590.655	104.593	87.349	618.271	359.787	118.335	444.996	305.29	39.044	16.161
TRINITY_DN73273_c1_g2_i2	XP_018026631.1 titin-like isoform X13	con_24h	ws_24h	-3.7111	4.05274	1.1e-06	0.00179997	14.469	17.156	4.806	0	0	9.858	1.313	0	7.117	2.082	15.524	13.002	1.876	10.545	0.096	12.549	7.754	8.243	11.522	11.264	17.466	15.681	6.059	7.424	8.924	8.73	3.165	5.528	28.589	9.728	11	4.065	5.138	6.609	7.7	3.176	0.394	0.819	0.843	0.915	0.035	11.256
TRINITY_DN73306_c4_g1_i1	XP_022798677.12-iminobutanoate/2-iminopropanoate deaminase-like	con_24h	ws_24h	-2.33857	5.677	4.94e-06	0.00370341	35.268	117.988	17.121	0	21.263	24.997	14.56	100.974	98.066	62.544	63.854	28.797	71.975	5.31	80.289	12.241	1.878	39.419	49.103	62.361	59.803	30.008	45.027	3.263	118.423	51.876	7.739	81.827	0.764	42.316	136.012	97.21	44.545	16.98	21.845	41.647	11.892	11.609	15.101	11.976	11.823	74.015
TRINITY_DN73992_c3_g5_i1	XP_006823893.1 RNA-directed DNA polymerase from mobile element jockey-like	con_24h	ws_24h	8.28085	3.49532	3.86e-07	0.00108295	0.132	8.067	20.82	0	13.941	0.169	9.55	0	0	0	0	0	0	0.429	4.195	16.849	8.353	0	4.449	3.976	0	5.651	0	15.239	0	3.971	10.962	2.875	2.106	0	0.628	16.549	9.772	32.893	3.903	14.044	5.896	0	9.175	12.772	19.098	5.436
TRINITY_DN74701_c1_g2_i10	XP_005990436.1 coagulation factor IX	con_24h	ws_24h	-9.06719	4.21158	8.9e-07	0.00158973	0	9.847	0	0	0	0.419	0	29.99	61.876	0	52.048	2.073	9.101	0	81.388	0	65.253	0	0	0	0.467	0.349	0	0	0	0	79.516	40.795	19.059	0	0	113.085	0	0	0	0	0	0	0	0	0	52.856
TRINITY_DN74812_c1_g2_i2	XP_018012008.1 phospholipase D alpha 1-like	con_24h	ws_24h	-3.55088	5.69284	3.1e-07	0.00101367	34.297	34.145	46.906	0	39.721	56.978	46.622	7.204	19.587	60.55	38.16	16.702	19.647	78.972	32.831	50.316	55.492	61.48	96.751	19.911	81.677	39.523	56.133	46.695	41.603	45.98	22.813	18.918	10.549	17.488	6.493	17.401	1.949	4.756	2.872	3.653	1.223	2.839	6.602	0.813	16.626	16.796
TRINITY_DN75089_c2_g3_i5	XP_021942530.1G patch domain-containing protein 2 isoform X1	con_24h	ws_24h	7.40707	2.73602	1.94e-05	0.00865296	2.28	5.292	0	0	2.27	0	3.497	1.176	0	0	0	0	0	2.888	3.22	0	0	2.967	0	0	2.97	1.454	1.369	0.963	2.322	0.901	2.548	0	1.665	2.437	0	0	0	0	0.128	0.979	0	1.35	5.83	3.165	2.252	8.684
TRINITY_DN75252_c1_g1_i8	XP_021929781.1ketosamine-3-kinase-like isoform X2	con_24h	ws_24h	6.63156	2.10592	8.26e-06	0.00523024	0	0	6.93	0	0	7.565	0.999	0	0	0	0	0	0	17.697	0	3.041	0	0	0	0	0	5.011	0.715	0	0	3.83	0	0	0	5.612	1.997	4.191	9.875	4.132	3.499	29.783	9.573	3.435	2.722	9.119	0	7.862
TRINITY_DN75526_c3_g3_i2	XP_018015051.1 rho GTPase-activating protein gacK-like isoform X1	con_24h	ws_24h	-4.06499	7.62734	2.94e-05	0.0125382	26.988	37.923	49.419	0	47.579	42.277	135.111	988.681	590.362	35.077	86.192	32.583	79.55	35.665	810.711	30.366	43.302	30.273	38.029	12.872	33.362	32.435	90.034	126.837	58.764	13.049	16.733	575.927	14.252	50.7	44.512	208.195	12.672	5.063	3.552	18.248	17.914	11.302	14.75	0.907	31.371	89.509
TRINITY_DN75628_c0_g1_i1	XP_022128625.1fatty acid synthase	con_24h	ws_24h	2.62934	4.80807	9.91e-06	0.0058955	4.437	11.519	0.658	0	5.644	1.972	0.114	2.563	1.079	0.589	1.153	2.193	14.343	3.249	0.516	3.358	1.02	2.31	2.426	1.532	1.364	1.271	3.515	7.799	54.606	5.229	56.665	6.251	0	2.686	3.537	6.273	5.119	8.101	5.977	16.372	8.425	5.902	4.214	11.566	0.689	0.833
TRINITY_DN75749_c1_g1_i2	XP_014205923.1 neuroparsin-A-like	con_24h	ws_24h	-2.49335	11.7718	1.55e-05	0.0074991	5569.93	2034.16	3834.81	1154.94	1538.17	3437.99	237.605	9101.24	2711.5	3291.06	5910.51	4970.46	1467.11	128.077	1203.64	766.248	7.09	1365.37	1523.17	2842.7	6416.46	367.277	380.099	530.123	486.992	1320.71	48.713	210.713	39.154	3655.79	675.392	3335.17	873.142	7054.18	4269.5	1576.28	1142.43	337.141	297.486	1250.8	2754.42	1366.96
TRINITY_DN76363_c0_g2_i2	XP_018013984.1 leucine-rich repeat extensin-like protein 5 isoform X2	con_24h	ws_24h	-8.46447	6.72438	4.88e-06	0.00370341	0.678	12.238	0.578	0	0	0	2.769	630.957	455.834	0.815	21.483	0	21.245	0.474	334.831	0.257	0.712	3.829	1.705	1.51	1.849	0	3.596	0	0	3.736	0	3424.93	1.75	0	6.241	58.001	0.671	0.615	4.063	0	0.293	0.763	0.237	0	4.83	14.942
TRINITY_DN77142_c6_g2_i3	XP_018027123.1 carbonic anhydrase 2-like	con_24h	ws_24h	-8.91127	7.64274	5.46e-06	0.00383092	0	193.46	0	0	0	0	2.812	665.977	503.441	0	539.543	0	256.593	0	379.5	0	130.878	0	0.326	0.695	0	0	0	0.31	0.626	0.329	290.831	379.965	8.697	0	1.198	548.958	0	0	0	0	0.645	0.875	0.536	0	0	425.293
TRINITY_DN77197_c4_g7_i1	XP_018021841.1 proclotting enzyme-like isoform X1	con_24h	ws_24h	2.71719	4.9403	1.67e-06	0.00234676	3.363	31.066	55.83	0	10.136	10.759	12.419	0	7.126	7.846	13.228	17.764	20.033	5.942	12.737	4.566	26.046	10.727	12.143	9.896	9.499	8.235	9.911	76.308	7.437	10.833	10.847	8.792	84.101	40.934	118.657	128.602	13.045	81.429	61.345	125.961	68.783	57.776	53.671	118.419	25.111	17.941
TRINITY_DN77312_c1_g3_i13	XP_018012654.1 glycogen debranching enzyme-like isoform X2	con_24h	ws_24h	-2.12519	8.33634	1.38e-05	0.00713681	75.16	61.375	52.968	0	25.956	43.062	13.975	88.494	67.659	115.179	65.555	78.681	68.708	52.573	60.177	36.003	129.113	73.624	90.436	133.097	102.767	56.401	61.742	31.913	92.373	75.795	40.626	28.572	32.954	31.686	58.307	34.3	33.942	26.293	13.677	19.515	27.235	8.481	17.867	21.608	17.95	33.748
TRINITY_DN78319_c0_g1_i13	XP_018018791.1 C-type lectin domain family 6 member A-like	con_24h	ws_24h	-2.73364	7.00658	5.45e-05	0.0194521	500.991	177.277	53.048	0	2.214	157.902	217.52	56.4	63.842	327.949	154.033	80.737	185.21	98.218	9.956	28.285	3.059	27.532	29.441	532.007	59.701	36.681	26.728	113.898	125.086	34.696	1.061	5.945	2.735	18.879	29.165	2.782	199.524	89.024	52.624	215.031	24.455	45.506	19.728	5.133	70.389	172.031
TRINITY_DN78353_c1_g2_i7	XP_018008809.1 hemolymph clottable protein-like	con_24h	ws_24h	-2.37595	8.72193	7.04e-05	0.0226607	186.512	168.749	131.883	0	41.735	79.566	6.624	34.1	67.905	286.155	88.683	99.529	311.882	94.247	35.764	103.331	14.456	116.144	66.203	164.315	244.584	57.507	41.778	4.34	125.347	270.192	19.647	25.433	2.021	84.219	56.858	188.038	21.018	248.075	109.407	127.631	34.647	8.788	21.879	39.077	42.346	48.514
TRINITY_DN78354_c1_g3_i1	XP_016282350.1 protein FAM117B-like	con_24h	ws_24h	2.66932	8.06357	1.57e-05	0.0074991	1414.51	122.917	102.387	0	479.431	755.743	1.499	63.206	83.551	256.871	44.193	220.934	10.124	273.972	34.187	320.537	444.434	343.576	264.29	369.419	1600.97	860.736	139.679	14.309	70.628	179.968	1476.06	70.215	363.176	1561	1418.46	496.01	1915.45	136.221	250.486	33.091	455.898	1106.22	1598.34	738.374	195.697	19.607
TRINITY_DN78523_c2_g2_i1	XP_018016341.1 6-phosphofructo-2-kinase/fructose-26-bisphosphatase-like isoform X1	con_24h	ws_24h	6.9823	2.35653	9.78e-05	0.0295489	1.733	2.981	2.164	0	5.276	1.82	2.056	16.14	0	0	0	0	0	0.85	1.93	1.268	1.505	0	2.138	14.089	0	0	0	1.909	5.523	5.351	1.872	0	0	0	0	1.113	2.499	0.958	2.733	1.67	0	8.695	1.695	4.962	0	0
TRINITY_DN78628_c7_g1_i3	XP_017777692.1 polypeptide N-acetylgalactosaminyltransferase 35A-like	con_24h	ws_24h	7.30674	2.62977	1.53e-05	0.0074991	0	0	2.553	0	0	0	0	0	0	0	0	0	0	5.159	0	1.799	3.124	1.796	0	2.889	11.021	0	7.714	0	0	0	0	8.056	5.453	0	7.428	0	0	0	8.147	1.53	3.643	6.284	4.03	0	0	0
TRINITY_DN78668_c0_g1_i7	XP_015156300.1 collagen alpha-1(I) chain-like	con_24h	ws_24h	-6.7134	2.1582	0.000129786	0.0359012	176.046	0	0	1953.61	0	35.345	159.693	0	67.361	12.57	22.329	0	50.999	0	61.495	9.688	98.098	29.123	0	0	52.098	23.701	16.572	56.109	92.051	28.914	233.414	0	92.934	83.826	0	0	99.412	0	3.659	0	0	0	0	0	0	0
TRINITY_DN79062_c0_g1_i1	NP_056886.1Pr180 polyprotein precursor	con_24h	ws_24h	-2.72618	6.82988	6.56e-05	0.0214801	8.676	4.525	11.058	0	22.406	9.59	6.053	46.05	13.935	11.568	15.245	87.195	3.707	10.876	33.624	11.161	13.144	11.333	5.45	7.636	56.264	8.078	13.027	5.906	2.975	12.326	6.099	27.155	11.806	13.968	49.213	6.749	4.261	6.673	15.421	3.521	5.511	6.796	3.363	3.849	14.427	22.054
[truncated: 15 more columns]
