# Supplementary material for: Resistance to white spot syndrome virus in the European shore crab is associated with suppressed virion trafficking and heightened immune responses
Source: Front Immunol. 2022 Dec 27;13:1057421. doi: 10.3389/fimmu.2022.1057421 (PMC9831657; doi:10.3389/fimmu.2022.1057421)
Supplement: Supplementary file 4 [file Table_4.xlsx]

## Sheet: SD4
Supplementary Data 4. Differentially expressed transcripts at 48 hours post injection between saline- and WSSV-injected Carcinus maenas. Differentially expressed transcripts have a fold change of at least 1 (p < 0.05) with downregulated transcripts highlighted in red in the “logFC” column, and upregulated transcripts highlighted in green. FDR represents the false discovery rate statistic.
SeqName	Description	sample_B	sample_A	logFC	logCPM	PValue	FDR	con_6h_10	con_6h_12	con_6h_15	con_6h_16	con_12h_19	con_12h_22	con_12h_23	con_12h_24	con_24h_25	con_24h_28	con_24h_30	con_24h_31	con_48h_34	con_48h_36	con_48h_37	con_48h_40	con_late_41	con_late_42	con_late_45	con_late_48	con_late_50	con_late_51	con_late_54	con_late_56	con_late_57	con_late_60	con_late_62	con_late_64	ws_6h_1	ws_6h_2	ws_6h_4	ws_6h_6	ws_12h_11	ws_12h_12	ws_12h_14	ws_12h_16	ws_24h_17	ws_24h_18	ws_24h_20	ws_24h_23	ws_48h_26	ws_48h_29
TRINITY_DN52067_c0_g1_i1	XP_009176551.1hypothetical protein T265_11595	con_48h	ws_48h	-8.73252	3.90992	4.04e-05	0.0304299	0	0	0	0	0	0	122.193	0	0	0	0	0	0	120.594	0	89.154	0	80.451	0	0	0	0	0	53.221	0	0	0	0	0	154.816	0	0	0	0	0	0	0	0	0	0	0	0
TRINITY_DN53557_c1_g1_i1	XP_018023253.1 muscle LIM protein Mlp84B-like isoform X8	con_48h	ws_48h	-9.56989	6.19701	5.32e-05	0.0347352	0	0	0	0	0.568	0	0.685	0	0.395	0	447.3	2.381	1.158	0	0.506	551.175	0	0	0	1.521	0	0.399	1.41	0.457	0	0	0	0	0.985	0.566	5.272	2.558	0.755	0	0	0	0	0	438.859	0	0	0
TRINITY_DN55300_c0_g1_i1	XP_018646423.1serpin putative	con_48h	ws_48h	-9.94991	6.57992	8.15e-06	0.0122822	0	0	0	0	0	0	314.089	0	0	0	0	0	0	467.852	0	187.954	0	135.227	0	0	0	0	0	121.73	0	0	0	0	0	342.613	0	0	0	0	0	0	0	0.587	0	0.394	0	0
TRINITY_DN55697_c0_g2_i1	XP_021954759.1chitooligosaccharidolytic beta-N-acetylglucosaminidase-like	con_48h	ws_48h	-8.35293	3.53464	7.4e-05	0.0398733	0.48	3.935	0	0	0	0	0	0	1.009	0	0	0	97.869	3.023	1.911	0	0	0	0	0	0	0	0	0	0	0	0	0	0	0	0	0	0	0	0	0	0	0	0	0	0	0
TRINITY_DN57063_c0_g1_i2	XP_006992843.1 vacuolar protein sorting-associated protein 11 homolog	con_48h	ws_48h	-7.22785	2.56708	5.84e-07	0.00196197	0	0	3.281	0	4.588	0	0	0	0	2.475	0	0	6.83	2.317	1.777	3.298	6.2	1.642	0	0	3.773	0	3.392	0	6.558	3.051	3.667	1.514	0	1.458	0	2.288	3.59	0.452	0	1.884	0.067	0	0	0	0	0
TRINITY_DN57576_c7_g1_i1	XP_018011123.1 troponin I-like isoform X7	con_48h	ws_48h	-8.29668	6.27644	4.17e-05	0.0304299	0.706	0	0.907	0	0	0	0.642	0	0	0	1813.49	5.55	1.625	0.376	0.946	542.9	1.684	0.708	0.447	0	0	0.366	0.439	0	0.426	0	0	1	0	0.537	0	4.801	0.354	0.967	0	0	0	0.605	687.389	0.411	0.547	0.927
TRINITY_DN58277_c2_g1_i1	XP_003968866.1 elongation factor 1-alpha-like	con_48h	ws_48h	-8.27987	3.49765	9.8e-05	0.0466834	0	0	0	0	0	0	20.199	0	0	0	0	0	0	43.111	0	21.843	0	19.022	0	0	0	0	0	27.149	0	18.634	0	0	0	18.592	0	0	0	0	0	0	0	0	0	0	0	0
TRINITY_DN58388_c0_g1_i1	XP_018646422.1serpin putative	con_48h	ws_48h	-8.21964	3.44345	3.94e-05	0.0304299	0	0	0	0	0	0	37.486	0	0	0	0	0	0	56.205	0.526	20.918	0	16.199	0	0	0	0	0	22.336	0	5.05	0	0	0	48.206	0	0	0	0	0	0	0	0	0	0	0	0
TRINITY_DN58643_c1_g1_i1	XP_018028055.1 cuticle protein AMP1A-like	con_48h	ws_48h	11.346	10.8086	7.95e-06	0.0122822	1.912	2.656	0	0	2.886	1.633	106.191	8.759	5.397	0.992	5.01	0	1.993	0.677	5.102	0.745	33605.9	1.283	2.441	0	1.803	3.349	4.863	641.77	0	1.643	39709.6	12.737	12233.7	0.969	0	4.326	6.471	3.58	0	0	0	1.117	0	0	3.938	1.708
TRINITY_DN59229_c4_g1_i5	XP_018007477.1 transcription elongation factor S-II-like	con_48h	ws_48h	-5.24239	3.24692	6.87e-05	0.039606	3.448	17.018	0	0	8.409	4.969	1.884	38.422	14.006	14.465	9.38	17.302	11.192	8.913	8.236	0	0	0	8.99	0	2.858	0	0	5.547	16.944	0	16.405	0	0	4.566	12.152	17.069	17.242	3.165	0	0	0.017	0.475	1.37	0	0	0
TRINITY_DN59302_c2_g1_i2	XP_010378728.1 actin muscle-like isoform X1	con_48h	ws_48h	-10.4002	5.49794	7.53e-05	0.0398733	0	0	0	0	0	0	1.913	0	0	0	4048.17	0	3.231	0	0	930.054	0	3.09	0	0	0	0	0	0	0	0	0	0	0	0	0	9.791	0	0	0	0	0	0	1960.36	0	0	0
TRINITY_DN59342_c2_g3_i14	XP_022248670.1epithelial splicing regulatory protein 1-like isoform X1	con_48h	ws_48h	8.18976	4.81346	3.3e-08	0.000215577	19.358	0	30.333	0	21.079	21.045	23.611	40.791	32.303	14.858	17.606	19.666	0	0	0	0.146	45.682	8.777	18.131	22.474	4.53	25.554	0	4.862	16.378	11.453	52.689	272.525	25.038	7.473	20.368	27.982	0	17.722	0	13.147	11.717	40.851	0	0	31.256	39.361
TRINITY_DN59976_c2_g1_i2	XP_021930319.1lysine-specific demethylase 5A-like isoform X2	con_48h	ws_48h	8.25558	3.45343	6.01e-07	0.00196197	0	0	3.799	0	11.207	0	2.512	0	0	2.259	3.486	0	0	0	0	0	0	0.626	1.933	0	0	3.598	0	3.035	0	0	2.605	1.278	7.661	5.075	0	0	3.506	0	5.009	0	5.737	2.532	4.021	0	6.304	4.613
TRINITY_DN60264_c6_g2_i2	XP_022052340.1NAD-dependent protein deacetylase sirtuin-2 isoform X1	con_48h	ws_48h	-6.26495	1.82356	8.2e-05	0.0423055	0	6.109	6.232	0	8.202	0	4.896	26.605	2.975	0	0	0	9.658	2.655	13.721	6.21	0	0	0	0	22.36	0	0	4.324	3.61	0	2.76	0	6.149	0	0	12.842	2.117	0	2.499	15.632	0	12.661	0	13.584	0	0
TRINITY_DN61240_c0_g1_i1	YP_001040002.1polymerase polyprotein	con_48h	ws_48h	8.5035	3.67761	1.63e-05	0.0168157	0	2.076	0.648	0	0	12.186	1.841	2.28	0	0	0	0	0	0	0	0	0.809	48.884	0.637	0	0	40.462	0	0.62	0	59.939	0	1.431	0	0	0	0	0.504	0	0	0	0	0.875	0	0	42.54	75.889
TRINITY_DN61240_c0_g3_i1	YP_004849308.1replication polyprotein	con_48h	ws_48h	7.6926	5.50512	9.75e-07	0.00272958	0	1.328	0.11	0	0.136	6.628	0.971	0	0.184	0	0.205	1.113	0.135	0.188	0	0	0.275	36.771	0.447	0	0.131	26.418	0.215	1.191	0	34.546	0.251	0.75	0.696	0	0	0.242	0.354	0	0.425	0	0	0.149	0	0.205	28.828	48.628
TRINITY_DN62483_c4_g1_i5	XP_014661549.1 methylcrotonoyl-CoA carboxylase beta chain mitochondrial-like	con_48h	ws_48h	-6.39879	1.92341	1.99e-05	0.0185454	0	0	0	0	17.954	21.821	12.433	10.262	9.302	15.093	0	18.947	9.227	6.303	16.797	8.712	4.889	0	0	0.076	8.378	0	0	2.823	18.77	24.943	16.347	11.654	15.747	10.236	14.08	0	0	4.204	18.442	0	0	11.861	13.319	1.377	0	0
TRINITY_DN62839_c2_g1_i4	XP_018573415.1 E3 ubiquitin-protein ligase Nedd-4 isoform X3	con_48h	ws_48h	6.79231	2.1948	1.22e-06	0.00298498	0	3.886	0	0	0	3.105	11.12	0	11.189	0	20.981	24.206	0	0	0	0	4.549	2.412	0	0	13.954	0	2.871	0	0	2.572	0	3.153	0	8.855	0	0	5.94	8.156	2.223	0	2.546	0	2.467	2.25	12.67	8.372
TRINITY_DN63329_c3_g3_i1	XP_011306601.1 intersectin-1 isoform X7	con_48h	ws_48h	7.9239	3.14914	2.85e-06	0.00558998	0	0	0	0	0	9.001	0	0	0	0	7.902	0	0	0	0	0	0	0	0	0	0	0	0	0	0	0	0	0	0	0	0	0	6.91	0	0	0	0	11.525	0	4.568	0	7.091
TRINITY_DN65845_c0_g2_i10	XP_018023181.1 longitudinals lacking protein isoforms H/M/V-like isoform X5	con_48h	ws_48h	7.4296	2.7204	1.04e-07	0.00050984	5.19	4.938	4.637	0	2.822	5.772	2.156	0	6.915	1.296	3.486	0	0	0	0	0	3.205	0	5.056	0.098	4.278	6.108	0	3.443	0	2.262	0	5.139	0	9.133	0	1.929	0	0	2.34	2.427	7.529	9.766	0	5.167	6.587	4.384
TRINITY_DN66091_c3_g9_i1	XP_013409049.1 heat shock protein 83-like	con_48h	ws_48h	-8.38322	3.59013	7.21e-05	0.0398733	0	0	0	0	0	0	14.632	0	0	0	0	0	0	33.634	0	27.368	0	21.64	0	0	0	0	0	29.466	0	23.741	0	0	0	31.667	0	0	0	0	0	0	0	0	0	0	0	0
TRINITY_DN66889_c2_g1_i3	XP_021171650.1epididymal secretory glutathione peroxidase	con_48h	ws_48h	8.16788	3.37652	9.52e-05	0.0466834	22.042	6.689	7.728	0	0	61.421	0.029	0	14.409	19.679	14.827	0	0.153	0.038	0	0	0	0	0.015	2.422	94.268	0	0	0	14.369	23.694	0	0	0	0	0	0	16.244	30.488	0	0.082	8.861	81.758	0	36.793	42.461	0
TRINITY_DN66889_c2_g1_i4	XP_015920674.1glutathione peroxidase-like isoform X2	con_48h	ws_48h	-7.35076	2.67656	1.01e-05	0.0141032	0	0.207	11.786	0	14.956	0	12.219	0	0	3.692	0	52.06	6.965	1.399	5.771	33.938	0	10.748	15.721	2.118	0	17.144	15.99	10.785	0.026	0	3.377	0	0	20.568	34.939	0.655	0	4.042	38.128	16.677	0	2.616	25.119	0	0	0
TRINITY_DN67752_c4_g1_i2	XP_011058746.1 basic phospholipase A2 homolog 1	con_48h	ws_48h	9.13189	7.12361	0.000107723	0.0484666	0	0	0.598	0	0	0	5.41	6.779	2.65	0	3.096	0	1.032	0	0	0	110.336	0.934	0	1.249	0	0	3.913	24.049	0	0	1.274	30.572	90.709	0	1.084	1.149	2.602	0.57	0	0	0	0	0.729	0	0.715	2.124
TRINITY_DN68296_c3_g5_i1	XP_022082313.1tubulin beta chain-like isoform X2	con_48h	ws_48h	-8.20186	3.42723	0.000108792	0.0484666	0	0	0	0	0	0	15.36	0	0	0	0	0	0	36.575	0	24.045	0	25.325	0	0	0	0	0	22.564	0	14.776	0	0	0	19.733	0	0	0	0	0	0	0	0	0	0	0	0
TRINITY_DN71732_c5_g1_i5	XP_012256490.1carboxy-terminal domain RNA polymerase II polypeptide A small phosphatase 1	con_48h	ws_48h	-4.70083	4.45595	3.23e-05	0.0275427	3.937	0	75.404	0	0	0	9.864	63.79	0	0	0	64.034	22.771	16.358	52.934	4.317	32.311	116.513	12.499	43.471	15.355	0	0	11.943	0	0	47.652	0	0	0.441	43.998	65.378	0.466	0	0	47.398	42.067	20.807	0	0	0	3.343
TRINITY_DN72530_c5_g1_i43	XP_018009835.1 mucin-19-like isoform X2	con_48h	ws_48h	-9.95481	5.06248	1.88e-15	3.68e-11	49.002	0	0	0	0	0	265.612	0.398	0	0	6.516	0	19.818	7.032	25.282	59.516	0	0	108.916	0	26.777	63.299	0	0	10.872	0	274.658	0	0	17.44	0	20.291	0.009	0	0	9.083	14.464	61.09	12.142	0	0	0
TRINITY_DN72644_c5_g1_i2	XP_018027321.1PREDICTED: uncharacterized protein LOC108682629	con_48h	ws_48h	-7.1535	2.50547	1.51e-05	0.0164368	4.785	0	0	0	0.983	2.105	2.983	0	6.827	4.301	9.816	0	1.391	1	11.084	1.739	0	2.299	0	4.399	0	0	0	3.394	1.844	0	0	0	0	0	0	3.59	0.979	1.772	0.787	0	2.462	0	1.001	2.464	0	0
TRINITY_DN73512_c4_g2_i1	XP_018312842.1 zinc finger MYM-type protein 3 isoform X4	con_48h	ws_48h	-8.26537	3.47485	9.93e-05	0.0466834	0	4.112	0	0	0	9.465	0	0	3.852	0	1.803	0	0	0	5.007	8.386	0	5.071	0	1.575	0	2.651	0	2.806	2.044	1.662	0	0	0	0	0	2.89	4.588	2.929	0	0	4.129	3.324	4.32	1.779	0	0
TRINITY_DN74036_c3_g2_i13	XP_018021344.1 vascular endothelial growth factor receptor 1-like	con_48h	ws_48h	-7.18691	2.53379	6.05e-05	0.0359446	8.77	5.519	3.64	0	5.076	0	9.136	0	1.957	2.376	2.817	0.6	4.802	3.317	0.01	1.431	0	0.051	5.389	0	1.392	2.044	0.838	4.389	2.253	0.976	0	1.5	1.376	5.075	0	0	3.17	3.933	9.976	1.604	4.313	1.005	5.145	3.807	0	0
TRINITY_DN74812_c1_g1_i20	XP_021917476.1 pumilio homolog 2	con_48h	ws_48h	-7.90658	3.15095	1.32e-05	0.0152642	1.583	0	0	0	0	0	0	4.888	6.038	2.278	0	0	0	3.475	13.3	1.833	0	1.601	5.996	3.433	3.904	0	10.299	6.265	2.209	4.046	5.693	1.528	0	21.709	3.914	0	2.079	0	1.064	4.361	2.278	6.089	0	0	0	0
TRINITY_DN74874_c0_g1_i14	XP_018018264.1 tensin-1-like	con_48h	ws_48h	8.19914	3.37578	1.3e-05	0.0152642	0.499	0	2.024	0	0	2.302	1.827	0	0	0	1.013	0	0	0	0	0	17.79	0.842	0.819	0	0	0	0	0	3.27	0	2.046	17.765	29.03	0	3.777	0	0	0	0	0	0	2.588	0	0	0	5.238
TRINITY_DN75176_c0_g1_i2	XP_005186030.1 cytochrome P450 4c3	con_48h	ws_48h	-8.08362	3.30761	1.78e-10	1.75e-06	1.875	0	0	0	10.448	0	4.211	0	8.1	13.002	1.023	4.06	10.492	5.024	8.924	11.298	0	5.913	5.526	8.56	20.37	0	6.866	5.645	7.698	14.983	1.061	4.542	0	1.545	2.75	0	1.483	1.257	0	4.114	4.615	0	6.049	3.054	0	0
TRINITY_DN76224_c1_g1_i3	XP_018016522.1 neural-cadherin-like isoform X2	con_48h	ws_48h	4.46292	3.03607	1.92e-05	0.0185454	8.12	4.063	6.442	0	3.669	0	4.111	4.128	1.571	0	4.127	9.182	0	0.82	0	0.009	0.227	3.521	0.008	4.693	0	0.008	2.207	0	0	2.816	4.053	2.445	9.716	5.986	1.483	8.077	2.369	5.66	3.829	4.64	5.712	10.641	0.615	1.985	6.41	4.54
TRINITY_DN76251_c3_g1_i3	XP_018025746.1 mucin-6-like isoform X4	con_48h	ws_48h	-3.72585	4.73219	5.55e-05	0.0351125	1.469	0.885	0	0	3.174	1.178	0.885	6.55	47.677	0	6.981	0.514	4.712	11.989	58.218	3.264	7.317	1.94	0.826	0	0.458	3.748	0.204	0.392	0.2	0	338.425	10.612	3.261	4.269	0	0.556	0	0.443	3.137	0	2.077	0.279	0.342	0	0.503	1.906
TRINITY_DN76251_c3_g1_i4	XP_018025746.1 mucin-6-like isoform X4	con_48h	ws_48h	-7.95282	3.18835	4.64e-05	0.0313514	0	0	3.739	0	0	1.115	0	0	12.488	0.746	0	0	0	1.271	22.779	2.313	5.31	0.832	0	0	0	0	0	0	0	0	153.647	7.348	3.058	1.353	0	0.547	0	0	0	0.88	0.963	0	0	0	0	0
TRINITY_DN76596_c0_g1_i1	XP_018021375.1 sodium-coupled monocarboxylate transporter 1-like	con_48h	ws_48h	3.90448	8.83941	2.49e-06	0.00542512	60.513	78.452	947.907	0	26.555	33.73	706.162	8.971	14.225	21.408	11.276	787.719	19.621	15.373	16.339	5.234	5.925	4.917	3.578	16.793	12.88	1.953	4.087	236.852	50.857	4.093	32.984	38.795	288.4	299.884	496.728	421.316	573.124	360.58	833.393	817.028	22.068	90.378	141.557	505.925	120.346	78.149
TRINITY_DN76627_c2_g1_i14	XP_013794564.2extracellular matrix protein FRAS1-like	con_48h	ws_48h	-6.03428	1.66867	6.03e-05	0.0359446	0	4.584	2.074	0	2.774	3.907	1.77	0	0	2.268	4.443	2.672	4.021	2.64	2.771	4.317	0	3.798	0.879	1.542	2.933	0.798	2.483	0.473	1.957	0.263	2.721	2.306	2.259	0	7.006	0	2.434	1.962	0	2.287	0.854	2.523	2.353	5.073	0	0
TRINITY_DN76806_c0_g1_i10	XP_018017515.1 adult-specific cuticular protein ACP-20-like	con_48h	ws_48h	12.4971	10.6223	2.57e-05	0.0228957	1.432	2.076	0	0	2.198	0	2452.7	3.429	0	0	0	0	0	0	1.882	5.191	54697.3	0	0	0	0	0	0	906.211	0	0	26438.9	0	29345	4.509	0	0	1.511	4.295	0	1.975	0	2.709	0	0	2.243	2.02
TRINITY_DN76998_c4_g3_i4	XP_018024467.1 rap guanine nucleotide exchange factor 2-like	con_48h	ws_48h	-6.64739	2.10996	3.9e-06	0.00695585	0	0	0	0	0	0	0	0	1.659	0	0	11.837	3.689	4.016	8.093	4.805	0	3.88	0	0	0.43	2.476	0.971	13.297	0	2.854	5.771	1.056	4.434	0	8.9	1.176	1.11	0	5.594	0	10.393	1.918	5.645	0	0	0
TRINITY_DN77765_c4_g1_i4	XP_018020252.1 RNA-directed DNA polymerase from mobile element jockey-like	con_48h	ws_48h	2.53741	5.89281	4.19e-05	0.0304299	134.995	188.335	332.389	0	34.645	179.99	133.798	25.588	3.923	10.223	5.894	56.069	6.669	4.648	3.927	4.848	2.655	2.464	6.936	3.845	6.099	1.803	2.176	43.367	3.34	7.717	3.03	0.681	288.808	500.997	374.226	304.624	330.342	192.496	156.777	358.722	25.661	27.156	19.096	51.583	38.249	33.477
TRINITY_DN77794_c3_g1_i7	XP_018019239.1PREDICTED: uncharacterized protein LOC108675722	con_48h	ws_48h	4.89261	3.61025	1.2e-05	0.0152642	7.762	6.916	7.568	0	2.462	11.205	15.517	0	3.431	1.208	1.292	0	0	1.301	0	0	18.47	0	5.405	0	26.479	0	5.997	0	2.957	4.938	0	5.473	31.867	32.013	23.528	0	0	0	4.307	0	16.264	6.917	0	0	3.143	10.861
TRINITY_DN78040_c0_g1_i2	XP_013416200.1 ammonium transporter Rh type B-like	con_48h	ws_48h	-8.7246	8.37219	0.000100026	0.0466834	0	0	0	0	0	0	0.814	0	0.614	0	322.419	1.251	0	0	329.337	558.079	1.554	486.132	0	0.478	0	352.61	317.795	13.999	0	0	0	88.661	0	0.739	0	0	0	0	0	0	0	229.177	601.145	0	0.839	0
TRINITY_DN78626_c1_g1_i4	XP_013455718.1signal anchor putative	con_48h	ws_48h	4.70346	3.15766	4.4e-05	0.030794	0	0	0	0	11.447	0	0	0	39.218	0	8.153	40.086	8.284	0	6.316	0	56.948	67.701	3.191	3.541	37.5	49.013	0	0	31.835	16.147	0	3.584	20.35	293.822	54.428	137.89	2.648	135.877	137.888	6.738	161.343	54.201	15.093	200.618	69.568	10.871
[truncated: 15 more columns]
