# Supplementary material for: Resistance to white spot syndrome virus in the European shore crab is associated with suppressed virion trafficking and heightened immune responses
Source: Front Immunol. 2022 Dec 27;13:1057421. doi: 10.3389/fimmu.2022.1057421 (PMC9831657; doi:10.3389/fimmu.2022.1057421)
Supplement: Supplementary file 5 [file Table_5.xlsx]

## Sheet: SD5
Supplementary Data 5. Differentially expressed transcripts in late-stage WSSV-recalcitrant Carcinus maenas compared to late-stage controls. Differentially expressed transcripts have a fold change of at least 1 (p < 0.05) with downregulated transcripts highlighted in red in the “logFC” column, and upregulated transcripts highlighted in green. FDR represents the false discovery rate statistic.
SeqName	Description	sample_B	sample_A	logFC	logCPM	PValue	FDR	con_6h_10	con_6h_12	con_6h_15	con_6h_16	con_12h_19	con_12h_22	con_12h_23	con_12h_24	con_24h_25	con_24h_28	con_24h_30	con_24h_31	con_48h_34	con_48h_36	con_48h_37	con_48h_40	con_late_41	con_late_42	con_late_45	con_late_48	con_late_50	con_late_51	con_late_54	con_late_56	con_late_57	con_late_60	con_late_62	con_late_64	ws_6h_1	ws_6h_2	ws_6h_4	ws_6h_6	ws_12h_11	ws_12h_12	ws_12h_14	ws_12h_16	ws_24h_17	ws_24h_18	ws_24h_20	ws_24h_23	ws_48h_26	ws_48h_29
TRINITY_DN47215_c0_g3_i1	YP_004997183.1dihydrodipicolinate reductase	con_late	ws_norep	8.17766	2.84512	1.01e-09	1.11e-05	0	0	0	0	0	0	0	0	0	0	0	0	0	0	0	0	0	0	0	0	0	0	0	0	0	0	0	0	0	0	0	0	0	0	0	0	0	0	0	0	0	0
TRINITY_DN52698_c0_g2_i1	XP_022122750.1larval cuticle protein LCP-17-like	con_late	ws_norep	-6.76638	7.45189	4.76e-05	0.0441925	54.541	10.457	50.795	0	11.199	170.338	81.352	2.466	4.467	66.305	22.385	77.893	31.89	39.162	11.122	56.235	1565.79	76.765	5.405	20.4	35.51	35.468	0	5.449	0	43.746	6404.42	6.042	50.773	13.037	10.121	11.397	5.446	88.572	14.613	17.343	40.175	30.694	9.816	1.249	57.277	7.247
TRINITY_DN57097_c0_g1_i1	XP_018019266.1 retinoid-inducible serine carboxypeptidase-like	con_late	ws_norep	4.51828	2.32764	2.36e-05	0.0304427	0	0	1.266	0	0	1.873	0.899	0	0	2.278	0	42.244	0	3.625	0	0.565	0	0.985	0	0.663	1.382	0.515	0	0.604	1.183	0.629	0	0	0	0	2.293	0	0	1.356	0	1.341	0.62	0.847	0	9.11	0	0
TRINITY_DN58477_c1_g7_i3	XP_018010511.1PREDICTED: uncharacterized protein LOC108667921 isoform X2	con_late	ws_norep	-7.0745	8.17843	8.93e-06	0.0217108	6.245	2.145	3.311	0	1.559	1.998	19.314	3.014	8.881	1.61	1.776	19.666	7.755	0.805	4.625	6.142	1281.45	3.08	1.857	1.988	2.905	1.379	3.678	78.445	1.931	11.913	1799.89	22.127	44.047	2.302	23.14	9.378	2.574	4.837	7.434	1.061	3.3	3.482	2.388	4.363	1.245	3.28
TRINITY_DN58643_c1_g1_i1	XP_018028055.1 cuticle protein AMP1A-like	con_late	ws_norep	-11.8408	11.338	1.36e-05	0.0230132	1.912	2.656	0	0	2.886	1.633	106.191	8.759	5.397	0.992	5.01	0	1.993	0.677	5.102	0.745	33605.9	1.283	2.441	0	1.803	3.349	4.863	641.77	0	1.643	39709.6	12.737	12233.7	0.969	0	4.326	6.471	3.58	0	0	0	1.117	0	0	3.938	1.708
TRINITY_DN59952_c8_g2_i1	XP_018903925.1 zinc finger CCCH domain-containing protein 18	con_late	ws_norep	-4.52626	6.37596	1.37e-05	0.0230132	3.636	15.002	8.197	0	2.046	6.387	74.971	21.593	62.367	10.556	9.686	2.861	27.322	3.362	42.538	2.63	512.957	13.222	4.04	16.565	13.459	6.656	16.48	364.765	16.987	13.405	612.793	61.978	169.969	6.869	4.245	19.097	17.344	10.054	8.87	5.586	5.184	14.914	4.249	11.608	12.591	12.016
TRINITY_DN61122_c2_g1_i8	XP_018014826.1 myotubularin-related protein 10-A-like	con_late	ws_norep	-5.01354	1.05827	4.85e-05	0.0441925	2.779	0	1.057	0	0	1.606	1.37	0	1.641	0	0	0	1.634	1.384	0.65	2.013	1.7	1.704	1.675	1.466	0	4.645	0.725	1.827	0.531	0	2.605	1.208	0	0	0	1.185	0.634	0.886	0.734	0	3.224	0.493	1.563	1.078	0	0
TRINITY_DN61212_c2_g1_i1	XP_018024286.1 superoxide dismutase [Cu-Zn]-like	con_late	ws_norep	-6.05212	6.71786	3.78e-05	0.0435733	18.274	1.062	5.933	0	8.066	18.493	103.564	0	0.807	20.259	2.566	4.865	4.784	5.656	3.038	19.676	1312.4	18.457	8.762	18.781	6.445	14.418	11.729	16.413	7.341	6.89	2130.68	1.083	741.725	0	14.468	4.137	8.57	6.483	26.525	17.763	38.458	18.964	5.54	16.108	0	1.031
TRINITY_DN61487_c3_g2_i1	XP_017086915.1 GTP pyrophosphokinase rsh-like	con_late	ws_norep	10.1519	4.67236	2.81e-10	6.16e-06	0	0	0	0	0	0	0	0	0	0	0	0	0	0	0	0	0	0	0	0	0	0	0	0	0	0	0	0	0	0	0	0	0	0	0	0.485	0	0	0	0	0	0
TRINITY_DN62856_c0_g2_i10	XP_014296436.1 CLK4-associating serine/arginine rich protein	con_late	ws_norep	7.14215	1.98764	9.6e-08	0.000525228	0	0	0	0	0	0	5.496	0	0	0	0	0	0	0	0	0	0	0	0	0	0	0	0	0	0	0	0	0	0	0	5.169	0	0	0	0	0	0	0.317	0	0	0	0.698
TRINITY_DN63329_c3_g3_i1	XP_011306601.1 intersectin-1 isoform X7	con_late	ws_norep	7.55538	2.34043	8.85e-08	0.000525228	0	0	0	0	0	9.001	0	0	0	0	7.902	0	0	0	0	0	0	0	0	0	0	0	0	0	0	0	0	0	0	0	0	0	6.91	0	0	0	0	11.525	0	4.568	0	7.091
TRINITY_DN63627_c0_g1_i1	XP_018009279.1 neprilysin-like isoform X2	con_late	ws_norep	-6.67212	8.13446	2.55e-05	0.0309778	5.247	4.564	1.027	0	0	0	74.115	1.644	12.988	3.034	0	0	6.462	5.739	24.413	3.041	103.472	8.346	1.531	0	2.998	4.13	3.77	79.489	2.853	9.068	64.693	1478.95	57.687	0	0	1.445	1.706	9.53	3.35	0	2.613	1.704	6.515	3.182	1.898	0
TRINITY_DN65299_c5_g1_i1	XP_018018186.1 carbohydrate sulfotransferase 11-like	con_late	ws_norep	-10.1816	6.98478	4.75e-05	0.0441925	0.254	2.617	0.828	0	0	0	1.627	65.805	66.571	0	5.354	0.805	7.997	0	72.493	0.146	71.242	0	0	0.511	1.093	0.133	0	4.666	0.157	0	76.968	611.236	6.319	0	0.593	9.082	0	0.172	0.16	0.354	0	0	0	0	0	13.162
TRINITY_DN66388_c0_g1_i2	XP_018023868.1 hemocyanin-like	con_late	ws_norep	6.6205	2.60249	1.75e-05	0.0239008	0	0	0.668	0	0	0	0	0	10.943	0	1.162	17.987	8.015	0	0	0	0	0	0	0	0	0	1.298	0	0	0	0	0	0	0	0	0.7	0	5.036	0	0	0	0	0	2.412	0	0
TRINITY_DN66810_c1_g3_i1	XP_013776590.1putative glutathione-specific gamma-glutamylcyclotransferase 2	con_late	ws_norep	-5.507	1.35686	4.65e-05	0.0441925	2.873	0.994	3.261	0	0	2.676	1.713	0	1.869	2.023	0	0	0.933	1.309	1.567	1.405	1.344	2.525	2.676	1.716	0	0.798	0	0	1.635	4.468	3.223	6.473	0	5.439	0	3.931	1.912	2.333	3.818	1.111	0	5.344	2.414	4.44	1.89	2.114
TRINITY_DN67551_c5_g2_i1	XP_018028131.1PREDICTED: uncharacterized protein LOC108683335	con_late	ws_norep	-6.47905	8.12693	1.07e-05	0.0230132	1.601	2.174	2.283	0	0.528	4.095	138.223	4.755	18.183	4.105	1.004	2.775	5.403	9.379	16.759	2.647	875.27	1.601	1.577	1.423	3.017	4.637	1.747	698.678	2.801	3.408	512.028	105.162	169.867	4.797	4.108	6.515	4.056	2.405	2.35	2.188	0.662	1.797	2.599	0.205	5.183	0.927
TRINITY_DN70753_c2_g3_i1	XP_018023401.1 particulate methane monooxygenase alpha subunit-like	con_late	ws_norep	-9.53418	4.81592	1.2e-05	0.0230132	0	0	0.479	0	0.56	0	0	0	0	0	8.125	0.394	0	42.156	0.172	0.565	69.963	9.958	2.835	0	0.7	9.357	0	0	0	70.05	0	0.347	50.841	1.305	0	0	0	0	0	0	0.151	0	0	0.145	0.194	85.979
TRINITY_DN73206_c5_g5_i2	XP_021917508.1ER degradation-enhancing alpha-mannosidase-like protein 3 isoform X1	con_late	ws_norep	8.2501	2.83995	1.23e-06	0.00539174	0	0	0	0	0	0	0	0	0	0	0	0	0	0	0	0	0	0	0	0	0	0	0	0	0	0	0	0	0	0	0	24.428	0	0	0	0	0	0	0	0	0	0
TRINITY_DN74176_c0_g1_i10	XP_018021913.1 caspase-1-like isoform X2	con_late	ws_norep	5.46476	0.923877	7.52e-06	0.020562	0	2.145	0	0	0	0	1.513	0	0	2.239	0	0	0	0	0	0	0	0	0	0	0	0	0	0	0	0	0	0	0	0	0	0	0.83	0	1.563	0.502	0	0	0	1.591	0	0
TRINITY_DN74699_c0_g1_i2	XP_018024726.1 hemocyanin-like	con_late	ws_norep	7.80449	4.53341	2.36e-06	0.0073686	0	0	0	0	0	0	0	0	7.494	0	0	4.454	4.344	0	0	0	0	0	0	0	0.803	0	0.705	0.343	0	0	0	0	0	0	0	1.544	0	5.036	0	0	0	0	0	4.919	0	0
TRINITY_DN74699_c0_g2_i1	XP_018024726.1 hemocyanin-like	con_late	ws_norep	5.96236	3.55948	4.04e-05	0.0441925	0	0	0	0	0	0	0	0	4.309	0	0.381	10.672	2.082	0	0.459	0	0	0	0	0	1.438	0	0.848	0	0	0	1.872	0	0	0	0	0	0	0	0	0	0	0	0	0.787	0	0.896
TRINITY_DN75742_c4_g1_i5	XP_021917826.1cell death-inducing p53-target protein 1	con_late	ws_norep	2.59372	2.71462	5.19e-05	0.0454429	7.602	6.925	3.57	0	30.352	15.835	16.216	1.503	3.045	1.041	2.473	2.21	0	2.835	0.812	3.049	0	1.191	2.683	0	2.326	1.479	1.635	0	0.844	5.285	0	0.986	0	4.605	0	2.917	6.788	9.774	3.127	6.788	0.829	3.156	9.517	4.713	21.897	4.873
TRINITY_DN75866_c2_g2_i9	XP_018011225.1 serine-rich adhesin for platelets-like	con_late	ws_norep	-8.8757	9.34284	1.53e-05	0.0231709	0.49	0.935	0.249	0	0.296	1.133	1.77	1.529	2.282	0.304	0.883	0	1.041	0.414	2.389	0.557	2047.16	0.195	0.493	0.13	0.42	0.922	0.715	2.023	0.357	0.629	788.268	1.25	1675.62	0.739	0.456	0.933	0.578	0.796	0.234	0.272	0.486	1.154	0	0.222	0.45	0.76
TRINITY_DN78857_c1_g1_i8	XP_013455718.1signal anchor putative	con_late	ws_norep	4.77289	0.601379	1.59e-05	0.0231709	0	0	0	0	0	0	0	0	0	0	0	0	0	0	0	0	0	0	0	0	0	0	0	0	0	0	0	0	15.237	0	0	0	0	0	0	0	0	0	0	0	0	0
TRINITY_DN79031_c3_g1_i1	XP_008944699.1 3-hydroxyisobutyryl-CoA hydrolase mitochondrial	con_late	ws_norep	7.19617	1.99819	1.88e-06	0.00685054	0	0	0	0	0	0	0	0	0	0	0	0	0	0	0	0	0	0	0	0	0	0	0	0	0	0	0	0	0	0	0	0	0	0	0	0	0	0	0	0	0	0
[truncated: 15 more columns]
