# Supplementary material for: Resistance to white spot syndrome virus in the European shore crab is associated with suppressed virion trafficking and heightened immune responses
Source: Front Immunol. 2022 Dec 27;13:1057421. doi: 10.3389/fimmu.2022.1057421 (PMC9831657; doi:10.3389/fimmu.2022.1057421)
Supplement: Supplementary file 6 [file Table_6.xlsx]

## Sheet: SD6
Supplementary Data 6. Differentially expressed transcripts in late-stage WSSV-replicating Carcinus maenas compared to late-stage controls. Differentially expressed transcripts have a fold change of at least 1 (p < 0.05) with downregulated transcripts highlighted in red in the “logFC” column, and upregulated transcripts highlighted in green. FDR represents the false discovery rate statistic.
SeqName	Description	sample_B	sample_A	logFC	logCPM	PValue	FDR	con_6h_10	con_6h_12	con_6h_15	con_6h_16	con_12h_19	con_12h_22	con_12h_23	con_12h_24	con_24h_25	con_24h_28	con_24h_30	con_24h_31	con_48h_34	con_48h_36	con_48h_37	con_48h_40	con_late_41	con_late_42	con_late_45	con_late_48	con_late_50	con_late_51	con_late_54	con_late_56	con_late_57	con_late_60	con_late_62	con_late_64	ws_6h_1	ws_6h_2	ws_6h_4	ws_6h_6	ws_12h_11	ws_12h_12	ws_12h_14	ws_12h_16	ws_24h_17	ws_24h_18	ws_24h_20	ws_24h_23	ws_48h_26	ws_48h_29
TRINITY_DN12582_c0_g1_i1	YP_009220618.1hypothetical protein Swssvgp144	con_late	ws_rep	4.64164	0.376082	2.52e-05	0.0015214	0	0	0	0	0	0	0	0	0	0	0	0	0	0	0	0	0	0	0	0	0	0	0	0	0	0	0	0	0	0	0	0	0	0	0	0	0	0	0	0	0	0
TRINITY_DN21615_c0_g1_i1	YP_009220640.1hypothetical protein Swssvgp166	con_late	ws_rep	10.2059	5.22502	6.85e-37	1.39e-34	0	0	0	0	0	0	0	0	0	0	0	0	0	0	0	0	0	0	0	0	0	0	0	0	0	0	0	0.667	2.429	0	0	0	0	0	0	0	0	0	0	0	0	0
TRINITY_DN21615_c0_g2_i1	YP_009220641.1hypothetical protein Swssvgp167	con_late	ws_rep	11.3818	5.58427	1.28e-38	2.8e-36	0	0	0	0	0	0	0	0	0	0	0	0	0	0	0	0	0	0	0	0	0	0	0	0	0	0	0	0	0	0	0	0	0	0.832	0	0	0	0	0	0	0	0
TRINITY_DN2388_c0_g1_i1	YP_009220533.1hypothetical protein Swssvgp059	con_late	ws_rep	6.58218	1.3732	7.01e-12	7.54e-10	0	0	0	0	0	0	0	0	0	0	0	0	0	0	0	0	0	0	0	0	0	0	0	0	0	0	0	0	0	0	0	0	0	0	0	0	0	0	0	0	0	0
TRINITY_DN25244_c0_g1_i2	XP_017777893.1 cytochrome b5	con_late	ws_rep	3.72775	4.24253	1.68e-07	1.45e-05	2.383	6.532	72.323	0	1.023	3.925	5.596	0	1.439	3.682	4.592	249.508	5.744	10.439	0	1.568	4.338	5.81	0.432	0.456	0	3.565	3.811	13.803	1.235	2.178	0.946	1.445	287.67	173.11	96.692	18.038	3.068	3.273	7.849	1.399	1.29	3.5	2.836	2.763	3.664	4.478
TRINITY_DN26960_c0_g1_i1	YP_009220580.1putative TATA-box bind protein	con_late	ws_rep	13.0438	8.91591	1.55e-41	4.11e-39	0	0	0	0	0.368	0	0	0	0	0	0	0	0	0	0	0	0	0	0	0	0.346	0	0.603	0	0	0	0	0	0	0	1.141	0.664	0	0	0	0	0	0	0.255	0	0	0
TRINITY_DN30502_c0_g1_i1	YP_009220537.1hypothetical protein Swssvgp063	con_late	ws_rep	10.8215	5.81866	8.8e-45	3.47e-42	0	0	0	0	0	0	0	0	0	0	0	0	0	0	0	0	0	0	0	0	0	0	0.562	0	0	0	0	0	0	0	0	0	0	0	0	0	0.578	0	0	0	0	0
TRINITY_DN30502_c0_g2_i1	YP_009220537.1hypothetical protein Swssvgp063	con_late	ws_rep	10.8796	5.87744	1.01e-44	3.9e-42	0	0	0	0	0	0	0	0	0	0.363	0	0	0	0	0	0	0	0	0.296	0	0	0	0	0	0	0	0	0	0	0	0	0	0	0	0	0	0	0	0	0	0	0
TRINITY_DN32287_c0_g1_i1	XP_001605679.1 geranylgeranyl pyrophosphate synthase	con_late	ws_rep	1.64619	3.72046	0.000115322	0.00541864	4.38	5.971	3.61	0	6.547	5.192	2.284	0	12.198	5.784	10.179	3.923	6.696	6.927	12.995	2.87	4.97	7.196	4.745	7.973	1.765	1.961	7.734	5.351	3.018	4.797	6.446	15.946	7.321	0.94	1.449	7.628	5.604	12.387	15.134	7.257	6.675	6.396	8.455	6.142	5.28	5.321
TRINITY_DN35620_c0_g2_i1	YP_009220545.1envelope protein	con_late	ws_rep	5.5416	0.758349	3.07e-08	2.77e-06	0	0	0	0	0	0	0	0	0	0	0	0	0	0	0	0	0	0	0	0	0	0	0	0	0	0	0	0	0	0	0	0	0	0	0	0	0	0	0	0	0	0
TRINITY_DN41086_c0_g1_i1	YP_009220490.1immediate-early protein	con_late	ws_rep	9.30934	3.59779	3.67e-31	5.65e-29	0	0	0	0	0	0	0	0	0	0	0	0	0	0	0	0	0	0	0	0	0	0	0	0	0	0	0	0	0	0	0	0	0	0	0	0	0	0	0	0	0	0
TRINITY_DN43025_c0_g1_i1	XP_018020243.1 growth/differentiation factor 8-like	con_late	ws_rep	-5.41916	1.97557	3.69e-05	0.0021081	4.361	0	1.406	0	0	0	0.999	0	1.729	5.931	0	0	4.227	0	13.119	1.268	9.599	2.197	4.859	5.181	1.541	0.573	0.685	42.176	4.61	4.91	4.516	0.778	0	0.825	2.567	0	0	7.604	0	0	0	0	1.703	0.633	0	0
TRINITY_DN43538_c0_g1_i1	XP_018016756.1PREDICTED: uncharacterized protein LOC108673433	con_late	ws_rep	1.91371	5.10317	0.000242683	0.00959591	14.299	7.319	28.05	0	14.341	37.914	44.852	3.615	7.284	2.465	24.969	50.261	6.57	68.939	10.615	11.684	53.355	62.835	7.413	35.889	9.713	31.08	20.68	7.26	6.384	14.983	29.239	19.613	143.266	19.302	19.888	3.59	33.672	24.331	24.674	16.669	55.35	25.806	23.688	14.808	32.687	42.964
TRINITY_DN43800_c0_g1_i1	XP_018021447.1PREDICTED: uncharacterized protein LOC108677693	con_late	ws_rep	-1.79731	4.23151	1.74e-05	0.00110736	7.31	4.21	27.232	0	7.266	7.36	13.647	11.367	12.593	6.462	8.45	11.769	16.838	7.927	13.081	7.598	9.81	17.246	17.896	12.427	30	15.465	13.323	6.184	15.248	7.623	11.541	11.584	1.138	16.587	15.336	6.004	4.392	3.608	11.72	5.43	6.08	5.241	6.216	4.842	13.235	7.487
TRINITY_DN44153_c0_g1_i1	XP_018014371.1 MFS-type transporter SLC18B1-like	con_late	ws_rep	-1.7353	3.73934	0.00186056	0.0441151	14.874	13.831	5.444	0	22.814	16.013	16.545	4.738	10.732	34.252	8.58	11.272	8.392	16.103	14.552	25.98	1.344	15.059	9.119	12.481	5.697	8.41	17.461	3.1	14.621	12.457	2.046	10.807	8.799	4.768	14.708	3.168	38.297	23.599	28.854	34.16	27.813	15.072	56.56	67.717	48.492	19.607
TRINITY_DN44308_c0_g1_i1	XP_015917496.1protein C-ets-1-like	con_late	ws_rep	2.08317	3.77974	0.000157787	0.00686421	7.187	9.798	24.211	0	12.982	3.444	7.08	6.709	3.782	6	3.021	12.197	3.662	4.738	2.408	5.499	0.955	1.499	2.274	4.008	17.326	3.44	1.849	13.901	3.975	5.736	2.876	1.278	6.999	41.404	6.938	28	4.765	23.291	9.412	5.718	5.259	2.039	7.788	3.456	2.296	5.092
TRINITY_DN45295_c0_g1_i1	XP_021342443.1serine/threonine-protein kinase PLK1-like isoform X2	con_late	ws_rep	3.67163	2.91916	6.25e-08	5.52e-06	1.149	30.614	0	0	0	0.839	0	33.534	22.246	1.002	21.52	0.514	7.45	1.038	18.947	0.377	0	0.328	1.243	0.217	0.691	0.175	0.398	0.587	2.375	0.629	0.232	0	0	0.489	2.259	37.539	0.159	5.533	2.159	1.341	1.834	0.549	1.703	1.317	1.007	9.132
TRINITY_DN47215_c0_g3_i1	YP_004997183.1dihydrodipicolinate reductase	con_late	ws_rep	7.32684	1.90645	1.96e-06	0.000149977	0	0	0	0	0	0	0	0	0	0	0	0	0	0	0	0	0	0	0	0	0	0	0	0	0	0	0	0	0	0	0	0	0	0	0	0	0	0	0	0	0	0
TRINITY_DN47454_c0_g1_i1	XP_021961736.1zinc transporter ZIP3-like isoform X2	con_late	ws_rep	2.3982	1.90372	0.000486272	0.0168089	3.146	11.529	2.084	0	0	6.031	9.164	0	6.748	0	1.766	10.313	2.594	5.077	0	9.585	7.802	1.612	0	2.238	2.223	3.341	0	14.831	1.887	2.075	6.658	18.349	12.961	25.01	7.782	12.833	1.678	4.783	0	6.541	8.584	0	0	0	4.962	0
TRINITY_DN48104_c0_g2_i1	YP_009220648.1hypothetical protein Swssvgp174	con_late	ws_rep	12.2318	7.69878	1.14e-30	1.71e-28	0	0	0	0	0	0	0	0	0	0	0	0	0	0	0	0	0	1.632	0	0	0	0	0	0	0	2.103	0	0	0	0	0	0	0	0	0	0	0	0	1.659	0	0	0
TRINITY_DN48104_c0_g3_i1	YP_009220648.1hypothetical protein Swssvgp174	con_late	ws_rep	13.2456	9.38209	6.26e-28	9e-26	0	0	0	0	0	0	0	0	0	0	1.274	0	0	0	0	0.437	0	0	0	0	0	0	0	0	1.827	0	0	0	1.97	0	1.757	0	0	0.515	0	0	0	0	1.176	0	0.583	0
TRINITY_DN4836_c0_g1_i1	YP_009220597.1capsid protein	con_late	ws_rep	8.4559	2.83383	4.8e-19	5.92e-17	0	0	0	0	0	0	0	0	0	0	0	0	0	0	0	0	0	0	0	0	0	0	0	0	0	0	0	0	0	0	0	0	0	0	0	0	0	0	0	0	0	0
TRINITY_DN50538_c0_g1_i1	YP_009220545.1envelope protein	con_late	ws_rep	5.79981	0.89316	9.93e-11	1.04e-08	0	0	0	0	0	0	0	0	0	0	0	0	0	0	0	0	0	0	0	0	0	0	0	0	0	0	0	0	0	0	0	0	0	0	0	0	0	0	0	0	0	0
TRINITY_DN50538_c1_g1_i1	YP_009220545.1envelope protein	con_late	ws_rep	10.9835	5.19592	1.38e-34	2.47e-32	0	0	0	0	0	0	0	0	0	0	0	0	0	0	0	0	0	0	0	0	0	0	0	0	0	0	0	0	0	0	0	0	0	0	0	0	0	0	0	0	0	0
TRINITY_DN50538_c1_g2_i1	YP_009220545.1envelope protein	con_late	ws_rep	10.5255	5.52537	1.84e-34	3.27e-32	0	0	0	0	0	0	0	0	0	0	0	0	0	0	0.239	0	0	0	0	0	0	0	0	0	0.217	0	0	0	0	0	0	0	0	0	0	0	0	0	0	0	0	0
TRINITY_DN50538_c1_g3_i1	YP_009220545.1envelope protein	con_late	ws_rep	10.2678	4.50411	3.26e-33	5.37e-31	0	0	0	0	0	0	0	0	0	0	0	0	0	0	0	0	0	0	0	0	0	0	0	0	0	0	0	0	0	0	0	0	0	0	0	0	0	0	0	0	0	0
TRINITY_DN50874_c0_g1_i1	YP_009220611.1capsid protein	con_late	ws_rep	14.141	9.64454	1.57e-53	2.01e-50	0	0	0	0	0	0	2.313	0	0	0	0.697	0	0	0	0	0	1.004	0	0	0	0	0	0.787	0	0	0	0	0	6.574	0	0	0	0	0	0.766	0	0	2.188	1.299	0	0	0
TRINITY_DN50874_c1_g2_i1	YP_009220609.1hypothetical protein Swssvgp135	con_late	ws_rep	9.16134	3.46219	6.06e-27	8.55e-25	0	0	0	0	0	0	0	0	0	0	0	0	0	0	0	0	0	0	0	0	0	0	0	0	0	0	0	0	0	0	0	0	1.278	0	0	0	0	0	0	0	0	0
TRINITY_DN53060_c0_g1_i1	XP_006888729.1 thiopurine S-methyltransferase	con_late	ws_rep	2.79464	5.05323	8.6e-09	8.26e-07	10.965	9.326	32.108	0	8.497	23.195	28.321	0	2.396	25.709	11.88	20.214	23.22	40.321	10.128	26.58	6.621	15.532	10.066	10.689	10.676	7.903	10.35	23.25	20.536	10.655	0.521	5.362	0	9.699	54.576	10.769	44.638	19.747	22.962	21.177	18.601	4.543	29.105	61.318	8.724	13.433
TRINITY_DN53242_c0_g1_i1	XP_018012857.1 chorion peroxidase-like	con_late	ws_rep	4.70477	2.02688	2.72e-06	0.000205147	0	0.62	0	0	0	0	1.642	0	4.274	2.092	0	0	0.691	0.474	3.01	0	0.712	0	0	0	0	0.474	0	0	0	0	0	3.195	0	0	0	0	0	0	0.553	0.617	0.569	0	0	0	0	1.187
TRINITY_DN53242_c0_g2_i1	XP_018012857.1 chorion peroxidase-like	con_late	ws_rep	3.72451	1.10614	0.00109258	0.0302136	0	0	0	0	0	0	0	0	0	4.154	0	0	0	0	6.66	0	0	0	3.373	0	0	0	0	0	0	0	0	15.14	0	0	0	0	0	0	10.455	0	0	5.241	0	0	0	0
TRINITY_DN53342_c0_g1_i1	XP_018010067.1 cytochrome P450 9e2-like isoform X2	con_late	ws_rep	-3.95845	3.55746	5.72e-06	0.000404065	78.429	5.351	54.275	0	15.804	31.411	19.557	0	0	16.37	0	21.276	3.644	5.032	0	28.002	10.716	4.794	69.19	79.371	42.45	50.426	59.954	3.655	80.135	81.719	15.787	1.361	0	54.048	9.06	0	3.907	9.548	13.082	16.899	14.874	3.426	9.473	5.595	10.295	0
TRINITY_DN53342_c0_g2_i1	XP_018025502.1 cytochrome P450 9e2-like isoform X2	con_late	ws_rep	-4.37959	3.02853	5.86e-06	0.000410066	36.794	2.597	30.004	0	2.798	23.516	6.909	0	0	31.846	3.096	14.784	0	5.874	1.223	14.159	5.957	10.255	48.413	33.022	38.929	39.773	40.675	3.54	49.831	53.772	5.114	0	0	44.033	0	2.495	5.697	0	10.401	15.18	9.631	4.981	5.742	2.173	5.722	0
TRINITY_DN53342_c0_g3_i1	XP_018015218.1 cytochrome P450 3A24-like	con_late	ws_rep	-4.40382	2.80053	2.77e-05	0.00166279	28.146	2.194	20.322	0	8.281	17.985	2.912	0	0	22.046	0	17.49	0	7.476	1.041	9.191	2.525	3.162	18.002	41.809	8.826	23.036	35.178	1.99	48.97	44.525	6.504	0	0	25.201	0	1.059	2.406	0	7.785	3.217	9.12	1.396	5.689	0.915	2.428	0
TRINITY_DN53464_c0_g2_i1	XP_013774923.1S-phase kinase-associated protein 2-like	con_late	ws_rep	2.37762	1.34862	3.65e-05	0.00209572	0	7.87	0	0	0	2.409	1.171	0	2.668	1.964	2.119	2.004	6.866	1.331	1.682	3.666	1.004	0.636	1.607	0.858	0.887	1.321	1.594	0.783	2.27	0.807	0.868	0.903	0	0	0	4.263	2.555	0.886	0	0	0.804	0	4.574	0.736	1.942	0.843
TRINITY_DN54329_c0_g1_i1	XP_018012303.1 dimethylglycine dehydrogenase mitochondrial-like	con_late	ws_rep	-3.51047	1.06767	0.000729075	0.0226097	3.532	0	9.283	0	0	3.015	4.482	0	1.255	1.866	9.268	0	5.699	3.776	4.682	1.413	0	12.011	3.047	3.291	18.288	6.233	6.263	9.267	4.253	7.707	0	1.708	0	1.842	0	1.597	1.231	0	0	0	0	0	2.45	0	14.745	1.645
TRINITY_DN54329_c0_g4_i1	XP_019632728.1 dimethylglycine dehydrogenase mitochondrial-like	con_late	ws_rep	-4.17468	1.12386	0.00136678	0.0353636	0.706	3.964	5.524	0	1.071	5.442	6.595	0	2.255	5.548	4.787	0	0	3.768	7.567	3.332	0	8.602	3.631	1.944	0.999	6.715	11.801	5.384	1.714	5.501	0	0	0	0	0	3.85	2.9	5.018	1.765	0	2.747	0	3.688	0.83	4.397	0.958
TRINITY_DN54461_c0_g2_i1	XP_022249546.1G1/S-specific cyclin-E1-like isoform X2	con_late	ws_rep	3.79231	2.31318	7.45e-09	7.19e-07	0.97	11.205	0.618	0	0.36	0.616	1.313	2.166	6.38	0.373	2.445	2.278	4.802	1.279	3.583	0	0.389	0.965	0.614	0.326	0.346	0.249	0	0.294	1.757	0	0	0.681	0	0.365	1.118	8.867	0	0	0	0	0.301	0	0.255	0.282	1.113	5.05
TRINITY_DN55011_c0_g1_i1	XP_018021024.1PREDICTED: uncharacterized protein LOC108677318	con_late	ws_rep	1.9887	3.23749	0.000123351	0.00568514	0.462	3.414	1.466	0	0	4.675	1.656	1.016	2.887	1.758	0.772	5.002	0.7	6.024	1.844	1.311	2.169	2.279	1.152	0.304	3.876	0.715	2.248	4.731	0.826	0.873	5.327	6.459	21.318	1.717	3.172	3.41	2.266	5.895	5.499	3.743	2.571	1.936	5.233	1.052	0.353	0.594
TRINITY_DN55034_c0_g1_i1	XP_017779046.1PREDICTED: uncharacterized protein LOC108564492	con_late	ws_rep	2.38697	2.82686	7.6e-05	0.00391206	5.85	2.823	0.887	0	1.031	3.078	3.14	0	1.817	4.782	2.705	2.158	1.58	3.633	0.459	2.373	0	0	1.743	3.237	1.943	6.831	0.858	2.953	1.661	6.168	1.428	1.458	0	3.108	0	0.467	0	1.41	0	0.938	1.734	2.942	1.431	2.789	1.589	3.613
TRINITY_DN5573_c0_g1_i1	XP_018010627.1 kinesin-like protein KIF11	con_late	ws_rep	3.59709	0.318294	0.000985282	0.0280321	0	32.886	0	0	0	0	0	0	20.236	4.34	26.977	0	0	0	17.39	0	0	0	0	0	0	0	0	0	3.192	0	0	0	0	0	0	32.595	5.875	0	3.659	0	0	0	0	0	4.282	0
TRINITY_DN56178_c0_g4_i1	XP_013411318.1 citron Rho-interacting kinase-like	con_late	ws_rep	2.97142	1.63489	0.000171278	0.00730473	0.641	10.919	0.818	0	1.91	1.633	0	10.05	12.812	0.491	17.225	0	8.805	0.338	6.86	0	0	0.318	0.402	0	1.803	0.332	0.398	0	1.548	0.413	0.888	0.458	0	0.48	1.483	35.547	0	3.065	0.383	1.744	0	0	0	1.48	0.98	5.029
TRINITY_DN56340_c0_g2_i1	XP_018019721.1 G-protein coupled receptor Mth2-like	con_late	ws_rep	3.93306	1.41045	1.07e-06	8.62e-05	0	1.013	12.255	0	0	3.711	1.356	0	0.772	2.268	1.627	18.535	1.14	0	0.965	0.848	0	0.729	1.857	0	1.027	1.529	0.93	0	0	0	0	0	1.919	3.338	0	12.815	0.746	1.031	0.904	1.991	0	0	0.755	4.26	0	0.979
TRINITY_DN56340_c0_g4_i1	XP_018019721.1 G-protein coupled receptor Mth2-like	con_late	ws_rep	2.85597	1.79664	3.15e-05	0.00186576	2.204	1.525	17.809	0	4.149	4.933	1.014	0	0	1.709	2.473	13.961	0	0.587	0	0.642	0	1.663	0.705	1.499	3.885	1.737	0.695	2.056	0	2.131	0	0	0	7.54	0	11.218	0	6.148	1.351	3.019	0.703	0	1.721	0.642	0.848	0
TRINITY_DN56480_c0_g1_i1	XP_015248597.1 disks large-associated protein 5 isoform X2	con_late	ws_rep	3.22978	1.70954	4.54e-06	0.000332728	2.402	21.111	0.339	0	0	0.339	0	3.589	13.514	0.412	15.896	0	5.708	0.564	8.246	0.308	0	0.267	1.349	0	0.757	0.557	0	0.326	0.322	0.685	0.367	0.375	0	1.199	3.708	31.527	0	1.456	1.287	2.188	2.01	0.456	1.115	0.616	0.406	7.674
TRINITY_DN56520_c0_g3_i1	XP_021941008.1elongation factor-like GTPase 1	con_late	ws_rep	1.12609	3.68211	0.00183835	0.0438538	9.589	12.326	12.295	0	3.581	4.764	8.222	6.558	8.977	8.2	6.879	7.503	9.747	7.017	7.864	5.499	5.067	6.652	8.414	3.921	7.145	4.172	2.953	10.067	4.184	4.422	10.596	5.278	4.145	3.195	7.394	11.191	6.621	6.166	4.18	5.447	3.333	4.068	6.374	6.45	3.682	3.822
TRINITY_DN56677_c0_g1_i1	XP_007252151.2 E3 ubiquitin-protein ligase TRIM32	con_late	ws_rep	1.67836	6.55618	0.000888667	0.0259989	15.797	13.349	12.813	0	26.915	29.297	20.841	25.977	20.763	26.534	27.098	1.422	21.613	31.792	11.026	20.421	25.188	14.238	40.197	18.803	34.511	12.964	19.658	42.208	17.613	18.747	8.106	8.792	9.02	16.788	2.796	8.849	7.497	24.159	15.102	13.238	13.576	14.542	33.644	15.518	24.166	34.394
TRINITY_DN56781_c0_g1_i2	XP_022323117.1ribonucleoside-diphosphate reductase large subunit-like	con_late	ws_rep	1.91208	2.50861	0.00150291	0.0378483	3.514	65.123	1.924	0	0.751	2.239	2.726	8.971	11.355	1.925	10.69	1.576	14.89	1.587	10.434	0.865	0.405	1.755	4.116	1.336	1.065	2.094	2.156	0.914	4.845	0.958	0.347	0	0	0.374	8.113	37.378	1.744	2.387	2.116	2.394	2.194	2.123	2.871	1.446	1.157	10.455
TRINITY_DN56843_c0_g2_i2	XP_018011812.1PREDICTED: uncharacterized protein LOC108669039	con_late	ws_rep	-1.90806	4.45118	0.000706368	0.0220631	27.506	5.814	7.917	0	5.891	7.03	5.282	2.678	9.223	27.152	6.554	9.114	9.9	10.311	7.157	11.179	4.079	12.514	23.847	11.677	22.08	15.756	11.147	4.585	27.616	13.79	1.64	7.042	3.992	16.193	3.959	7.915	4.588	6.962	3.914	9.601	11.968	4.627	6.971	2.96	8.423	8.684
TRINITY_DN56982_c0_g4_i1	XP_013777584.1sorbitol dehydrogenase-like	con_late	ws_rep	-3.83838	2.47117	5.85e-05	0.0031257	0	6.502	3.879	0	0	3.845	2.37	10.695	108.518	3.997	76.738	2.707	28.479	2.271	153.652	3.478	2.056	3.018	4.366	5.801	3.643	3.598	6.978	0.538	5.193	10.476	3.551	46.421	4.501	2.6	6.025	14.574	1.296	0	0	0.584	2.177	0	2.239	0	1.324	58.479
TRINITY_DN57258_c0_g1_i1	XP_021940407.1amino acid transporter AVT1J	con_late	ws_rep	-2.66318	4.93117	1.35e-05	0.000883257	20.083	10.988	15.087	0	12.358	7.297	5.995	12.719	14.541	34.488	13.646	35.066	26.271	19.389	24.011	32.388	4.953	25.736	22.543	29.72	18.727	34.745	27.29	21.422	26.703	19.949	3.281	11.709	3.805	16.807	5.1	8.49	4.373	9.711	3.754	3.266	7.336	2.486	9.394	2.121	11.002	6.216
TRINITY_DN57774_c0_g1_i1	XP_018021156.1 netrin receptor UNC5C-like	con_late	ws_rep	-1.69094	5.3634	5.82e-05	0.00312024	8.158	20.255	16.802	0	13.701	15.46	4.739	30.052	25.44	21.751	18.592	25.799	12.53	18.81	24.585	22.16	15.783	20.572	14.576	18.195	15.588	18.756	22.447	7.293	16.048	17.067	30.61	23.363	4.4	16.097	10.281	17.634	8.299	7.08	8.806	7.339	18.425	10.809	14.495	20.821	18.507	15.13
TRINITY_DN57832_c0_g1_i1	XP_022308172.1epidermal retinol dehydrogenase 2-like isoform X1	con_late	ws_rep	-4.27535	4.50258	6.13e-06	0.000427891	62.378	28.745	54.983	0	19.465	19.796	9.964	17.024	12.821	87.427	20.674	26.364	19.324	4.866	3.927	34.324	2.007	45.343	40.894	83.521	60.252	23.642	32.91	10.328	105.568	27.909	4.034	1.778	0	37.951	15.621	16.459	10.071	18.472	9.689	12.012	18.534	5.046	23.073	6.313	28.996	6.071
TRINITY_DN57960_c0_g1_i2	XP_011881141.1 transcription factor Adf-1-like	con_late	ws_rep	4.55659	1.85906	3.82e-08	3.39e-06	0	0	0	0	1.982	0	7.309	0	0	0	12.54	0	0	0.699	0	0	0	1.324	0	0	1.859	0	0	2.48	0	0	0	0	0	6.015	0	12.483	0	0	11.688	1.802	0	0	1.37	0	0	0
TRINITY_DN58031_c1_g2_i2	XP_015930368.1major facilitator superfamily domain-containing protein 6 isoform X1	con_late	ws_rep	5.01411	0.53058	0.00115761	0.0313725	0	0	0	0	0	0	0	0	0	0	0	0	0	0	0	0	0	0	0	0	0	0	0	0	0	0	0	0	0	0	0	0	0	0	0	0	0	0	0	0	0	0
TRINITY_DN58095_c1_g1_i1	XP_018010988.1 protein Star-like	con_late	ws_rep	5.01683	0.482554	0.00132519	0.0346593	0	27.938	0	0	0	0	0	136.533	1.167	0	23.667	0	99.081	0	1.481	0	0	0	0	0	0	0	0	0	0	0	0	0	0	0	1.723	7.476	0	0	0	0.502	0	0	0	0	0	0
TRINITY_DN58191_c0_g1_i2	XP_012252457.1multidrug resistance-associated protein 1 isoform X5	con_late	ws_rep	2.22424	2.06809	0.00173581	0.0422906	1.554	0	0.638	0	0.823	0	0	0	0	1.208	1.934	0	2.307	0.384	0	0.505	0	1.191	0.925	0	0	0.989	0.266	0	0.609	0.817	0	1.639	0	0.931	0	0	0.671	0.515	0.394	0	0	1.853	0.615	1.129	0.486	0
TRINITY_DN58191_c0_g1_i5	XP_012136736.1 multidrug resistance-associated protein 1 isoform X1	con_late	ws_rep	2.52852	1.50594	0.00178668	0.0431908	3.09	2.135	0	0	0.735	3.301	0.956	0	0	0	1.162	1.627	0	0	0.917	0	0	0	0	2.792	3.643	0	0	1.289	2.783	0.667	0.714	0.736	0	0.624	0	8.57	4.094	0.958	0.372	5.652	1.968	0	0.536	2.207	0.795	0
TRINITY_DN58222_c1_g1_i1	YP_009220644.1hypothetical protein Swssvgp170	con_late	ws_rep	13.5987	7.77981	1.93e-31	2.99e-29	0	0	0	0	0	0	0	0	0	0	0	0	0	0	0	0	0	0	0	0	0	0	0	0	0	0	0	0	0	0	4.473	0	0	0	0	0	0	1.685	0	0	0	0
TRINITY_DN58222_c2_g3_i1	YP_009220645.1hypothetical protein Swssvgp171	con_late	ws_rep	12.6842	9.07457	3.41e-40	8.33e-38	0	0	0.299	0	0	0	0	0	0	0	0	0	0	0	0.631	0	0	0	0.887	0	0	0.241	0	0	0.278	0	0	0	1.206	0	1.084	0	0.233	0	0.277	0	0	0	0.246	0	0	0
TRINITY_DN58224_c3_g1_i4	XP_018013710.1 hexokinase type 2-like isoform X2	con_late	ws_rep	4.59886	1.23145	6.32e-09	6.18e-07	0	0	0	0	0	0	0	0	1.422	0	4.034	11.546	0	0	0	0	0	0	0	3.27	0	0	0	0	0	0	0	0	0	9.114	0	0	0	0	2.255	0	1.541	1.201	3.74	0	0	0
TRINITY_DN58262_c0_g3_i1	XP_013779468.2nucleolar and spindle-associated protein 1-like	con_late	ws_rep	3.08628	1.16062	0.000389027	0.0142172	1.272	8.765	1.645	0	0	0.544	0	15.371	10.329	1.974	12.884	1.336	3.931	0	2.847	1.962	0	0.431	0	2.292	0	0.449	0	0.522	0	1.089	0	0	0	0	0	25.945	0.429	3.517	0	1.16	0	0	0.887	0.496	0.653	10.1
TRINITY_DN58265_c0_g8_i1	XP_018022039.1 midasin-like	con_late	ws_rep	1.36387	3.76757	0.000388497	0.0142172	3.316	7.614	2.832	0	2.638	2.542	2.598	1.715	6.169	2.2	4.35	0.685	2.675	2.79	5.36	3.906	0.874	1.766	1.948	1.912	1.56	4.604	2.963	2.806	4.549	2.816	2.123	1.722	3.414	6.274	2.031	6.3	6.108	3.571	5.286	8.285	2.471	2.96	2.3	2.284	2.366	6.571
TRINITY_DN58265_c0_g9_i1	XP_006156183.1 midasin	con_late	ws_rep	2.18104	2.82064	4.85e-06	0.000347646	2.948	3.571	0.399	0	2.078	1.186	0.842	0	0.649	0	1.218	0.48	1.176	0.812	2.293	0.882	0	0.462	0.781	1.857	0.654	1.936	0.95	1.126	0.748	2.169	1.911	1.32	1.597	4.634	2.145	1.894	0.457	4.81	5.945	5.068	1.926	1.564	1.449	0.89	0.954	2.614
TRINITY_DN58358_c0_g2_i1	XP_015926288.1mushroom body large-type Kenyon cell-specific protein 1 isoform X1	con_late	ws_rep	-2.76638	3.74003	4.42e-05	0.00245294	7.856	3.964	7.469	0	2.614	7.44	20.641	4.57	10.741	4.93	3.598	3.649	10.672	3.377	11.561	7.684	25.868	6.693	5.154	6.246	6.575	13.67	9.706	5.694	5.628	5.952	45.973	24.724	15.118	7.003	0	11.442	3.478	1.591	3.169	4.369	5.109	7.923	8.174	2.686	11.425	2.155
TRINITY_DN58474_c10_g2_i1	XP_018563625.1 mitochondrial fission 1 protein	con_late	ws_rep	1.08984	6.29544	0.00160581	0.0397933	49.416	43.963	41.362	0	31.335	32.365	50.676	55.437	56.04	51.575	45.271	47.075	51.636	41.885	49.055	45.262	27.811	46.934	52.628	57.049	46.335	29.385	42.555	70.793	42.281	56.363	35.666	59.797	23.578	41.385	29.017	34.336	43.314	45.723	54.858	38.405	38.868	54.927	57.244	45.518	43.212	58.541
TRINITY_DN58514_c0_g1_i1	XP_021922400.1graves disease carrier protein-like isoform X1	con_late	ws_rep	1.34576	3.45784	0.00117025	0.0315966	2.534	6.257	40.085	0	5.156	3.105	2.512	1.547	2.185	3.182	7.232	27.358	3.15	4.37	3.707	6.065	4.371	6.211	3.199	1.847	1.298	4.828	3.566	6.999	1.67	2.647	6.002	6.181	22.066	40.042	5.317	14.673	2.965	5.624	11.093	4.393	1.147	4.673	3.837	3.182	8.123	2.103
TRINITY_DN58520_c1_g1_i2	YP_009220527.1hypothetical protein Swssvgp053	con_late	ws_rep	8.63687	4.88084	1.47e-27	2.09e-25	0	0	0	0	0	0	0	0	0	0	0	0	0	0	0	0	0	0	0	0	3.484	0	0	0	0	0	0	0	0	0	0	0	0	0	0	0	0	0	0	0	0	0
TRINITY_DN58524_c3_g2_i8	XP_018018794.1 neuroparsin-A-like	con_late	ws_rep	-6.83808	2.26146	2.16e-08	1.97e-06	2.958	14.903	23.184	0	2.254	3.738	11.306	28.134	59.454	7.002	8.208	0	196.322	7.837	80.939	35.497	64.929	7.484	7.588	55.8	8.247	12.532	15.867	9.773	6.254	23.075	63.709	14.876	0	2.312	0	9.926	3.124	2.197	0	6.064	0	2.774	15.189	0	2.304	37.351
TRINITY_DN58539_c2_g1_i1	XP_018009917.1 tubulin alpha-8 chain-like	con_late	ws_rep	1.8344	6.30384	5.62e-05	0.00302991	128.467	107.541	66.819	0	225.143	193.265	134.112	21.081	62.464	77.539	79.341	17.559	63.188	76.189	54.128	48.021	59.134	69.949	127.684	52.683	88.449	38.701	33.512	141.733	61.495	95.837	41.63	28.933	53.474	146.095	20.276	64.202	97.23	236.981	183.344	102.735	78.791	65.773	146.351	73.26	81.69	93.747
TRINITY_DN58540_c3_g3_i3	XP_018014476.1 L-lactate dehydrogenase-like isoform X1	con_late	ws_rep	1.983	7.7289	1.44e-06	0.000113911	114.893	174.198	154.089	0	115.933	148.829	68.548	88.344	67.071	110.927	64.318	59.221	83.167	104.326	45.214	69.65	22.549	53.801	77.854	49.109	102.851	38.892	63.837	43.53	104.176	76.18	21.558	30.614	59.504	157.377	150.64	209.326	81.341	256.547	224.429	129.145	91.572	85.072	123.795	176.726	76.711	106.805
TRINITY_DN58660_c1_g1_i1	YP_009220512.1hypothetical protein Swssvgp038	con_late	ws_rep	8.3556	2.74447	5.86e-18	7.11e-16	0	0	0	0	0	0	0	0	0	0	0	0	0	0	0	0	0	0	0	0	0	0	0	0	0	0	0	0	0	0	0	0	0	0	0	0	0	0	0	0	0	0
TRINITY_DN58660_c1_g2_i2	---NA---	con_late	ws_rep	12.2804	8.13127	4.81e-18	5.87e-16	0	0	0	0	0	0	12.048	0	0	0	0	0	0	0	0	0	0	0	3.889	0	0	0	0	0	7.002	0	0	0	0	0	0	0	0	0	0	0	0	0	3.047	0	0	0
TRINITY_DN58660_c2_g2_i1	YP_009220511.1hypothetical protein Swssvgp037	con_late	ws_rep	11.5143	5.71455	4.8e-44	1.66e-41	0	0	0	0	1.479	0	0	0	0	0	0	0	0	0	0	0	0	0	0	0	0	0	0	0	0	0	0	0	0	0	0	0	0	0	0	0	1.273	0	1.01	0	0	0
TRINITY_DN58660_c2_g3_i1	YP_009220510.1hypothetical protein Swssvgp036	con_late	ws_rep	10.0013	4.24899	2.82e-34	4.93e-32	0	0	0	0	0	0	0	0	0	0	0	0	0	0	0	0	0	0	0	0	0	0	0	0	0	0	0	0	0	0	0	0	0	0	0.479	0	0	0	0	0	0	0
TRINITY_DN58660_c2_g4_i1	YP_009220511.1hypothetical protein Swssvgp037	con_late	ws_rep	13.7483	7.92846	1.64e-58	7.1e-55	0	0	0.17	0	0	0	0.228	0	0	0	0	0	0	0	0	0	0	0	0	0	0	0	0	0	0	0	0	0	0	0	0	0	0	0	0	0	0	0	0.132	0	0	0
TRINITY_DN58660_c2_g5_i1	YP_009220510.1hypothetical protein Swssvgp036	con_late	ws_rep	12.0667	6.25919	1.02e-43	3.2e-41	0	0	0	0	0	0	0.443	0	0	0	0	0	0	0	0	0	0	0	0	0	0	0	0	0	0	0	0	0	0	0	0	0	0	0	0	0	0	0	0	0	0	0
TRINITY_DN58680_c3_g1_i2	XP_021923258.1probable GPI-anchored adhesin-like protein PGA55	con_late	ws_rep	2.08364	5.65916	1.34e-05	0.000881926	22.834	49.432	40.544	0	16.867	10.687	12.291	10.598	6.424	14.936	10.151	424.6	4.811	8.574	4.558	5.688	12.885	12.421	17.987	1.814	36.687	8.717	3.607	36.547	8.194	18.738	6.813	7.987	31.612	27.782	2.088	30.943	3.814	15.027	7.891	6.779	7.052	6.88	13.872	21.343	3.814	20.295
TRINITY_DN58690_c0_g1_i6	XP_017766488.1 platelet-derived growth factor C	con_late	ws_rep	1.58888	4.12382	0.000302422	0.01164	7.413	19.183	49.08	0	4.069	14.407	13.761	0	1.632	7.493	8.469	0	10.833	5.663	9.469	8.018	15.621	4.999	2.789	5.518	10.031	3.839	1.696	5.09	5.758	13.471	5.655	2.403	19.263	43.208	12.403	23.297	8.943	23.671	10.997	9.758	6.658	10.818	9.491	12.412	7.161	5.154
TRINITY_DN58693_c2_g1_i2	XP_018007181.1 histidine-rich glycoprotein-like	con_late	ws_rep	-3.53855	6.77359	8.08e-05	0.00410858	328.732	55.325	152.115	0	177.173	171.034	33.774	15.185	48.748	309.831	62.329	22.852	162.87	132.838	31.885	29.698	56.867	109.461	446.626	336.756	647.096	302.699	356.631	16.625	275.187	263.611	7.662	27.683	11.687	139.246	159.141	45.939	240.171	78.228	107.056	273.651	58.13	101.708	66.972	33.662	147.417	117.613
TRINITY_DN58715_c0_g1_i1	XP_019643623.1 microfibril-associated glycoprotein 4-like	con_late	ws_rep	-1.53917	4.69253	0.00111592	0.0306637	48.794	28.135	42.229	0	13.525	24.631	17.258	4.632	28.564	63.408	26.689	59.375	42.257	24.684	16.463	53.006	25.463	33.712	22.823	50.836	45.13	30.798	49.083	10.116	62.295	18.916	32.173	44.282	13.912	43.975	5.739	25.02	13.558	19.774	14.975	16.249	33.684	23.991	32.406	12.361	28.396	15.14
TRINITY_DN58720_c1_g5_i1	XP_018896429.1 protein ROP isoform X2	con_late	ws_rep	1.15852	6.25001	0.00118478	0.0318718	58.855	59.909	42.907	0	97.26	83.92	58.941	57.337	35.585	54.845	84.165	58.621	42.365	70.059	39.901	66.103	61.06	58.585	60.458	26.526	59.224	61.869	35.648	66.551	37.68	55.574	41.456	51.907	62.63	55.161	41.728	49.619	74.412	83.68	80.978	48.023	65.082	58.996	58.219	50.249	83.28	48.076
TRINITY_DN58720_c1_g6_i1	XP_018026075.1 protein ROP-like	con_late	ws_rep	1.29599	4.98803	0.00038814	0.0142172	52.892	45.96	43.635	0	88.091	74.071	33.203	0	24.405	33.241	37.899	53.465	26.209	45.27	14.275	39.917	28.814	37.356	37.96	18.325	44.458	41.883	28.414	45.651	12.212	38.376	23.314	22.446	56.226	29.087	26.449	35.87	52.34	54.195	49.774	56.234	53.181	29.465	37.446	23.627	48.642	30.749
TRINITY_DN58790_c4_g1_i1	XP_019570833.1 radixin isoform X1	con_late	ws_rep	2.69685	2.57943	7.93e-05	0.00403995	2.44	2.715	2.842	0	0	0.847	2.812	0	2.571	1.021	1.748	2.775	2.361	5.144	0.898	0.257	0.356	0.226	0.28	0.891	1.252	0	5.18	1.077	1.879	0.563	0	0.945	8.052	0.336	3.081	6.614	2.863	3.915	10.146	9.379	3.325	0.372	1.844	7.921	0	0
TRINITY_DN58830_c0_g1_i4	XP_018006439.1 fructose-16-bisphosphatase 1-like	con_late	ws_rep	-2.1149	8.83522	0.000589089	0.0193171	553.394	497.953	368.455	0	203.504	240.073	113.014	139.874	124.243	729.488	152.007	480.035	591.991	257.147	172.867	248.095	21.433	554.408	440.623	877.247	433.922	403.476	611.692	131.193	771.095	563.111	60.872	189.753	40.972	425.882	745.543	284.835	500.325	378.319	523.061	557.652	233.552	331.714	226.449	204.801	221.841	265.112
TRINITY_DN58834_c6_g1_i1	XP_019615143.1 peroxisomal sarcosine oxidase-like	con_late	ws_rep	-4.99106	4.74427	5.73e-05	0.00308019	37.868	9.611	21.957	0	4.013	11.562	0.614	1.503	5.651	32.043	5.643	9.473	24.117	2.828	1.796	15.41	1.068	35.888	44.54	94.481	21.753	67.903	22.835	2.056	81.3	51.002	0	0.472	0	33.298	26.461	3.635	8.691	4.132	2.84	8.236	6.323	0.577	1.045	2.327	11.328	1.76
TRINITY_DN58928_c4_g1_i1	XP_018022827.1 1-phosphatidylinositol 45-bisphosphate phosphodiesterase-like	con_late	ws_rep	-1.64846	5.48511	0.000547822	0.0182394	133.516	56.112	260.744	0	182.065	322.459	241.331	282.824	123.673	164.004	245.551	173.979	239.817	174.941	74.184	299.414	432.763	213.645	229.271	317.095	186.107	477.387	344.462	439.523	212.466	269.807	205.641	304	99.168	248.705	207.817	30.719	206.937	207.84	84.977	180.591	263.819	322.19	286.117	209.395	286.817	140.053
TRINITY_DN58939_c1_g1_i1	YP_009220529.1ribonucleotide reductase large subunit	con_late	ws_rep	12.2265	7.19557	1.48e-57	4.6e-54	0	0	0	0	0	0	0	0	0	0	0	0	0	0	0	0	0	0	0	0	0	0.316	0	0	0	0	0	0	0	0	0	0	0	0	0.362	0.411	0	0	0	0	0	0
TRINITY_DN58939_c1_g2_i1	YP_009220529.1ribonucleotide reductase large subunit	con_late	ws_rep	13.2478	8.74111	3.75e-62	4.07e-58	0	0	0.11	0	0	0.116	0.157	0	0	0.137	0.205	0	0	0	0.239	0	0	0	0	0	0	0	0	0	0.104	0	0.116	0	0	0.134	0.411	0	0	0.118	0	0	0.109	0	0	0	0	0.115
TRINITY_DN58939_c3_g1_i1	YP_009220535.1ribonucleotide reductase small subunit	con_late	ws_rep	12.2391	8.88018	2.04e-57	5.54e-54	0	0	0.688	0	0	0.169	0	0	0.14	0	0	0	0	0	0	0.154	0.421	0	0.167	0	0	0	0.163	0	0.322	0	0	0	0	0	0	0.179	0.131	0	0	0	0.167	0	0.281	0.154	0	0
TRINITY_DN58939_c3_g2_i1	YP_009220535.1ribonucleotide reductase small subunit	con_late	ws_rep	8.98125	3.29898	7.15e-26	9.76e-24	0	0	0	0	0	0	0	0	0	0	0	0	0	0	0	0	0	0	0	0	0	0	0	0	0	0	0	0	0	0	0	0	0	0	0	0	0	0	0	0	0	0
TRINITY_DN58939_c3_g3_i1	XP_001844829.1deoxyribonuclease I	con_late	ws_rep	11.5806	5.77956	1.22e-43	3.78e-41	0	0	0	0	0	0	0	0	0	0	0	0	0	0	0	0	0	0	0	0	0	0	0	0	0	0	0	0	0	0	2.545	0	0	0	0	0	0	0	0	0	0	0
TRINITY_DN58969_c0_g3_i7	XP_015118668.1 kinesin light chain isoform X4	con_late	ws_rep	1.10647	5.05416	0.000426078	0.0152127	22.221	15.651	13.751	0	21.495	13.613	11.762	9.449	6.248	6.795	20.879	28.934	11.875	8.582	10.396	16.712	5.811	10.029	11.984	13.328	19.548	14.053	9.686	12.889	11.22	14.485	13.491	10.14	21.42	28.732	29.108	15.813	20.132	35.642	27.418	32.465	24.589	15.38	20.914	16.014	20.944	12.756
TRINITY_DN59054_c7_g1_i1	YP_009220532.1hypothetical protein Swssvgp058	con_late	ws_rep	5.72158	0.851669	3.63e-08	3.23e-06	0	0	0	0	0	0	0	0	0	0	0	0	0	0	0	0	0	0	0	0	0	0	0	0	0	0	0	0	0	0	0	0	0	0	0	0	0	0	0	0	0	0
TRINITY_DN59072_c1_g1_i1	XP_008333151.1 poly [ADP-ribose] polymerase 2	con_late	ws_rep	-4.29887	6.54681	0.000361391	0.0134564	3.466	20.826	5.574	0	4.548	2.212	193.538	45.034	0.456	4.694	53.935	5.465	165.392	0.918	8.112	33.022	4.144	325.744	56.592	182.227	118.523	16.305	351.563	577.634	105.524	159.353	0.598	3.695	0	17.671	183.958	3.527	123.815	3.59	75.458	10.062	19.731	96.318	65.287	4.021	173.296	0.573
TRINITY_DN59090_c3_g1_i7	XP_018026637.1 titin-like	con_late	ws_rep	2.85425	5.88173	1.15e-08	1.08e-06	5.558	0.757	2.413	0	2.774	1.597	2.113	1.697	1.185	2.298	12.345	3.923	1.149	1.632	1.166	10.005	3.626	2.751	2.691	3.541	2.484	4.022	1.798	3.475	2.296	3.192	4.632	1.042	4.926	8.106	1.666	1.454	1.66	3.49	1.287	2.616	1.909	1.061	5.97	2.506	1.386	1.937
TRINITY_DN59099_c6_g2_i1	XP_021930381.1adhesion G-protein coupled receptor G6-like isoform X5	con_late	ws_rep	1.83119	6.22576	4.54e-05	0.00249809	7.168	3.541	2.034	0	14.676	13.221	5.581	7.398	5.353	12.049	8.487	1.97	5.161	17.065	6.746	8.403	6.653	7.525	16.524	4.334	9.209	8.111	7.152	15.695	10.29	7.078	6.311	2.584	1.631	2.13	0	2.154	3.292	14.295	6.934	3.686	4.129	6.116	8.446	3.918	6.198	6.966
TRINITY_DN59147_c0_g1_i1	XP_018026866.1 pyruvate carboxylase mitochondrial-like	con_late	ws_rep	-1.76882	5.31318	0.00023542	0.00943667	41.174	19.635	23.363	0	9.489	17.226	9.864	8.353	15.024	28.007	12.828	9.936	28.201	11.748	12.383	14.125	2.574	36.083	36.126	32.25	25.862	31.047	19.648	18.388	27.625	31.232	11.927	8.667	13.878	16.596	7.074	18.963	11.992	8.526	15.762	16.891	14.003	9.477	17.999	4.919	16.423	11.371
TRINITY_DN59257_c1_g6_i2	XP_021921184.1venom protease-like isoform X1	con_late	ws_rep	2.04832	4.8667	2.5e-05	0.0015177	20.3	55.935	43.496	0	51.727	86.882	22.297	35.249	8.723	31.561	40.846	10.741	15.599	24.654	12.335	8.849	29.251	6.827	35.383	5.029	26.04	10.679	7.315	21.683	10.098	46.703	12.062	5.528	24.172	75.096	20.459	55.264	22.976	57.939	60.431	39.623	26.867	18.163	62.907	110.147	30.674	72.734
TRINITY_DN59299_c0_g5_i1	XP_018012267.1 dystrophin isoforms A/C/F/G/H-like	con_late	ws_rep	-1.88142	4.727	0.00032069	0.0121705	35.72	23.944	58.084	0	44.285	37.361	72.802	1.883	28.441	12.727	35.548	20.779	57.605	74.196	41.029	43.018	200.42	34.482	62.375	47.947	43.515	102.556	51.28	78.559	55.737	46.271	125.102	45.379	218.16	61.138	27.065	18.729	48.293	25.47	20.261	34.563	29.538	76.917	39.667	48.752	61.745	16.525
TRINITY_DN59330_c3_g1_i1	XP_004208613.1 RNA-directed DNA polymerase from mobile element jockey-like	con_late	ws_rep	1.74232	2.55829	0.000788411	0.0241909	18.331	9.227	1.416	0	26.339	16.548	10.221	12.701	9.197	6.825	6.061	13.944	0	6.904	12.861	5.148	7.025	6.58	15.289	2.998	16.737	4.562	0	9.822	9.089	11.256	6.022	9.334	11.619	11.742	5.215	1.463	4.495	25.19	0	13.378	2.856	15.826	19.061	1.283	33.676	16.421
TRINITY_DN59335_c0_g1_i1	XP_018009303.1PREDICTED: uncharacterized protein LOC108666875	con_late	ws_rep	5.08075	7.04274	6.32e-12	6.9e-10	1.234	0.049	0.648	0	0.272	3.301	1.171	0.239	0.842	2.612	0.734	15.932	1.804	0.609	0	0	0.453	0.76	0.091	0.337	1.803	1.288	2.289	3.182	0.531	1.389	0.444	0.056	0	0.863	0.502	0.099	0.429	0.588	0.394	0.395	3.903	0.67	1.361	1.42	1.165	0.417
TRINITY_DN59335_c0_g2_i1	XP_012942139.1 apolipophorins-like	con_late	ws_rep	5.34974	3.71131	1.2e-11	1.27e-09	0.433	0	0	0	0	0.553	0	0	0.228	0.658	0.242	6.732	0.332	0.451	0	0	0	0.216	0.273	0	0.308	0.673	1.063	2.088	0	0.826	0	0	2.786	0.643	0	0	0.214	0.588	0	0	1.072	0	0.228	0.496	0.989	0
TRINITY_DN59368_c3_g1_i1	XP_018018864.1 protein dead ringer homolog	con_late	ws_rep	4.8437	0.449775	4.7e-06	0.000339138	0	0	3.121	0	0	0	0	0	0	7.581	0	0	0	0	0	0	0	0	0	0	0	0	0	0	0	0	0	0	6.54	3.818	0	0	0	7.459	0	0	3.3	0	0	0	0	0
TRINITY_DN59415_c1_g1_i3	XP_018027634.1PREDICTED: uncharacterized protein LOC108682894	con_late	ws_rep	2.41761	2.58525	0.00122754	0.0326162	3.834	29.295	4.956	0	6.739	4.898	0	45.325	36.506	3.977	6.451	4.06	33.865	4.061	39.165	9.688	0	3.86	0.811	6.952	9.004	3.349	12.169	0.799	0	4.112	0	1.82	0	6.821	3.012	26.851	0	6.275	14.975	7.001	7.378	1.126	1.326	11.951	14.807	25.668
TRINITY_DN59415_c1_g2_i1	XP_008110237.1 UPF0462 protein C4orf33 homolog isoform X1	con_late	ws_rep	2.53576	5.49238	9.41e-05	0.00464476	10.965	41.779	27.591	0	22.838	14.978	0.685	62.322	55.321	14.799	31.402	8.857	53.378	17.72	55.39	17.706	1.198	15.665	7.155	8.57	10.676	11.825	17.839	0.457	2.514	25.299	0.521	2.403	0	23.196	6.972	72.782	2.62	19.693	64.929	15.714	17.654	4.143	4.328	34.141	47.785	41.225
TRINITY_DN59466_c2_g3_i1	XP_018013393.1 glutamate-gated chloride channel-like	con_late	ws_rep	-2.12325	4.96284	0.00110455	0.0304284	166.796	64.218	84.289	0	50.456	90.254	11.249	52.883	39.946	222.757	73.112	86.921	112.787	43.848	17.055	61.735	9.761	102.367	69.038	89.419	152.866	77.925	50.922	2.284	99.062	74.509	37.017	49.491	1.597	114.054	8.603	88.352	43.193	116.013	72.002	72.549	118.556	34.148	58.228	68.983	88.419	39.08
TRINITY_DN59515_c4_g1_i1	YP_009220543.1hypothetical protein Swssvgp069	con_late	ws_rep	12.3219	8.4841	1.65e-51	1.16e-48	0	0	0	0	0	0.366	0	0	0	0.442	0	0	0	0	0	0	0.453	0.287	0	0	0	0	0.705	0	0	0	0	0	1.478	0	0	0	0	0.389	0	0	0	0.484	0	0.325	0.433	0
TRINITY_DN59545_c0_g3_i1	XP_014249053.1 myophilin	con_late	ws_rep	1.70388	8.80907	1.22e-05	0.000806665	698.411	1457.39	788.962	0	596.723	617.548	228.569	452.44	728.217	591.969	663.625	1885.13	550.488	558.007	531.785	490.425	887.994	626.79	702.328	322.733	481.976	377.582	341.621	439.866	475.928	454.094	656.392	728.038	2151.84	931.215	687.829	1130.07	538.38	572.642	643.625	479.862	368.246	338.137	306.389	294.178	457.562	886.927
TRINITY_DN59545_c0_g3_i3	XP_014249053.1 myophilin	con_late	ws_rep	2.15719	4.42723	7.78e-06	0.000531195	4.295	4.683	3.909	0	5.348	5.709	2.755	12.551	2.097	2.033	3.69	6.253	2.298	3.249	5.599	6.553	8.499	5.472	1.107	2.574	5.314	4.994	2.667	2.659	12.003	0.554	6.601	8.806	7.882	5.852	4.005	5.151	9.689	4.114	14.794	3.505	4.631	4.692	1.624	1.771	1.36	9.653
TRINITY_DN59548_c0_g1_i2	XP_002433979.1frizzled putative	con_late	ws_rep	-2.00988	6.03625	0.00086946	0.0256443	70.234	37.362	40.973	0	54.757	174.209	40.212	52.034	112.203	251.981	85.838	213.859	145.018	113.93	93.16	58.565	99.797	35.56	112.464	142.341	295.076	92.667	204.875	56.305	112.935	51.491	73.224	182.169	113.335	48.945	36.605	23.988	23.611	26.772	21.675	55.527	65.593	54.275	56.805	30.89	87.456	43.557
TRINITY_DN59559_c0_g2_i1	XP_018530100.1 ribonucleoside-diphosphate reductase subunit M2-like isoform X1	con_late	ws_rep	5.35353	4.49616	3.41e-12	3.78e-10	10.089	179.579	4.876	0	2.526	1.615	0	31.351	22.193	2.602	23.593	3.974	22.008	2.662	28.703	0	3.351	0.421	0	3.965	0.598	2.202	0.521	2.594	3.549	1.615	0	1.195	0	5.084	23.54	107.754	0.839	5.217	11.263	5.175	5.318	2.895	1.308	1.95	1.942	26.074
TRINITY_DN59583_c1_g3_i3	XP_018010578.1 UMP-CMP kinase-like	con_late	ws_rep	1.16446	6.57019	0.00185094	0.0440571	33.996	54.971	25.238	0	30.32	16.905	17.244	47.791	18.534	28.134	19.624	61.533	25.41	36.838	25.884	20.841	13.209	23.652	24.112	18.846	23.098	18.997	25.165	29.923	35.592	22.605	15.324	46.296	8.799	33.519	18.314	24.617	24.785	29.693	39.915	17.393	17.152	43.532	31.441	14.893	25.093	43.901
TRINITY_DN59617_c4_g1_i1	XP_018006541.1 nuclear pore complex protein Nup205-like	con_late	ws_rep	1.15151	5.84858	0.00116414	0.0315037	9.043	25.213	17.909	0	10.656	7.547	13.975	11.985	13.163	6.54	11.016	7.298	8.895	6.393	13.788	7.521	2.088	8.459	8.262	5.909	9.443	7.77	6.141	5.71	9.611	5.895	3.783	5.098	7.117	16.587	19.877	24.078	15.451	16.203	16.942	16.389	6.918	8.732	9.219	10.898	6.534	10.309
TRINITY_DN59639_c0_g1_i1	XP_013789135.1protein unc-119 homolog B-like isoform X1	con_late	ws_rep	1.3852	3.51061	0.00194636	0.0455298	14.733	8.913	5.803	0	22.223	15.558	8.308	0	8.144	4.989	7.911	2.039	16.991	16.298	5.981	13.466	15.427	12.267	15.524	7.854	5.426	8.069	6.508	4.829	7.724	16.522	16.83	24.683	8.459	11.723	0	9.558	7.805	18.002	20.558	12.292	10.695	20.277	12.652	7.494	11.884	15.453
TRINITY_DN59655_c5_g5_i1	XP_022251341.1isoaspartyl peptidase/L-asparaginase-like isoform X1	con_late	ws_rep	-1.96479	2.66616	0.000401173	0.014563	9.863	8.844	9.752	0	8.737	7.413	10.706	0	9.82	5.411	10.411	11.032	9.011	3.069	17.801	3.375	12.076	20.428	11.074	11.025	12.273	3.648	24.194	7.978	20.275	7.463	4.806	4.139	6.098	7.061	19.101	35.395	7.628	7.297	7.136	5.562	9.64	6.079	6.629	4.063	8.953	6.196
TRINITY_DN59669_c1_g3_i5	XP_021917706.1cyclin-dependent kinase 17-like isoform X3	con_late	ws_rep	7.95457	2.40994	1.44e-08	1.34e-06	0	1.535	0	0	0	0	0	0	0	0	0	0	0	0	0	0	0	0	0	0	0	0	0	0	0	0	0	0	0	11.992	0.023	0	0	8.264	0	0	0	0	0	0	0	0
TRINITY_DN59688_c0_g5_i1	XP_018028051.1 cuticle protein AM/CP1114-like	con_late	ws_rep	6.68734	4.11972	0.000152766	0.00672664	0	0	0	0	0	0	0	0	0	0	0	0	0	0	0	0	14.18	0	0	0	0	0	0	0	0	0	9.669	0	0	0	0	0	0	0	0	0	2.353	0	0	0	0	0
TRINITY_DN59700_c1_g3_i1	XP_021914371.1guanine nucleotide-binding protein G(i) subunit alpha isoform X2	con_late	ws_rep	1.01596	6.03735	0.00185509	0.0440593	53.57	41.808	72.752	0	59.209	41.599	28.921	16.431	26.765	33.594	34.506	92.9	3.662	48.805	5.57	43.549	20.591	34.43	30.638	20.4	33.951	35.393	28.189	24.163	35.836	33.87	18.663	24.891	43.435	122.151	24.555	56.807	33.066	57.125	50.954	68.493	51.095	37.704	49.29	41.848	61.312	39.069
TRINITY_DN59708_c0_g1_i1	XP_018022428.1 betaine--homocysteine S-methyltransferase 1-like	con_late	ws_rep	-2.72005	6.28253	0.00106643	0.029776	27.666	67.759	93.911	0	41.32	75.061	227.241	86.629	87.966	71.342	80.112	99.752	46.179	36.643	100.039	145.193	3.335	44.758	20.307	55.344	50.93	49.196	58.749	456.295	57.894	31.946	10.847	59.63	1.359	56.14	58.524	104.613	28.534	57.351	11.752	33.773	25.711	33.534	47.402	20.659	33.941	49.482
TRINITY_DN59768_c1_g1_i1	XP_018021344.1 vascular endothelial growth factor receptor 1-like	con_late	ws_rep	1.8242	7.29115	0.00041199	0.0148477	93.407	117.939	197.914	0	155.398	168.268	84.136	43.513	57.488	27.27	67.637	72.48	55.81	53.896	63.989	51.113	216.608	27.707	116.299	14.545	67.322	25.936	32.082	77.433	56.902	52.908	67.473	11.723	86.021	210.696	37.061	61.169	53.711	118.771	76.235	96.244	45.459	19.923	73.671	57.357	71.448	75.389
TRINITY_DN59799_c3_g1_i1	XP_013411395.1 pleckstrin homology domain-containing family M member 2-like isoform X3	con_late	ws_rep	1.83645	3.16137	0.000570903	0.0187757	2.911	1.84	1.486	0	1.447	0.74	5.253	2.59	1.632	0.894	1.525	5.448	0.88	1.835	0.516	1.328	0.308	0.77	1.956	0.771	1.915	3.632	0.235	8.451	2.575	2.225	1.061	2.736	6.013	9.277	2.681	2.36	1.147	2.622	1.861	1.588	2.169	1.964	2.616	1.334	1.483	3.52
TRINITY_DN59829_c1_g1_i2	XP_014488297.1 beta-parvin	con_late	ws_rep	1.45499	6.7839	5.3e-05	0.00286255	66.928	62.614	72.044	0	112.424	102.395	81.966	12.79	39.551	88.9	79.489	50.244	52.049	143.15	41.067	87.432	69.559	95.295	79.9	50.934	99.321	78.673	65.359	67.938	55.224	84.272	64.809	39.073	59.929	77.091	30.249	54.878	49.524	133.717	90.125	74.573	83.498	80.296	72.556	67.973	94.979	97.933
TRINITY_DN59829_c1_g1_i3	XP_014488297.1 beta-parvin	con_late	ws_rep	2.31619	2.67741	0.00190999	0.044921	1.215	5.834	5.903	0	13.326	1.989	6.095	14.619	3.203	2.121	1.943	0	4.901	8.559	8.37	3.144	0	0	4.222	0	0	2.693	0	1.713	3.514	5.989	5.52	3.375	11.551	1.986	0	1.759	1.389	2.107	0	8.194	0	0	3.213	0	11.399	0
TRINITY_DN59829_c1_g2_i1	XP_018335449.1 beta-parvin	con_late	ws_rep	1.49678	6.29548	2.44e-05	0.00148546	123.333	104.905	111.69	0	167.228	173.389	175.681	17.333	94.688	109.002	164.603	91.7	68.69	213.938	92.08	177.477	124.079	126.419	134.218	92.178	175.245	127.171	135.143	118.728	96.626	104.033	118.888	72.965	84.169	133.058	64.606	119.762	93.435	190.2	117.5	125.451	125.951	89.271	138.897	120.574	195.997	98.391
TRINITY_DN59831_c2_g1_i1	XP_018431484.1 RNA-directed DNA polymerase from mobile element jockey-like	con_late	ws_rep	-3.15189	1.67368	0.000430114	0.0153064	23.192	13.792	21.618	0	68.05	79.076	109.388	0	52.855	0	80.019	0	15.258	62.561	40.388	21.046	13.905	127.076	43.782	138.887	33.222	59.335	130.259	353.867	56.041	21.845	23.739	12.237	0	117.901	0	21.332	37.467	29.675	0	22.378	12.504	56.463	33.109	52.712	66.151	0
TRINITY_DN59895_c7_g3_i1	XP_022182160.1protein quiver-like	con_late	ws_rep	-1.48345	2.62667	0.00160912	0.0398299	1.394	0.757	3.929	0	1.663	3.203	1.513	0	4.695	2.573	4.062	6.116	3.402	7.348	1.873	6.716	3.529	6.97	4.578	7.093	3.54	5.235	4.128	3.067	5.384	7.116	5.365	5.125	0	2.513	5.169	0.377	3.049	0.759	0.34	0.378	2.094	2.839	2.897	1.283	1.28	0
TRINITY_DN59904_c3_g1_i4	XP_018010073.1 alkaline phosphatase tissue-nonspecific isozyme-like	con_late	ws_rep	2.62562	2.66911	0.000126493	0.00578088	1.639	6.099	7.319	0	0	0.785	0	0	3.659	3.133	0.688	4.471	9.002	1.294	5.484	0.231	0.324	1.016	0.515	1.086	6.631	0.424	0.501	0.489	0.983	1.042	0	0	3.177	6.418	25.445	29.902	1.212	5.805	17.676	7.52	1.273	3.1	2.125	12.455	0.309	1.322
TRINITY_DN60014_c1_g2_i2	XP_018009917.1 tubulin alpha-8 chain-like	con_late	ws_rep	1.65917	3.87553	0.000591448	0.0193193	41.899	63.411	38.191	0	67.675	95.259	24.367	2.758	36.015	60.904	15.691	3.769	37.518	32.341	15.402	27.882	15.2	28.466	39.067	4.877	31.205	25.87	18.534	56.354	16.805	36.518	16.289	18.502	25.174	69.062	0	37.952	32.851	87.279	41.574	57.814	27.88	17.214	53.258	26.39	43.697	46.993
TRINITY_DN60028_c1_g1_i1	YP_009220503.1immediate-early protein	con_late	ws_rep	10.8207	7.23654	5.87e-53	6.37e-50	0	0	0	0	0.264	0	0	0	0	0	0	0	0	0	0	0	0	0.175	0	0	0	0	0.215	0	0.217	0	0.251	0.25	0	0	0	0.242	0	0	0	0	0	0	0.184	0	0	0
TRINITY_DN60028_c1_g2_i1	YP_009220501.1hypothetical protein Swssvgp027	con_late	ws_rep	8.17682	2.58896	9.51e-20	1.21e-17	0	0	0	0	0	0	0	0	0	0	0	0	0	0	0	0	0	0	0	0	0	0	0	0	0	0	0	0	0	0	0	0	0	0	0	0	0	0	0	0	0	0
TRINITY_DN60043_c0_g3_i1	XP_014674204.1 frizzled-9-like	con_late	ws_rep	-1.78077	1.96971	0.00188368	0.0443983	13.244	6.306	5.783	0	6.739	8.466	6.281	2.599	14.12	26.2	8.673	21.413	10.627	25.918	1.462	23.728	8.984	17.965	12.803	13.828	14.01	18.665	13.109	4.307	11.951	4.318	13.877	14.335	0	10.313	0	8.992	9.204	3.228	9.817	7.61	13.165	10.148	10.325	5.252	13.792	3.061
TRINITY_DN60054_c3_g1_i2	XP_021931372.1phospholipid transfer protein C2CD2L isoform X3	con_late	ws_rep	1.47624	2.87988	0.00181018	0.043546	10.305	5.804	9.054	0	8.441	7.181	3.44	0	1.974	4.35	4.202	8.874	5.062	10.891	0.631	10.296	3.739	5.174	10.112	3.161	5.286	3.922	7.04	5.808	1.696	10.214	3.879	1.333	14.71	21.978	4.382	9.522	4.709	18.798	13.156	8.968	7.722	7.289	11.686	8.161	7.214	1.239
TRINITY_DN60111_c3_g2_i1	XP_018011510.1 regulator of G-protein signaling 2-like	con_late	ws_rep	1.64786	5.25385	7.92e-07	6.49e-05	12.915	26.384	133.079	0	7.234	7.672	11.306	0	7.538	18.098	8.682	520.823	18.454	16.539	6.507	15.324	11.331	15.912	9.619	9.874	14.01	14.667	14.468	24.865	10.872	14.729	13.298	7.251	45.592	118.141	35.133	65.082	20.85	19.358	63.547	18.257	13.526	12.894	22.09	19.752	19.557	5.019
TRINITY_DN60117_c0_g1_i5	XP_018009767.1 cofilin/actin-depolymerizing factor homolog	con_late	ws_rep	1.28395	3.2123	0.0022085	0.049681	5.077	2.361	6.611	0	4.988	3.916	3.255	5.904	2.001	2.121	1.441	20.368	1.939	1.767	1.911	2.193	0.712	2.135	4.351	4.052	5.174	1.055	4.679	2.137	3.792	4.75	2.47	1.542	3.363	5.075	4.872	2.845	3.273	4.186	2.701	3.85	3.576	4.45	2.046	2.19	5.598	5.633
TRINITY_DN60225_c3_g3_i1	XP_005470811.1 retinol dehydrogenase 13 isoform X3	con_late	ws_rep	-2.58003	1.67703	0.000506167	0.0173584	2.826	0	0	0	1.703	0	0	0	1.193	5.264	0.632	0	4.38	5.972	0	5.251	0.907	3.408	5.026	3.063	15.131	4.138	6.416	6.347	8.167	3.633	1.563	3.223	0	6.869	0	2.297	0.569	1.573	2.085	1.547	4.321	3.938	1.176	1.976	0	0
TRINITY_DN60229_c6_g2_i2	XP_022253060.1DNA damage-inducible transcript 4-like protein isoform X3	con_late	ws_rep	-1.64347	6.12591	0.000423449	0.0151437	82.546	40.412	79.592	0	66.771	72.778	65.379	40.384	46.396	139.493	67.432	36.351	123.791	124.911	78.875	131.581	120.259	100.284	102.966	87.04	69.283	127.536	185.38	341.842	84.423	122.892	128.325	37.184	124.784	61.838	85.76	34.713	92.736	25.434	51.22	40.026	88.498	100.833	138.519	101.592	129.723	57.625
TRINITY_DN60295_c0_g8_i1	XP_003725632.1 RNA-directed DNA polymerase from mobile element jockey-like	con_late	ws_rep	-2.42884	4.74872	0.00204249	0.0469738	20.808	19.438	26.035	0	17.498	30.537	284.455	56.957	48.239	19.306	25.09	105.85	13.329	27.008	57.434	12.678	47.187	42.828	11.832	7.397	13.048	192.971	35.638	388.243	9.281	29.918	9.611	115.872	63.445	83.941	21.976	28.233	39.435	24.096	23.983	22.214	48.935	56.258	21.633	23.55	83.651	7.299
TRINITY_DN60305_c0_g3_i8	XP_018010579.1 phosphatidylserine synthase 2-like	con_late	ws_rep	5.19483	0.592737	9.5e-05	0.00467428	18.576	0	0	0	0	0	0	0	0	0	0	0	0	0	0	0	0	0	0	0	0	0	0	0	0	0	0	0	0	0	19.147	0	0	0	0	0	0	17.437	0	0	0	0
TRINITY_DN60311_c0_g1_i3	XP_018896710.1 carbohydrate sulfotransferase 11	con_late	ws_rep	-2.07123	5.95058	4.32e-05	0.00242237	76.225	41.444	114.123	0	41.799	53.999	48.549	34.1	57.848	74.229	68.381	74.861	77.028	59.334	60.444	83.304	182.015	92.533	74.754	157.168	74.701	59.476	111.388	106.198	126.556	51.753	57.244	113.024	230.527	46.278	38.407	25.99	43.305	40.398	38.181	28.08	92.593	44.956	84.681	56.194	47.803	51.19
TRINITY_DN60409_c4_g5_i1	XP_018024855.1 serine/threonine-protein kinase PKH3-like	con_late	ws_rep	-2.23141	4.93435	0.00085957	0.0254564	30.567	30.328	18.567	0	15.987	30.296	21.926	0	50.854	32.072	35.008	1.987	68.044	27.099	49.924	21.106	195.062	47.745	37.369	39.05	19.362	56.302	22.161	25.811	39.098	28.942	203.557	88.994	256.635	34.229	17.652	39.765	47.464	19.25	21.537	32.473	32.805	36.14	27.885	40.83	21.208	46.764
TRINITY_DN60417_c1_g10_i1	XP_014280009.1 RNA-directed DNA polymerase from mobile element jockey-like	con_late	ws_rep	2.9947	1.33362	0.000181796	0.00767787	1.262	0	3.271	0	0.951	4.844	3.512	0	0	0	0	0	1.975	0.669	0	0	1.02	0	1.615	0	0	2.651	0	2.382	1.522	0	0	0	1.665	0.959	5.968	0	1.287	0	0	0	0.812	1.108	0.658	1.48	0	0
TRINITY_DN60417_c1_g11_i1	XP_015436995.1 RNA-directed DNA polymerase from mobile element jockey-like	con_late	ws_rep	4.4091	0.293699	2.81e-05	0.00168546	2.817	0	0	0	0	10.803	0	0	6.143	0	0	0	0	3.091	0	0	0	0	0	0	0	0	0	0	0	0	0	0	0	0	0	0	0	0	0	3.957	0	0	2.95	0	0	0
TRINITY_DN60417_c1_g6_i5	XP_008935037.1 tripartite motif-containing protein 59	con_late	ws_rep	2.73663	3.74164	1.15e-08	1.08e-06	2.901	3.945	4.577	0	9.001	6.851	0.814	0	0.939	3.093	3.514	6.287	4.757	16.704	0.602	2.81	1.408	2.905	4.798	1.488	2.858	3.258	2.197	3.524	2.157	4.271	1.235	0.625	5.792	5.017	4.131	2.118	3.991	3.635	2.957	3.653	4.464	3.026	1.861	2.832	3.09	1.166
TRINITY_DN60493_c2_g4_i1	XP_022206251.1organic cation transporter protein	con_late	ws_rep	2.14657	1.22887	0.001517	0.0380705	2.129	5.273	14.818	0	2.558	2.721	1.556	1.927	0.448	1.316	0.957	4.026	0.655	0	1.137	1.473	1.36	1.283	1.084	0	0	0.889	0	1.583	0	2.187	0.579	0	10.022	68.918	29.838	30.046	4.271	9.403	8.827	13.394	3.233	2.206	5.76	12.857	2.622	1.125
TRINITY_DN60493_c2_g5_i1	XP_011568686.1 solute carrier family 22 member 13-like	con_late	ws_rep	3.16837	1.01884	1.76e-06	0.000136044	7.8	38.001	101.35	0	0	59.869	0	0	12.918	0	8.85	13.105	7.073	8.687	10.185	5.062	0	0	5.291	5.974	0	0	0	5.874	9.376	10.674	0	0	135.384	528.51	20.87	106.776	31.154	121.718	56.23	66.346	29.321	43.048	16.409	65.322	19.213	12.516
TRINITY_DN60496_c0_g2_i1	XP_020376763.1coiled-coil domain-containing protein 115 isoform X2	con_late	ws_rep	-2.43002	8.28388	0.00120271	0.0321486	86.756	45.055	102.965	0	92.783	74.606	109.988	157.826	129.719	102.246	102.906	107.649	86.327	71.33	107.884	100.487	828.973	70.647	57.198	93.873	110.781	92.326	152.399	1203.58	98.34	72.134	724.501	914.207	1167.89	58.586	107.223	42.027	60.537	47.839	47.136	63.927	100.332	94.642	60.37	55.287	123.11	111.97
TRINITY_DN60505_c2_g2_i5	XP_013417379.1 copine-8-like isoform X2	con_late	ws_rep	3.32123	1.43	1.27e-05	0.000837667	0	0	2.343	0	0	0	2.698	1.008	0	3.859	0	5.071	0.763	2.271	0	0	1.781	0	0	0	0	0	0.593	0	0.687	1.906	0	1.375	0	5.746	0	5.376	3.226	1.962	6.115	1.399	1.985	1.881	3.854	1.181	2.119	0
TRINITY_DN60505_c2_g2_i7	XP_018015723.1 copine-8-like	con_late	ws_rep	1.60222	6.1206	2.4e-05	0.00146497	35.767	28.813	71.894	0	34.773	23.917	42.696	1.476	9.083	9.879	15.552	68.917	12.871	19.63	5.962	19.702	8.936	9.875	11.067	11.058	10.152	19.546	9.41	33.333	11.708	15.865	11.676	21.016	33.107	103.233	27.613	74.173	21.774	63.942	69.077	39.64	25.183	16.003	22.547	27.913	22.789	15.442
TRINITY_DN60566_c0_g2_i1	XP_018017446.1 sodium-dependent nutrient amino acid transporter 1-like	con_late	ws_rep	1.92027	6.6206	0.00152672	0.038182	20.874	22.144	45.111	0	18.889	15.603	66.963	20.435	10.811	21.918	10.607	167.281	15.734	17.885	8.962	15.444	51.412	27.234	17.98	86.975	36.678	11.119	7.847	259.498	26.616	43.896	56.916	7.82	16.443	56.475	7.337	38.984	42.587	22.758	15.326	15.607	20.887	10.148	22.942	4.568	16.361	6.227
TRINITY_DN60566_c0_g3_i2	XP_018017447.1 sodium-dependent nutrient amino acid transporter 1-like	con_late	ws_rep	1.95314	6.26602	0.00113379	0.0310761	13.725	20.875	45.031	0	20.096	17.61	52.103	1.22	9.179	14.18	9.882	223.452	11.139	7.318	9.631	12.249	38.915	18.817	11.105	77.286	24.984	5.377	5.803	199.538	31.034	38.63	54.349	9.334	18.804	66.04	34.516	34.228	35.873	17.089	19.718	6.269	14.464	11.497	27.709	4.098	17.103	7.893
TRINITY_DN60572_c0_g1_i1	XP_008197099.2 ankycorbin isoform X1	con_late	ws_rep	-3.16435	4.1444	0.000485988	0.0168089	0.98	1.702	1.605	0	0.624	3.577	11.106	0	6.915	0.216	2.352	0	2.325	1.91	12.603	0.797	9.502	1.53	0.879	3.161	2.568	1.022	7.847	5.074	3.888	0.178	17.621	52.296	33.549	4.384	3.218	3.222	4.551	2.83	3.52	2.666	2.605	0.233	1.888	0.325	3.426	2.718
TRINITY_DN60575_c0_g2_i1	XP_015913768.2phosphoenolpyruvate carboxykinase cytosolic [GTP]-like	con_late	ws_rep	-2.32817	12.7146	0.000124362	0.00569546	5449.25	2248.38	3105.96	970.13	1662.63	2460.31	223.159	1723.74	866.202	7361.89	3055.51	2163.91	7586.09	3299.2	943.055	3962.41	443.414	6707.06	3547.76	7152.33	4223.24	4612.94	4653.12	759.16	5676.85	3757.26	3359.06	1269.86	5584.79	2913.09	2769.76	1314.7	2683.61	1413.01	2386.92	1776.61	2107.37	1571.7	1250.57	441.921	1981.35	2324.7
TRINITY_DN60576_c1_g1_i1	XP_012285802.1 broad-complex core protein isoforms 1/2/3/4/5-like	con_late	ws_rep	1.68384	7.57617	0.000480057	0.0166811	46.176	97.281	712.61	0	68.642	53.214	51.761	4.066	16.805	33.133	30.398	871.248	24.512	42.66	20.744	31.583	20.72	36.391	44.888	19.704	72.123	26.983	17.952	150.935	31.687	39.399	16	13.112	129.66	881.983	85.441	189.349	17.279	46.32	40.436	27.405	23.408	17.484	39.685	32.122	44.677	32.884
TRINITY_DN60635_c4_g10_i1	XP_013773351.1DCN1-like protein 3	con_late	ws_rep	1.30678	4.27153	0.000157046	0.00685948	7.649	7.26	5.415	0	7.514	4.157	6.167	0	2.738	2.995	2.919	3.546	3.447	2.911	2.628	4.454	3.092	4.866	3.691	2.813	5.511	5.418	2.983	5.123	5.897	10.974	5.79	8.265	6.302	8.749	8.238	7.718	6.266	10.76	6.041	9.305	8.693	9.58	7.955	6.544	2.243	8.851
TRINITY_DN60637_c0_g4_i2	XP_018013636.1 FERM domain-containing protein 8-like	con_late	ws_rep	-3.39304	3.14193	3.25e-08	2.91e-06	7.413	6.296	14.548	0	1.727	15.986	11.349	5.171	6.836	4.635	5.196	7.966	12.691	2.444	9.02	6.63	4.775	6.478	5.852	8.668	4.577	6.764	5.415	16.054	15.952	4.14	4.458	2.625	8.408	5.554	2.145	4.083	4.597	1.573	1.117	2.847	6.08	2.746	11.089	4.003	4.971	0.906
TRINITY_DN60641_c1_g3_i4	XP_018021171.1 proline dehydrogenase 1 mitochondrial-like	con_late	ws_rep	-2.70742	8.0369	0.000433275	0.0153697	83.836	48.439	143.649	0	74.877	99.211	1420.89	12.905	17.683	51.29	27.962	49.439	64.184	37.41	20.237	81.608	52.853	102.737	103.815	89.897	47.979	102.481	135.051	1103.6	159.078	122.817	186.399	15.557	39.953	82.665	109.562	38.742	258.588	65.226	79.564	109.745	39.999	71.34	110.696	16.442	99.394	24.324
TRINITY_DN60702_c3_g6_i1	XP_021927369.1sodium bicarbonate transporter-like protein 11	con_late	ws_rep	-2.47547	7.26027	0.000963875	0.027604	0.396	18.829	3.221	0	2.174	0	107.761	4.711	5.16	0	13.851	0.411	48.585	0	2.675	31.137	16.35	127.005	31.275	125.352	40.843	8.011	77.038	241.714	64.313	96.598	42.518	16.668	37.303	3.367	71.406	8.992	94.647	2.324	40.021	7.775	6.256	34.511	26.928	2.13	89.337	0.167
TRINITY_DN60742_c4_g2_i2	XP_018528436.1 regucalcin	con_late	ws_rep	-5.15563	4.79405	0.000611563	0.0197557	121.657	17.992	53.278	0	28.482	16.611	0.999	0	3.984	71.892	8.896	68.249	40.731	5.957	1.242	46.085	0	58.883	63.982	121.8	83.882	45.473	44.251	0	159.443	39.568	0	0.667	0	30.411	26.712	6.408	25.737	16.121	32.768	23.053	25.719	5.595	14.803	8.204	18.736	6.935
TRINITY_DN60742_c4_g2_i3	XP_017939635.1 protein Jade-3 isoform X1	con_late	ws_rep	-6.44538	3.37051	1.51e-06	0.000117974	88.207	14.185	20.192	0	7.778	27.834	4.754	16.608	0	28.792	9.194	23.229	8.491	4.791	1.213	3.7	0	36.607	49.292	62.339	36.248	23.318	16.256	3.426	134.715	57.433	0	0	2.378	29.403	33.615	3.599	33.709	31.112	10.146	6.393	11.65	3.426	5.356	6.339	15.505	5.946
TRINITY_DN60751_c2_g1_i3	XP_018021806.1 innexin inx2-like	con_late	ws_rep	2.06537	5.88641	0.000163495	0.00705598	20.789	32.168	23.323	0	8.281	14.425	19.685	40.27	38.542	35.617	28.91	41.062	30.93	15.426	34.885	13.132	0.939	16.384	9.232	37.03	16.56	19.836	17.747	6.233	20.327	10.58	2.181	24.322	1.019	69.532	32.097	63.798	21.056	110.633	73.278	47.694	7.889	19.774	31.976	42.567	6.366	34.592
TRINITY_DN60775_c0_g3_i3	XP_017787034.1 GRAM domain-containing protein 2-like isoform X2	con_late	ws_rep	-5.34995	3.41719	4.4e-06	0.000323852	3.947	0	1.785	0	0	0.669	0	0	4.423	0	2.036	0	1.804	0	0	0	3.691	0	3.525	10.862	6.855	0	1.001	5.041	10.933	6.571	2.007	9.584	0.832	0.787	0	0	0.793	1.609	0	0	0	0	3.301	0	0	0
TRINITY_DN60775_c0_g3_i4	XP_011566235.1 GRAM domain-containing protein 2-like isoform X2	con_late	ws_rep	2.16052	4.07674	1.37e-06	0.000108481	6.123	8.322	17.959	0	6.811	8.243	5.995	0	3.229	5.47	3.3	1.011	0.799	3.264	2.064	0.985	1.91	3.172	5.738	0	1.326	3.324	2.146	2.676	3.81	0.939	2.818	2	6.421	20.251	1.426	6.309	6.705	10.208	9.987	6.352	5.477	3.175	5.013	14.919	6.41	4.009
TRINITY_DN60785_c3_g2_i5	XP_011419688.1 carbohydrate sulfotransferase 15	con_late	ws_rep	-3.42993	4.62469	6.49e-06	0.000450366	6.471	18.583	1.217	0	6.931	0	29.777	31.519	10.285	16.38	42.873	3.7	15.698	6.987	0	12.292	2.995	24.945	13.159	33.684	32.736	8.892	20.424	76.585	10.89	24.182	8.125	2.917	4.162	9.584	23.768	9.064	19.135	8.363	18.027	9.684	6.256	17.484	8.499	7.785	19.902	15.224
TRINITY_DN60788_c5_g2_i4	XP_018027408.1 serine-rich adhesin for platelets-like	con_late	ws_rep	-1.44062	7.81783	0.00119558	0.0320416	49.03	64.08	159.563	0	44.741	26.451	45.137	56.94	39.814	24.717	33.549	41.559	61.366	36.402	38.487	27.223	59.296	97.358	66.969	68.292	55.442	78.822	80.011	35.747	39.941	121.071	103.004	40.559	29.149	81.763	146.977	72.961	68.342	19.43	35.022	19.713	19.179	60.671	29.649	14.046	80.172	17.233
TRINITY_DN60792_c2_g2_i1	XP_018010174.1 proton-coupled folate transporter-like	con_late	ws_rep	-6.84356	2.27108	0.00185015	0.0440571	0.546	0	0	0	0	0	26.18	0	0	1.699	0.614	0	0.844	0	0	0.634	0.874	2.751	0	0	0	0.573	1.379	95.364	0	0.704	3.011	0	4.315	0	0	0	0.55	0	0	0	0	0	0	2.549	0	0
TRINITY_DN60869_c1_g1_i1	XP_018026147.1 carbohydrate sulfotransferase 11-like	con_late	ws_rep	-1.37841	5.27603	0.00208918	0.0477892	43.67	31.469	43.147	0	32.55	29.011	51.575	39.96	37.972	36.933	33.865	43.974	52.722	38.734	57.826	33.596	24.184	51.369	38.544	66.25	36.472	38.327	29.967	29.662	61.564	38.573	42.692	22.113	26.669	32.607	56.413	33.698	44.591	27.242	33.831	28.87	52.662	40.469	37.832	30.505	39.15	27.282
TRINITY_DN60875_c1_g1_i1	XP_002426102.1colmedin putative	con_late	ws_rep	-2.84797	1.16106	0.00135583	0.0352484	0.942	1.299	0	0	0.711	1.204	2.598	0	0	0.736	1.59	0	7.306	0	0.631	2.741	0	2.854	2.403	3.194	2.671	6.931	2.963	4.095	1.139	3.032	0.656	0.667	0	0	0	1.283	2.378	0.651	0	1.292	2.404	1.639	4.425	2.198	5.103	1.25
TRINITY_DN60893_c3_g1_i1	YP_009220537.1hypothetical protein Swssvgp063	con_late	ws_rep	6.36792	1.22805	2.78e-10	2.86e-08	0	0	0	0	0	0	0	0	0	0	0	0	0	0	0	0	0	0	0	0	0	0	0	0	0	0	0	0	0	0	0	0	0	0	0	0	0	0	0	0	0	0
TRINITY_DN60893_c3_g2_i1	YP_009220537.1hypothetical protein Swssvgp063	con_late	ws_rep	7.05472	1.70631	2.29e-12	2.58e-10	0	0	0	0	0	0	0	0	0	0	0	0	0	0	0	0	0	0	0	0	0	0	0	0	0	0	0	0	0	0	0	0	0	0	0	0	0	0	0	0	0	0
TRINITY_DN60893_c3_g3_i1	YP_009220539.1envelope protein	con_late	ws_rep	12.1909	6.38192	5.23e-44	1.77e-41	0	0	0	0	0	0	0	0	0	0	0	0	0	0	0.334	0	0	0	0	0	0	0	0	0	0	0	0	0	0	0	0	0	0	0	0	0	0	0	0.263	0	0	0
TRINITY_DN60909_c1_g4_i1	XP_018022505.1 protein lifeguard 1-like	con_late	ws_rep	1.47183	7.31839	5.05e-05	0.00274113	137.717	188.295	407.623	0	186.509	210.384	194.495	78.382	84.447	115.031	144.086	322.947	103.111	154.77	82.793	129.054	104.233	74.64	98.774	73.723	99.358	64.537	65.063	199.424	63.739	86.994	97.754	74.368	328.88	600.412	239.013	303.188	370.057	514.504	469.395	391.557	199.34	187.721	182.699	184.433	175.009	223.273
TRINITY_DN60956_c5_g1_i1	XP_014288524.1 transcription factor kayak isoform X1	con_late	ws_rep	1.94326	3.68289	0.000141837	0.00636155	9.815	10.703	34.681	0	6.994	7.262	8.551	8.22	9.284	5.617	5.801	207.469	11.201	7.107	13.807	7.195	4.128	9.342	6.572	7.701	5.828	25.986	2.595	20.558	11.838	5.313	2.142	0.736	8.137	50.959	0	8.409	9.381	10.054	8.232	5.652	7.898	2.691	12.362	4.816	7.17	10.298
TRINITY_DN60996_c2_g3_i1	XP_018023970.1 DBH-like monooxygenase protein 1	con_late	ws_rep	3.09578	1.16958	0.00113889	0.0311373	2.43	0	1.057	0	4.908	2.07	0	0	1.72	0	4.546	0	0	3.445	0	0.951	0	0	2.077	0	0	0.856	2.084	2.056	0.974	1.051	0	0	17.242	1.247	0	3.303	0	0	0	0	0	0	2.529	0	1.254	0
TRINITY_DN61005_c5_g1_i10	XP_018020719.1 phosphatidylinositol 3-kinase regulatory subunit alpha-like	con_late	ws_rep	-1.9071	7.95716	7.12e-05	0.00371625	141.655	40.667	132.032	0	34.509	70.298	44.181	9.74	38.691	131.038	76.264	62.698	50.999	88.809	26.027	56.013	33.395	138.522	87.344	101.227	81.771	152.301	31.918	62.472	120.163	60.399	51.261	30.961	75.438	123.283	17.549	50.436	81.313	124.621	85.998	125.097	62.368	56.612	54.101	77.323	56.438	33.884
TRINITY_DN61005_c5_g1_i2	XP_018020719.1 phosphatidylinositol 3-kinase regulatory subunit alpha-like	con_late	ws_rep	-1.67129	5.67959	0.000148233	0.00659393	46.402	33.437	88.676	0	24.373	24.64	12.219	30.308	25.677	93.634	38.308	103.812	48.558	50.873	42.261	23.736	37.636	82.935	31.593	87.975	57.982	55.545	39.571	33.479	103.106	37.259	26.981	25.211	54.12	111.128	58.684	34.264	64.351	58.129	33.959	24.205	40.124	24.326	26.217	47.999	28.307	31.395
TRINITY_DN61037_c0_g1_i2	XP_018019690.1 dihydropyrimidinase-like isoform X1	con_late	ws_rep	-1.90151	5.21766	0.000678924	0.0213596	26.14	23.649	29.486	0	10.863	15.157	20.67	6.329	30.802	28.35	15.236	19.392	34.771	15.704	19.349	19.513	4.015	24.093	29.031	24.755	16.083	9.565	21.517	9.904	36.01	26.285	17.949	55.463	5.028	33.212	16.374	27.686	23.368	11.555	19.803	14.875	27.193	14.961	19.298	22.113	23.937	17.296
TRINITY_DN61061_c3_g1_i2	XP_018026333.1 G-protein coupled receptor Mth2-like isoform X2	con_late	ws_rep	1.67658	5.95309	0.000605262	0.0196105	20.516	32.552	47.674	0	35.02	47.174	26.251	26.746	13.075	18.255	17.402	15.966	12.566	31.122	8.609	8.994	19.959	13.622	44.123	8.006	22.164	9.698	5.762	58.067	12.177	24.52	8.801	5.556	35.859	38.891	24.224	23.36	18.454	48.273	36.139	26.426	13.768	15.715	21.941	24.363	10.445	49.992
TRINITY_DN61064_c3_g2_i2	XP_018006464.1 pyruvate dehydrogenase (acetyl-transferring) kinase mitochondrial-like	con_late	ws_rep	2.22441	4.96176	0.00202823	0.046889	11.991	24.869	83.082	0	16.115	4.478	10.592	9.44	0	13.139	5.308	53.825	9.155	13.252	0	7.058	22.517	1.653	9.475	6.213	0	6.249	8.501	50.056	0	10.852	4.285	10.07	20.248	51.947	22.296	23.441	5.017	13.816	25.312	5.858	9.112	11.321	11.405	2.695	6.852	0
TRINITY_DN61105_c1_g1_i6	XP_018020940.1 mucin-6-like	con_late	ws_rep	-4.1938	1.49257	3.94e-05	0.00222665	2.44	4.378	0	0	0	0	2.512	0	4.905	1.002	0	0	0	0	0	0	4.889	2.464	1.372	0	1.747	3.939	3.903	7.701	4.175	3.98	2.741	0	0	0	0	0.79	0	0	0.755	0	4.254	0	2.423	2.712	0	2.187
TRINITY_DN61223_c2_g4_i3	XP_018020241.1PREDICTED: uncharacterized protein LOC108676636	con_late	ws_rep	1.3538	4.86975	0.00202672	0.046889	9.919	18.445	28.449	0	27.027	27.28	12.89	12.03	11.803	13.915	14.52	20.882	5.242	12.944	10.721	11.093	14.682	10.122	14.97	5.475	21.005	3.374	6.621	12.579	9.116	15.396	8.878	6.709	10.6	24.875	8.957	15.193	4.914	25.723	21.526	8.524	12.914	13.853	16.822	14.893	14.207	22.71
TRINITY_DN61250_c2_g2_i1	XP_018009868.1 pollen-specific leucine-rich repeat extensin-like protein 3	con_late	ws_rep	-6.16932	10.9583	9.15e-05	0.00456599	15.985	32.67	44.802	0	23.03	47.906	2462.67	12.472	23.036	24	58.313	30.321	40.363	16.907	32.324	36.114	5516.65	43.454	13.417	16.685	21.426	43.612	25.185	687.779	15.909	6.515	2737.08	33.434	627.54	21.873	18.451	21.242	24.142	19.973	30.853	30.096	19.656	31.104	19.763	10.488	35.954	61.707
TRINITY_DN61284_c9_g1_i2	XP_018022827.1 1-phosphatidylinositol 45-bisphosphate phosphodiesterase-like	con_late	ws_rep	-1.59691	4.843	0.000885548	0.0259426	26.3	11.431	31.52	0	40.872	53.071	22.854	34.489	14.62	41.46	26.41	17.473	45.237	38.042	9.87	40.046	58.146	42.15	28.713	39.268	27.992	78.24	38.13	68.558	30.06	31.101	49.601	43.282	16.392	16.059	2.157	5.627	43.127	17.242	23.1	30.91	47.402	28.72	59.501	35.381	34.824	14.047
TRINITY_DN61417_c3_g1_i4	XP_021925270.1protein charybde-like isoform X1	con_late	ws_rep	-2.6564	5.54511	1.46e-05	0.000944652	103.571	43.599	155.834	0	55.46	57.603	22.012	25.005	25.335	109.267	36.059	146.827	57.031	50.188	32.057	59.422	21.433	61.624	154.714	174.374	126.509	113.459	33.666	46.956	148.066	81.878	16.521	21.821	22.609	95.155	60.589	30.557	58.374	71.763	55.092	86.56	70.634	42.35	47.367	74.141	84.233	40.017
TRINITY_DN61433_c1_g1_i1	XP_021701591.1tubulin beta chain-like	con_late	ws_rep	1.80158	4.14704	0.000128381	0.0058548	20.686	105.18	33.753	0	12.326	22.392	15.488	142.923	37.585	22.979	21.474	41.816	49.958	23.985	27.26	5.825	47.381	29.431	26.962	36.259	20.23	25.388	23.99	17.18	70.784	25.215	103.332	55.769	43.741	20.27	39.446	62.775	61.087	43.626	41.638	57.386	19.572	12.233	57.982	30.856	17.588	31.947
TRINITY_DN61447_c2_g2_i2	XP_018025005.1 transmembrane protein 169-like isoform X2	con_late	ws_rep	1.31248	3.22705	0.00108992	0.0302136	5.303	4.938	3.61	0	8.985	4.889	3.826	2.386	9.118	6.029	6.516	3.734	4.299	3.151	4.873	6.784	0.518	3.562	4.662	3.172	7.444	6.316	5.793	3.687	4.584	6.327	3.011	4.695	1.784	6.725	3.811	7.718	4.989	6.411	7.955	6.08	5.77	4.385	9.631	6.39	5.898	11.288
TRINITY_DN61487_c3_g2_i1	XP_017086915.1 GTP pyrophosphokinase rsh-like	con_late	ws_rep	9.68315	3.94834	6.62e-09	6.42e-07	0	0	0	0	0	0	0	0	0	0	0	0	0	0	0	0	0	0	0	0	0	0	0	0	0	0	0	0	0	0	0	0	0	0	0	0.485	0	0	0	0	0	0
TRINITY_DN61527_c2_g4_i1	XP_019861849.1PREDICTED: uncharacterized protein LOC109590368	con_late	ws_rep	3.34734	0.59822	0.00182158	0.0435974	0.904	0.62	0	0	3.389	0	94.499	0	0	0	0	0	0	0.481	0.602	0	0	0	0	0	0	0.474	0	0	0	0	1.254	0	0	0.681	0	136.086	0	0.624	1.106	3.711	0	0	1.414	1.052	0.698	2.395
TRINITY_DN61536_c3_g8_i1	XP_021360165.1DNA-binding protein RFX6-like	con_late	ws_rep	2.96457	3.06202	1.44e-10	1.49e-08	1.743	2.381	11.617	0	2.078	1.775	1.27	0	1.097	3.221	0.39	26.21	1.068	3.67	0	1.602	1.651	4.527	1.319	1.401	0	4.72	1.298	2.137	2.514	0.892	1.428	2.959	9.954	13.613	1.62	3.769	5.903	4.286	3.797	1.901	2.621	2.97	0.72	2.412	3.744	1.822
TRINITY_DN61581_c3_g3_i1	XP_022258203.1 dual serine/threonine and tyrosine protein kinase-like	con_late	ws_rep	1.11142	4.70599	0.0013353	0.0348816	4.616	8.312	3.34	0	9.385	9.43	3.612	9.908	10.671	9.663	4.657	5.276	6.283	13.749	10.128	8.583	12.384	5.975	8.914	6.344	4.119	6.083	7.326	12.073	7.245	5.67	7.373	5.639	4.366	6.658	4.245	4.792	5.007	7.251	8.104	4.393	5.728	6.2	10.553	4.063	7.293	5.571
TRINITY_DN61648_c6_g1_i1	YP_009220580.1putative TATA-box bind protein	con_late	ws_rep	11.067	5.27663	4.24e-44	1.49e-41	0	0	0	0	0	0	0	0	0	0	0	0	0	0	0	0	0	0	0	0	0	0	0	0	0	0	0	0	0	0	0	0	0	0	0	0	0	0	0	0	0	0
TRINITY_DN61648_c6_g2_i1	YP_009220580.1putative TATA-box bind protein	con_late	ws_rep	10.6957	4.91514	8.01e-44	2.56e-41	0	0	1.286	0	0	0	0	0	0	0	0	0	0	0	0	0	0	0	0	0	0	0	0	0	0	0	0	0	0	0	0	0	0	0	0	0	0	0	0	0	0	0
TRINITY_DN61648_c6_g3_i1	YP_009220580.1putative TATA-box bind protein	con_late	ws_rep	8.47585	2.84585	2.36e-23	3.14e-21	0	0	0	0	0	0	0	0	0	0	0	0	0	0	0	0	0	0	0	0	0	0	0	0	0	0	0	0	0	0	0	0	0	0	0	0	0	0	0	0	0	0
TRINITY_DN61648_c8_g2_i1	YP_009220580.1putative TATA-box bind protein	con_late	ws_rep	9.07521	3.38803	3.7e-22	4.84e-20	0	0	0	0	0	0	0	0	0	0	0	0	0	0	0	0	0	0	0	0	0	0	0	0	0	0	0	0	0	0	0	0	0	0	0	0	0	0	0	0	0	0
TRINITY_DN61656_c5_g2_i1	XP_018011489.1 heparan sulfate glucosamine 3-O-sulfotransferase 1-like	con_late	ws_rep	1.43148	2.07198	0.00144138	0.0367248	2.788	0.689	0.329	0	5.3	1.294	1.385	0	0.535	1.561	2.556	1.593	0.386	2.399	0.678	2.904	1.198	1.263	0.963	1.695	2.148	1.853	0.623	1.55	1.835	1.295	1.39	1.431	5.249	1.525	2.339	1.032	1.007	1.374	4.882	1.728	5.067	2.579	5.531	1.463	3.496	2.645
TRINITY_DN61664_c7_g2_i4	XP_018006514.1 menin-like	con_late	ws_rep	3.77551	3.26348	6.42e-12	6.97e-10	3.099	0.453	0.309	0	1.775	0	0.771	0	0	0	0.474	1.062	0	1.79	0.506	1.345	0	0.431	0.576	0.782	0	1.679	1.093	1.387	0.792	0.713	0.637	0	0.578	0.719	0	0.978	0.643	1.121	2.776	1.654	2.429	1.08	1.519	2.147	0	0.354
TRINITY_DN61707_c2_g1_i1	XP_018024345.1 tetraspanin-3-like	con_late	ws_rep	1.41945	10.6975	0.000139687	0.00629112	1326.85	2467.26	3675.19	1127.04	1437.27	1321.81	1478.29	1042.33	933.51	2265.82	1407.01	9476.87	1083.42	1468.73	1071.77	1492.66	1019.55	1286.54	933.214	1014.73	1681.22	1063.72	1476.19	2149.83	932.452	982.152	1131.62	850.16	2468.92	3115.57	5508.42	2675.17	1921.06	2689.84	3475.29	2240.5	2715.08	1993.19	1419.78	1885.67	1054.1	1653.97
TRINITY_DN61707_c2_g1_i2	XP_018019663.1 tetraspanin-9-like	con_late	ws_rep	1.76574	5.21704	6.66e-06	0.000460575	17.766	41.789	98.917	0	14.509	21.419	38.642	0	10.583	48.678	25.731	873.972	24.019	17.975	5.809	11.427	16.366	18.078	8.239	10.276	45	14.667	10.554	23.086	8.585	19.479	12.043	11.765	44.658	86.339	25.867	19.842	11.404	21.935	26.95	11.527	12.278	24.885	16.568	24.953	11.84	12.995
TRINITY_DN61707_c2_g7_i1	XP_018024080.1 bone morphogenetic protein 8A-like isoform X1	con_late	ws_rep	-2.15865	8.85772	0.000590771	0.0193193	312.322	164.204	373.94	0	254.632	485.901	103.15	321.105	217.255	350.358	303.409	351.898	277.111	439.993	263.59	298.094	568.076	312.995	265.746	421.385	237.476	430.169	436.396	117.096	308.361	224.081	584.731	272.302	556.434	272.179	270.483	176.076	258.783	192.071	199.553	230.794	245.101	427.091	235.255	192.654	208.358	299.401
TRINITY_DN61714_c6_g1_i3	XP_018025196.1 PX domain-containing protein kinase-like protein	con_late	ws_rep	1.26451	4.12913	0.000746217	0.0230753	4.314	1.781	4.058	0	6.227	3.952	3.355	2.369	2.15	7.748	2.947	7.435	4.21	4.159	2.761	3.718	2.541	4.219	6.534	2.944	2.484	3.981	2.248	5.743	4.584	5.069	2.239	0.917	2.021	4.643	3.229	0.808	2.294	3.906	2.616	3.373	2.328	3.063	5.206	3.67	4.176	3.53
TRINITY_DN61741_c2_g3_i2	XP_021917069.1phosphatidylinositol 45-bisphosphate 3-kinase catalytic subunit delta isoform	con_late	ws_rep	1.2265	5.43911	0.000340183	0.0127984	10.183	8.509	12.614	0	14.389	10.411	13.575	2.254	5.028	8.101	12.336	9.816	8.15	11.237	5.618	12.729	4.662	11.662	9.361	7.843	10.209	8.792	5.824	12.742	7.011	7.379	5.443	4.875	9.699	8.95	9.813	10.069	7.516	15.995	12.401	9.84	9.832	9.71	11.44	10.385	14.004	10.902
TRINITY_DN61788_c2_g2_i1	XP_018009310.1PREDICTED: uncharacterized protein LOC108666881	con_late	ws_rep	2.06827	6.43637	1.45e-05	0.000938819	14.93	11.549	21.399	0	15.58	10.375	7.38	1.352	3.396	7.61	10.774	12.745	6.058	11.65	4.701	7.341	8.531	7.473	11.203	3.356	15.523	8.443	6.682	28.65	7.593	10.43	4.535	2.834	10.107	47.333	7.211	23.531	6.443	21.537	13.23	14.735	7.336	6.414	16.348	12.601	12.67	16.088
TRINITY_DN61837_c1_g3_i1	XP_014820114.1 glutathione S-transferase theta-1-like	con_late	ws_rep	-5.07204	7.33275	5.23e-14	6.07e-12	200.726	143.585	125.61	0	583.277	155.404	18.7	53.36	52.477	340.665	83.44	342.133	184.259	350.424	47.593	521.305	177.256	465.581	374.844	543.272	290.602	567.004	491.65	139.563	380.807	574.292	571.202	296.666	138.544	620.471	389.242	55.551	160.322	124.901	235.192	261.269	282.93	206.563	188.933	167.846	369.576	59.062
TRINITY_DN61837_c1_g3_i2	XP_009501888.1 glutathione S-transferase theta-1-like	con_late	ws_rep	-5.08405	0.986545	0.000693917	0.0217367	0.961	0	0	0	0	0	2.555	0	0.992	8.75	0	0	1.535	3.046	1.28	2.373	1.797	0.965	1.16	9.233	0	3.324	6.559	0.392	6.358	2.572	8.145	0	3.058	0	0	0	3.059	2.749	1.234	4.18	0	1.685	9.175	4.226	6.004	0
TRINITY_DN61855_c2_g3_i1	XP_018014104.1 inactive pancreatic lipase-related protein 1-like	con_late	ws_rep	1.36242	3.055	0.00135434	0.0352484	3.052	2.863	5.704	0	1.751	2.997	0.856	1.573	2.712	2.887	5.261	2.929	3.922	3.212	2.207	4.831	2.606	3.511	3.555	3.128	3.643	2.693	1.727	4.568	2.261	2.995	3.86	1.986	3.635	2.456	1.084	1.274	2.555	0.958	3.382	3.192	4.388	0	4.39	4.594	0.715	0.916
TRINITY_DN61877_c1_g1_i1	XP_015187502.1 tyrocidine synthase 3	con_late	ws_rep	-3.02316	1.41384	0.000353113	0.0131934	5.181	1.22	16.453	0	6.555	7.511	1.613	14.045	3.668	1.915	7.251	6.099	8.796	9.943	3.153	5.611	4.193	7.206	2.805	1.662	1.214	11.933	14.723	2.708	7.367	2.544	6.504	13.293	0	0	16.488	5.86	6.91	0	3.244	3.283	3.375	3.1	13.029	4.072	5.368	0
TRINITY_DN61877_c1_g3_i7	XP_011165813.1 N-(5-amino-5-carboxypentanoyl)-L-cysteinyl-D-valine synthase	con_late	ws_rep	-3.80818	2.09863	9.22e-06	0.000625517	8.911	5.696	19.654	0	4.58	3.845	26.48	0	5.335	14.229	2.25	0	11.973	3.204	0	11.804	4.889	23.405	14.182	11.112	24.032	15.872	15.54	20.492	21.014	10.589	0	5.778	5.385	6.216	4.815	2.719	14.537	13.074	7.594	16.562	16.172	5.474	8.332	16.365	6.251	3.467
TRINITY_DN61903_c1_g3_i1	XP_022780173.1glutathione-independent glyoxalase DJR-1.1-like	con_late	ws_rep	-3.71264	1.81369	0.00217666	0.0493741	3.956	3.502	1.346	0	0	0	5.053	0	5.23	0	0	2.638	1.436	1.136	3.698	1.114	1.279	1.037	0	16.619	17.466	1.72	1.144	3.932	8.75	5.191	0	3.973	0	1.506	7.189	1.535	1.874	3.96	4.722	1.366	1.206	0	3.468	0.984	4.353	0
TRINITY_DN61938_c2_g3_i2	XP_018024155.1 tubulin beta chain-like isoform X1	con_late	ws_rep	2.3542	7.01648	9.26e-05	0.00460143	22.363	122.405	73.639	0	20.656	22.097	7.865	53.024	55.628	27.683	13.442	66.364	29.933	17.464	44.478	31.411	141.367	27.717	23.574	14.154	11.208	28.246	28.925	75.998	47.961	30.425	300.327	80.466	87.261	19.465	76.472	98.735	254.708	91.646	62.802	124.299	36.247	17.307	78.658	46.468	24.934	33.405
TRINITY_DN61946_c4_g3_i1	XP_021939381.1LOW QUALITY PROTEIN: uncharacterized protein KIAA2013 homolog	con_late	ws_rep	-6.11662	1.69023	0.000512554	0.0174705	12.368	0	0	0	0	2.828	9.593	0	2.396	1.581	0	5.824	7.979	0	0	7.821	1.619	2.043	6.837	1.553	0	0	0	0	11.586	6.731	0	6.139	12.078	0	2.875	0	0	0	2.467	0	2.764	0	0	7.459	0	0
TRINITY_DN61954_c1_g1_i1	XP_018015796.1 IST1 homolog isoform X2	con_late	ws_rep	1.11181	6.20726	0.0018203	0.0435974	48.22	32.817	44.104	0	29.369	32.178	56.243	28.965	35.26	43.581	43.124	39.161	30.849	41.013	27.346	41.082	25.479	48.617	33.435	35.346	34.53	32.086	31.765	41.441	35.74	38.489	20.207	19.085	43.69	40.954	41.865	32.936	39.985	37.125	39	25.225	46.657	28.004	33.24	42.396	40.21	33.259
TRINITY_DN61974_c3_g1_i1	YP_009220564.1hypothetical protein Swssvgp090	con_late	ws_rep	13.2699	9.67737	5.42e-54	8.4e-51	0	0.187	0	0	0	0	0	0	0	0	0.307	0	0	0	0	0.308	0	0	0	0	0	0	0.501	0	0	0.347	0	0	0	0.201	0.628	0.188	0	0.181	0.489	0	0.335	0	0.281	0	0	0.177
TRINITY_DN61977_c2_g4_i3	XP_018331359.1 mycosubtilin synthase subunit C	con_late	ws_rep	-3.54507	3.36241	4.67e-07	3.94e-05	11.087	4.683	9.194	0	3.853	5.495	20.57	7.699	5.134	7.178	5.466	13.208	3.94	8.153	0.764	13.474	4.549	14.741	16.13	11.221	10.106	13.753	16.521	12.383	14.874	8.055	3.011	1.222	2.225	16.788	11.947	4.658	8.271	10.543	7.264	10.161	9.698	4.878	9.86	7.511	8.353	2.249
TRINITY_DN62004_c3_g5_i1	XP_021928366.1Y+L amino acid transporter 2 isoform X2	con_late	ws_rep	2.93133	5.46104	3.36e-08	3e-06	5.313	17.933	12.644	0	13.198	13.301	11.22	15.768	12.681	5.44	4.378	7.743	8.06	7.544	12.861	3.238	3.367	3.182	2.577	4.725	3.334	2.767	2.82	3.002	4.888	4.515	27.927	11.515	10.871	35.006	17.96	18.676	11.74	36.628	31.3	14.727	5.377	6.563	6.839	17.254	3.258	7.737
TRINITY_DN62004_c3_g6_i1	XP_014238786.1 Y+L amino acid transporter 2	con_late	ws_rep	2.90605	0.579865	0.00187308	0.0442928	0	12.602	18.278	0	0	6.932	0	0	2.949	0	0	0	0	0	3.545	0	4.597	0	0	0	0	0	7.939	0	0	3.642	0	0	15.339	27.082	0	0	5.996	8.879	0	3.801	0	0	0	0	0	0
TRINITY_DN62026_c0_g3_i2	XP_019857059.1 zinc finger BED domain-containing protein 1-like	con_late	ws_rep	-1.24287	4.66623	0.000874465	0.0257064	11.803	13.949	7.279	0	17.618	15.085	29.72	14.142	22.097	11.755	12.512	10.244	14.962	13.358	23.199	13.003	10.732	18.119	21.527	16.934	13.272	19.828	24.153	11.421	23.241	16.447	15.594	22.863	3.397	5.9	9.083	6.515	14.081	10.081	9.466	12.818	9.271	13.304	12.959	12.84	11.726	23.033
TRINITY_DN62063_c5_g3_i1	XP_017881697.1 glutathione S-transferase-like	con_late	ws_rep	-4.04217	1.40178	3.36e-05	0.0019603	6.679	15.267	9.782	0	0	17.084	0	21.301	0	5.244	0	5.345	7.907	1.775	0	2.955	2.703	9.29	2.138	2.292	2.354	3.515	4.312	2.137	24.137	10.824	2.316	7.181	0	5.142	35.829	2.27	24.869	4.774	0	14.916	2.177	7.485	4.337	0.984	2.596	2.27
TRINITY_DN62081_c5_g1_i3	XP_018013317.1 secreted protein PRY1-like isoform X1	con_late	ws_rep	-2.12749	7.26408	0.000139149	0.00627994	109.062	148.12	116.796	0	52.934	102.163	73.929	43.566	115.336	162.246	109.441	236.831	148.276	78.994	80.127	139.539	82.881	139.395	112.494	158.558	100.161	112.786	152.737	46.45	95.591	71.167	52.013	109.176	16.324	75.873	109.22	97.174	50.522	85.895	33.31	57.666	75.751	37.574	49	42.421	90.467	125.142
TRINITY_DN62168_c2_g1_i1	YP_009220599.1hypothetical protein Swssvgp125	con_late	ws_rep	4.44367	0.305995	0.000115309	0.00541864	0	0	0	0	0	0	0	0	0	0	0	0	0	0	0	0	0	0	0	0	0	0	0	0	0	0	0	0	0	0	0	0	0	0	0	0	0	0	0	0	0	0
TRINITY_DN62168_c2_g5_i1	XP_002682336.1predicted protein	con_late	ws_rep	8.35903	2.74907	2.93e-19	3.7e-17	0	0	0	0	0	0	0	0	0	0	0	0	0	0	0	0	0	0	0	0	0	0	0	0	0	0	0	0	0	0	0	0	0	0	0	0	0	0	0	0	0	0
TRINITY_DN62168_c2_g6_i1	YP_009220601.1TK-TMK chimeric thymidine and thymidylate kinase	con_late	ws_rep	14.8754	9.05244	3.21e-57	7.74e-54	0	0	0.11	0	0	0	0.157	0	0	0	0.102	0	0	0	0.115	0	0	0	0	0	0	0	0	0	0	0	0	0	0	0	0	0	0.084	0	0.106	0	0	0	0.088	0	0	0
TRINITY_DN62168_c2_g7_i1	YP_009220605.1E3 ligase immediate-early protein	con_late	ws_rep	12.8063	6.99144	6.47e-49	3.7e-46	0	0	0.269	0	0	0	0	0	0	0	0	0	0	0	0	0	0	0	0	0	0	0	0	0	0	0	0	0	0	0	0	0	0	0	0	0	0	0	0	0	0	0
TRINITY_DN62168_c2_g8_i1	YP_009220602.1hypothetical protein Swssvgp128	con_late	ws_rep	9.38024	3.66365	4.63e-32	7.28e-30	0	0	0	0	0	0	0	0	0	0	0	0	0	0	0	0	0	0	0	0	0	0	0	0	0	0	0	0	0	0	0	0	0	0	0	0	0	0	0	0	0	0
TRINITY_DN62207_c5_g3_i1	XP_018018057.1PREDICTED: uncharacterized protein LOC108674604	con_late	ws_rep	1.90056	5.24212	0.000360792	0.0134564	41.909	35.414	90.421	0	34.381	66.123	30.591	28.708	16.524	18.57	22.078	27.478	31.854	30.761	15.622	23.916	5.212	7.668	26.772	11.753	26.226	22.462	11.77	75.214	8.794	19.592	8.009	2.584	24.682	82.387	28.823	41.004	36.414	91.004	39.351	36.818	33.969	16.236	44.338	21.934	11.761	49.315
TRINITY_DN62241_c1_g2_i10	XP_018024791.1 rab11 family-interacting protein 1-like isoform X2	con_late	ws_rep	2.30452	1.52087	0.00199914	0.0463961	4.7	1.908	3.43	0	7.258	0	6.652	23.935	0.737	0	1.05	0	1.149	1.113	2.112	0	5.439	0.76	3.176	2.792	0	0	2.268	1.24	0	0	0	0	3.839	3.166	2.385	2.082	1.837	6.121	1.17	2.205	1.097	1.517	3.328	1.027	0	0
TRINITY_DN62260_c4_g1_i1	XP_013776492.1glutaredoxin-related protein 5 mitochondrial-like isoform X1	con_late	ws_rep	4.48412	0.312568	0.000697836	0.021828	0	0	0	0	0	1.097	0	18.65	0	4.93	0	0	0	0	0	0	0	0	0	0	0	0	0	0	0	0	0	0	0	0	0	0	0	0	0	6.31	2.152	0	0	0	0	0
TRINITY_DN62296_c4_g3_i6	XP_018006974.1 mitotic-spindle organizing protein 1-like	con_late	ws_rep	-1.51412	3.72648	0.00121034	0.0322382	22.947	2.43	15.236	0	16.891	18.904	19.385	5.224	0.904	2.7	10.291	30.321	4.578	5.295	16.062	7.992	16.576	19.823	13.136	14.393	20.156	10.022	6.059	3.965	9.368	5.933	6.794	11.501	22.422	13.546	27.647	7.144	7.078	0	8.094	7.824	4.908	11.349	1.738	4.688	12.697	8.955
TRINITY_DN62297_c0_g1_i1	YP_009220590.1envelope protein	con_late	ws_rep	10.5437	4.7698	1.32e-32	2.15e-30	0	0	0	0	0	0	0	0	0	0	0	0	0	0	0.736	0	0	0	0	0	0	0	0	0	0	0	0	0	0	0	0	0	0	0	0	0	0	0	0	0	0	0
TRINITY_DN62297_c0_g2_i1	YP_009220590.1envelope protein	con_late	ws_rep	11.5535	6.53777	3.06e-40	7.56e-38	0	0	0	0	0	0	0	0	0	0	0	0	0	0	0	0	0	0	0	0	0	0	0	0	0.226	0	0	0	0	0	0	0	0.186	0	0.223	0	0	0	0.193	0	0	0
TRINITY_DN62297_c0_g3_i1	YP_009220589.1envelope protein	con_late	ws_rep	7.45216	2.00629	6.05e-15	7.1e-13	0	0	0	0	0	0	0	0	0	0	0	0	0	0	0	0	0	0	0	0	0	0	0	0	0	0	0	0	0	0	0	0	0	0	0	0	0	0	0	0	0	0
TRINITY_DN62297_c0_g4_i1	YP_009220589.1envelope protein	con_late	ws_rep	10.2864	4.52255	5.43e-30	8.13e-28	0	0	0	0	0	0	0	0	0	0	0	0	0	0	0	0	0	0	0	0	0	0	0	0	0	0	0	0	0	0	0	0	0	0	0	0	0	0	0	0	0	0
TRINITY_DN62297_c0_g5_i1	YP_009220591.1hypothetical protein Swssvgp117	con_late	ws_rep	12.5221	8.4134	1.48e-45	6.28e-43	0.17	0	0.219	0	0	0	0	0	0	0	0.195	0	0	0	0	0	0	0	0	0	0.729	0	0	0	0	0	0	0	0	0	1.586	0	0	0	0	0	0	0	0.536	0	0	0
TRINITY_DN62297_c0_g7_i1	YP_009220589.1envelope protein	con_late	ws_rep	9.24843	3.5456	7.17e-23	9.44e-21	0	0	1.336	0	0	0	0	0	0	0	0	0	0	0	0	0	0	0	0	0	0	0	0	0	0	0	0	0	0	0	0	0	0	0	0	0	0	0	0	0	0	0
TRINITY_DN62348_c3_g1_i2	XP_021931376.1phospholipid transfer protein C2CD2L isoform X6	con_late	ws_rep	1.78812	2.13579	0.0001801	0.00763597	1.046	2.705	1.336	0	2.926	3.158	2.998	3.659	0	0.668	4.648	1.028	1.086	3.956	2.188	4.908	2.493	1.283	3.237	1.184	1.111	2.975	0.511	2.398	1.026	0.995	2.219	0.458	5.945	13.143	0	3.563	1.1	11.546	12.061	3.85	0.796	6.126	6.638	4.602	1.528	1.281
TRINITY_DN62370_c8_g1_i1	XP_018013065.1 probable serine hydrolase	con_late	ws_rep	1.37098	4.42273	0.000227326	0.00915545	4.465	6.64	12.524	0	9.217	7.877	6.167	4.746	8.065	5.234	6.693	11.392	7.154	6.265	5.714	4.377	7.414	2.967	8.937	6.539	10.237	6.665	9.4	13.95	4.366	6.515	6.427	8.209	13.776	12.74	10.954	9.8	6.527	8.065	6.392	7.586	10.075	8.267	10.167	6.364	9.456	6.362
TRINITY_DN62413_c1_g1_i2	YP_009220620.1envelope and capsid protein	con_late	ws_rep	12.6809	8.84888	7.02e-57	1.52e-53	0	0	0.249	0	0	0	0	0	0	0	0	0	0	0	0.086	0	0	0	0.159	0	0.093	0	0	0	0.078	0	0	0	0.493	0	0	0	0	0	0.074	0	0	0	0.132	0	0	0
TRINITY_DN62413_c1_g3_i1	YP_009220618.1hypothetical protein Swssvgp144	con_late	ws_rep	9.93386	4.18542	5.65e-31	8.58e-29	0	0	0	0	0	0	0	0	0	0	0	0	0	0	0	0.326	0	0	0	0	0	0	0	0	0	0	0	0	0	0	0	0	0	0	0	0	0	0	0	0	0	0
TRINITY_DN62454_c2_g1_i2	XP_022247907.1papilin-like isoform X1	con_late	ws_rep	-2.16197	1.80165	0.0013043	0.0342366	2.449	3.335	6.671	0	0.911	0.393	4.454	0	0.325	4.714	3.086	0.959	7.477	1.933	1.643	2.107	1.457	2.751	3.866	4.095	1.728	1.911	1.89	3.736	6.645	5.473	0.849	1.292	2.378	3.214	0	3.312	1.222	2.089	0.744	0.42	2.303	2.607	3.494	3.884	0.936	0
TRINITY_DN62454_c2_g2_i1	XP_011139107.1 papilin isoform X2	con_late	ws_rep	-1.86345	3.70136	0.0015971	0.0397249	10.315	12.68	13.85	0	4.029	7.842	14.261	4.393	8.53	13.974	8.543	2.296	30.283	7.243	6.593	14.339	4.662	13.982	7.133	12.144	11.432	9.216	13.293	16.446	17.787	15.349	5.732	0.347	0	8.097	6.812	7.987	5.362	14.349	4.137	3.011	7.362	6.237	10.474	9.333	5.651	1.916
TRINITY_DN62485_c0_g1_i1	XP_020213304.1deoxyuridine 5'-triphosphate nucleotidohydrolase	con_late	ws_rep	12.8552	9.00052	6.03e-55	1.09e-51	0	0	0.369	0	0	0.187	0.257	0	0	0	0	0	0	0	0	0	0	0.144	0	0	0	0	0.531	0	0	0	0	0	0.747	0	0	0	0	0	0.17	0.592	0	0	0	0	0.221	0
TRINITY_DN62491_c1_g2_i2	XP_018022915.1 N-acetylneuraminate lyase-like	con_late	ws_rep	-3.35029	2.96114	0.000238581	0.00948557	10.343	5.656	11.078	0	4.644	11.455	0	6.205	1.817	12.236	5.42	17.319	15.321	8.371	1.385	5.551	1.101	12.77	13.098	17.141	7.789	10.446	8.981	0	19.562	14.119	1.428	5.862	0	11.944	11.216	1.867	5.511	2.36	4.18	12.242	5.209	2.951	3.231	1.198	10.066	3.624
TRINITY_DN62583_c1_g3_i1	XP_018899609.1 F-box only protein 6-like	con_late	ws_rep	1.19565	6.72207	0.000670556	0.0212193	61.031	40.136	34.741	0	45.053	44.605	47.435	11.19	44.422	69.064	44.648	58.775	43.486	61.011	52.428	62.6	54.812	39.625	57.843	46.676	76.821	41.46	31.632	41.931	58.798	45.745	45.567	33.559	46.17	49.559	28.366	35.7	46.279	42.83	59.888	40.923	33.558	32.677	46.621	39.034	62.045	58.999
TRINITY_DN62587_c3_g7_i1	XP_013161242.1 RNA-directed DNA polymerase from mobile element jockey-like	con_late	ws_rep	3.03543	0.846406	0.001269	0.0334314	0	1.712	3.131	0	3.653	0	2.27	0	0	1.895	1.339	0	3.851	2.55	0	0	0	0	0	3.335	0	0	0	1.566	1.435	3.117	0	0	0	1.861	0	0	2.499	0	0	4.936	1.591	2.216	1.238	0	1.863	0
TRINITY_DN62605_c2_g1_i3	XP_018014403.1 ras-related and estrogen-regulated growth inhibitor-like protein	con_late	ws_rep	-1.50763	7.77766	0.00203573	0.0469127	125.17	89.883	328.031	0	158.931	84.598	78.383	53.846	62.297	252.354	89.882	49.987	158.876	193.413	52.399	200.426	117.474	242.666	114.397	272.374	157.247	234.962	271.194	79.913	299.237	102.456	91.443	75.257	167.285	136.128	268.338	97.434	232.907	151.89	279.552	184.565	138.622	132.058	232.261	208.942	114.783	130.879
TRINITY_DN62625_c6_g2_i1	XP_014471433.1 KN motif and ankyrin repeat domain-containing protein 2 isoform X1	con_late	ws_rep	-2.52669	2.25519	0.000150968	0.0066882	41.428	30.564	44.323	0	61.392	41.215	60.511	0	46.054	46.105	36.644	61.996	68.079	82.71	60.033	36.277	104.637	73.768	44.123	50.076	91.699	84.864	50.769	84.841	72.002	50.758	150.347	21.182	13.436	57.166	50.012	44.18	74.58	57.306	67.758	72.138	35.25	31.271	48.587	36.057	45.763	15.13
TRINITY_DN62701_c3_g1_i1	XP_018018916.1 glycerol-3-phosphate dehydrogenase [NAD(+)] cytoplasmic-like isoform X1	con_late	ws_rep	-2.20845	4.75671	0.000271906	0.0105975	6.632	5.617	7.16	0	8.034	5.558	2.627	20.32	19.841	8.592	11.62	10.347	10.071	2.399	13.912	14.913	98.68	15.101	10.195	15.761	8.191	13.82	8.644	9.806	20.266	18.484	6.253	9.959	27.332	2.792	2.864	8.14	11.283	5.895	7.966	6.212	11.624	13.294	10.562	6.202	8.573	11.579
TRINITY_DN62750_c0_g2_i1	YP_009220490.1immediate-early protein	con_late	ws_rep	6.55383	1.354	6.7e-11	7.1e-09	0	0	0	0	0	0	0	0	0	0	0	0	0	0	0	0	0	0	0	0	0	0	0	0	0	0	0	0	0	0	0	0	0	0	0	0	0	0	0	0	0	0
TRINITY_DN62750_c0_g3_i1	YP_009220635.1hypothetical protein Swssvgp161	con_late	ws_rep	11.8752	6.06939	2.3e-47	1.16e-44	0	0	1.675	0	0	0	0	0	0	0	0	0	0	0	0	0	0	0	0	0	0	0	0	0	0	0	0	0	3.448	3.991	0	0	0	0	0	0	0	0	1.326	0	1.995	0
TRINITY_DN62750_c0_g5_i1	YP_009220635.1hypothetical protein Swssvgp161	con_late	ws_rep	6.77381	1.49411	1.22e-12	1.38e-10	0	0	0	0	0	0	0	0	0	0	0	0	0	0	0	0	0	0	0	0	0	0	0	0	0	0	0	0	0	0	0	0	0	0	0	0	0	0	0	0	0	0
TRINITY_DN62750_c0_g7_i1	YP_009220634.1hypothetical protein Swssvgp160	con_late	ws_rep	3.95301	0.160963	0.00199281	0.0463377	0	0	0	0	0	0	0	0	0	0	0	0	0	0	0	0	0	0	0	0	0	0	0	0	0	0	0	0	0	0	0	0	0	0	0	0	0	0	0	0	0	0
TRINITY_DN62789_c5_g4_i1	XP_018012222.1PREDICTED: uncharacterized protein LOC108669409	con_late	ws_rep	-1.77677	3.48518	0.000796311	0.0243469	6.048	7.073	10.42	0	3.11	9.322	10.949	12.091	14.488	4.488	7.957	5.859	10.457	3.956	17.925	7.392	2.639	9.988	7.368	6.126	7.649	15.648	4.608	15.19	6.802	10.636	2.297	2.653	0.544	6.562	0.958	7.628	8.467	5.371	4.01	5.965	8.576	15.147	5.856	9.119	4.15	10.298
TRINITY_DN62793_c0_g4_i2	XP_015918634.1rap1 GTPase-GDP dissociation stimulator 1	con_late	ws_rep	1.81835	2.77791	3.75e-05	0.00212851	4.022	5.804	1.286	0	1.127	1.927	1.827	0.566	3.177	4.635	1.692	4.711	1.535	1.324	3.038	2.304	1.198	0.749	1.903	1.01	2.129	1.571	2.166	1.224	6.976	2.244	2.065	2.847	1.308	4.518	2.328	5.447	2.742	3.074	2.116	3.423	7.537	1.275	2.616	3.764	5.395	5.571
TRINITY_DN62795_c0_g2_i2	XP_021933033.1cathepsin L	con_late	ws_rep	1.41467	9.51859	0.000513801	0.0174821	373.4	474.983	401.461	0	309.213	316.276	186.972	271.784	442.96	504.483	416.921	761.441	417.21	738.762	429.921	416.527	547.679	308.437	389.92	207.309	376.622	203.965	288.932	555.787	326.227	190.332	181.979	572.246	355.719	464.082	379.635	486.057	230.772	525.589	516.701	234.472	314.797	277.969	307.241	317.283	385.778	645.234
TRINITY_DN62874_c5_g1_i3	XP_018026157.1 zinc finger FYVE domain-containing protein 21-like	con_late	ws_rep	-1.44411	4.1381	0.00214869	0.0488792	6.754	7.781	5.993	0	10.464	5.968	54.173	4.066	7.38	8.386	7.576	3.255	13.445	7.378	10.807	11.59	11.105	14.526	10.165	8.701	11.722	12.449	8.307	49.322	16.926	7.294	17.814	7.723	16.188	4.288	8.409	7.745	6.956	4.241	7.817	5.307	8.124	9.245	11.071	8.084	9.156	8.799
TRINITY_DN62882_c4_g1_i2	XP_018014203.1 major facilitator superfamily domain-containing protein 12-like	con_late	ws_rep	-3.00357	3.55778	0.00175662	0.0426674	2.459	5.332	4.667	0	4.429	0	3.055	0.628	3.765	2.671	4.388	7.024	6.821	1.88	2.599	0	63.942	1.612	3.184	2.998	5.128	0	6.406	5.221	4.053	9.266	30.706	4.306	12.027	2.408	1.289	5.681	4.448	11.456	4.137	5.57	0	2.374	2.757	0	5.563	3.29
TRINITY_DN62902_c5_g2_i1	XP_017772216.1 protein NDRG3 isoform X3	con_late	ws_rep	1.89908	2.89806	0.000565473	0.0186839	6.396	3.876	8.476	0	7.698	12.882	5.396	0	4.116	18.187	11.889	0	2.495	19.104	1.376	3.658	0	1.766	5.003	4.073	0	10.645	4.077	10.948	9.359	7.857	6.967	2.597	14.184	6.725	3.503	1.238	5.949	2.315	14.337	3.768	5.963	5.455	9.184	6.433	10.127	5.581
TRINITY_DN62999_c0_g1_i2	XP_018010851.1 mitochondrial dicarboxylate carrier-like	con_late	ws_rep	-2.41257	6.0532	5.31e-06	0.000378156	65.694	25.724	51.991	0	36.331	37.977	46.465	34.392	25.168	40.488	36.691	38.133	43.854	33.033	18.326	55.285	222.759	69.364	56.016	76.862	49.66	67.047	69.426	27.834	59.242	54.598	172.522	196.504	145.933	53.703	32.793	21.206	48.144	40.76	43.254	32.58	43.432	30.899	31.721	17.22	49.136	21.107
TRINITY_DN63004_c3_g3_i1	XP_018012553.1 glycerol-3-phosphate dehydrogenase mitochondrial-like	con_late	ws_rep	1.27857	3.35111	0.00048046	0.0166811	12.566	15.592	40.763	0	20.048	18.743	9.079	0	3.703	16.36	18.034	11.118	16.398	21.488	10.233	6.544	13.468	16.209	15.16	6.68	5.912	17.609	11.596	14.097	11.777	15.33	10.634	4.987	16.63	25.633	9.916	13.264	32.74	19.729	23.366	15.328	25.209	22.232	21.783	17.194	25.95	10.34
TRINITY_DN63036_c1_g2_i1	XP_018010230.1 clotting factor B-like	con_late	ws_rep	1.6504	4.25963	0.000547533	0.0182394	10.418	10.496	8.147	0	9.441	16.941	13.79	16.997	13.409	10.213	12.038	0	12.063	9.108	14.82	12.395	2.007	6.313	13.576	4.236	6.958	11.859	5.466	13.085	5.715	6.703	12.14	19.224	4.926	5.065	6.15	17.365	1.604	31.917	17.559	13.888	14.665	14.272	17.068	30.274	4.123	37.601
TRINITY_DN63045_c1_g1_i1	YP_009220604.1hypothetical protein Swssvgp130	con_late	ws_rep	8.46007	3.55292	5.98e-26	8.21e-24	0	0	0	0	0	0	0	0	0	0	0	0	0	0	0	0	0	0	0	0	0	0	0	0	0.696	0	0	0	0	0	0	0	0	0	0	0	0	0	0	0	0	0
TRINITY_DN63046_c3_g1_i1	XP_018015310.1 techylectin-5A-like	con_late	ws_rep	5.74405	6.44676	9.5e-11	1e-08	0.612	0.413	4.697	0	0	1.945	3.883	0	2.887	6.57	2.389	0	2.791	9.635	2.456	0.702	11.607	2.741	1.925	2.857	1.719	1.271	1.134	18.632	0.365	2.337	0	0	2.378	4.586	0	3.303	0.914	22.884	1.478	0.831	0	0.521	1.905	2.464	4.212	36.278
TRINITY_DN63067_c3_g4_i1	XP_018007157.1 protein lethal(2)essential for life-like	con_late	ws_rep	3.79181	5.18988	6.37e-09	6.2e-07	18.35	59.348	17.959	0	8.361	30.144	19.143	0	9.32	12.344	83.793	54.356	15.582	60.936	12.068	37.784	2.266	17.605	3.949	16.967	16.616	25.911	11.586	91.905	9.698	5.933	16.81	0	8.408	23.686	9.916	26.761	10.304	17.034	28.46	17.006	24.765	7.708	22.432	31.446	9.43	35.133
TRINITY_DN63077_c6_g2_i1	XP_018017948.1 actin-binding protein anillin-like	con_late	ws_rep	2.42924	2.73782	0.000412435	0.0148477	4.013	31.774	2.114	0	0.352	1.508	0.856	54.332	25.37	2.543	15.375	3.7	7.189	1.745	10.147	0.814	0	0	3.578	2.531	0.663	0.49	2.033	0	1.714	0.601	0.965	5.014	0	0	5.454	17.608	0.699	6.094	0.851	3.546	4.422	0.4	0.492	5.714	0.724	5.842
TRINITY_DN63077_c6_g5_i1	XP_018017948.1 actin-binding protein anillin-like	con_late	ws_rep	2.43239	2.48725	4.14e-05	0.00233231	4.107	22.321	1.755	0	2.046	1.454	0	9.175	13.216	1.758	16.138	3.563	2.773	0.241	7.663	2.09	0	0.914	1.152	2.14	1.933	1.662	0.562	0.277	3.036	0.582	0.309	1.292	0	0.345	4.222	22.893	0.457	4.955	0.553	0.93	2.278	0.382	0.237	1.317	1.395	5.05
TRINITY_DN63084_c2_g1_i2	XP_022256503.1serine/threonine-protein phosphatase PP1-2-like	con_late	ws_rep	-2.81997	5.32385	0.00121006	0.0322382	10.305	9.158	2.732	0	15.236	3.622	59.883	0.866	7.898	19.699	5.196	9.045	12.225	2.625	6.755	7.067	25.949	2.751	2.744	16.011	8.518	8.759	31.203	164.166	31.887	17.527	15.633	14.307	14.914	2.705	18.325	4.685	19.498	10.326	24.812	17.31	11.189	2.514	44.628	13.396	24.334	4.082
TRINITY_DN63096_c0_g1_i1	XP_013188773.1 general transcriptional corepressor trfA	con_late	ws_rep	2.10841	5.3617	2.74e-05	0.00165067	48.286	48.429	113.226	0	29.601	42.821	16.602	0	4.809	17.067	11.75	139.683	16.614	13.079	13.759	21.235	11.963	15.101	15.167	9.168	15.131	22.944	7.642	58.148	8.359	18.155	6.195	1.445	106.592	121.354	17.332	44.261	23.928	30.425	48.572	28.319	10.996	33.412	18.964	17.571	8.688	30.905
TRINITY_DN63106_c5_g1_i2	XP_017541216.1 microfibril-associated glycoprotein 4-like	con_late	ws_rep	-2.51136	4.41577	3.3e-05	0.00193486	29.569	5.784	17.58	0	13.062	17.53	5.581	0	3.238	37.807	10.086	22.921	9.361	10.958	5.398	22.734	6.75	25.038	22.998	21.812	40.386	23.426	9.012	8.337	14.282	39.522	4.227	2	2.446	29.432	5.466	3.204	5.166	6.103	4.839	9.996	9.154	9.608	7.875	1.36	17.403	6.779
TRINITY_DN63142_c0_g1_i9	XP_022125088.1ATP-binding cassette sub-family A member 12	con_late	ws_rep	2.5296	1.68275	0.000167807	0.00719914	1.177	2.833	1.575	0	0	0	0	0	0	0	2.51	0	5.655	3.866	4.902	0	0	0.76	1.175	0	0.738	2.51	2.626	0	1.887	4.694	0	0	1.376	0	0	5.151	1.016	4.313	10.263	2.18	8.4	5.176	1.949	2.532	0	0.698
TRINITY_DN63237_c4_g1_i1	XP_021920547.1FYVE RhoGEF and PH domain-containing protein 6-like isoform X2	con_late	ws_rep	1.44925	4.60246	0.00109175	0.0302136	18.576	21.209	44.433	0	9.984	16.771	9.436	10.518	10.689	9.899	15.84	3.101	6.786	13.042	12.297	8.506	22.76	5.194	4.381	2.976	5.24	9.299	7.009	26.219	5.08	15.17	8.492	5.25	48.123	37.884	10.304	19.797	11.553	18.843	15.815	13.838	14.547	9.235	17.516	9.701	16.705	6.133
TRINITY_DN63252_c8_g2_i2	XP_018025307.1 mucin-17-like	con_late	ws_rep	1.696	3.67399	0.000716228	0.0222749	24.378	18.14	24.281	0	37.61	32.615	4.525	0	18.341	23.656	17.077	15.657	14.792	19.653	3.593	13.543	2.282	12.955	29.327	17.782	3.764	16.446	10.636	16.625	19.466	12.401	8.164	0	0	19.407	11.547	15.167	12.393	22.089	30.354	21.432	34.848	13.881	17.525	7.434	27.283	35.758
TRINITY_DN63252_c8_g2_i5	XP_018025307.1 mucin-17-like	con_late	ws_rep	-6.59111	2.04406	0.00195103	0.0455408	0	0	0	0	0	0	12.176	0	0	0	7.502	0	0	0	0	0	29.494	0	0	0	0	0	0	24.147	0	8.862	18.065	18.113	8.476	19.225	0	0	0	0	0	0	0	0	6.927	0	0	0
TRINITY_DN63266_c0_g1_i1	XP_001661518.1UDP-glucose 6-dehydrogenase	con_late	ws_rep	1.51647	5.12665	0.000111733	0.00527282	39.657	62.968	32.497	0	32.255	40.35	19.499	148.651	89.343	22.743	77.379	26.741	88.391	62.839	79.812	44.637	23.602	8.397	27.083	6.344	31.989	25.446	24.879	7.619	17.231	32.049	11.406	30.85	12.587	38.076	16.773	127.04	15.47	18.734	35.788	43.506	24.773	55.43	23.328	42.13	34.921	80.45
TRINITY_DN63306_c0_g2_i6	XP_018023883.1 venom protease-like	con_late	ws_rep	1.61355	4.61664	0.00065655	0.0209286	48.54	108.102	371.576	0	69.25	66.131	9.55	22.194	43.886	38.023	49.073	0	35.202	25.196	39.958	59.379	31.097	43.567	68.326	28.427	68.863	26.052	9.962	90.502	22.65	29.768	55.796	2.347	253.968	436.924	74.202	294.59	52.769	185.796	166.519	112.682	84.511	55.216	98.58	60.172	51.458	174.666
TRINITY_DN63306_c0_g2_i8	XP_018568725.1 venom protease-like	con_late	ws_rep	1.81316	6.54983	0.0020005	0.0463961	34.863	167.578	280.397	0	35.948	179.134	51.19	134.827	42.596	18.344	70.547	226.484	38.783	33.574	53.727	53.134	89.696	43.228	64.551	11.395	72.151	55.687	36.261	104.664	33.974	67.29	87.159	0	403.57	587.729	350.55	414.765	97.072	276.086	199.616	79.781	31.582	26.477	173.77	84.654	82.935	340.366
TRINITY_DN63323_c9_g1_i1	XP_006878361.1 methionine sulfoxide reductase B1	con_late	ws_rep	1.14393	4.01494	0.00118484	0.0318718	8.346	11.392	6.751	0	9.712	7.503	10.135	7.628	13.69	8.573	18.731	5.807	12.763	6.197	7.462	10.647	7.851	9.28	12.128	11.612	7.416	4.197	9.941	6.428	7.463	6.721	12.738	12.265	4.824	11.627	12.905	7.96	1.846	12.242	10.465	7.594	12.805	10.539	9.965	8.212	7.593	14.568
TRINITY_DN63329_c3_g3_i1	XP_011306601.1 intersectin-1 isoform X7	con_late	ws_rep	6.40937	1.27179	2.42e-05	0.0014758	0	0	0	0	0	9.001	0	0	0	0	7.902	0	0	0	0	0	0	0	0	0	0	0	0	0	0	0	0	0	0	0	0	0	6.91	0	0	0	0	11.525	0	4.568	0	7.091
TRINITY_DN63388_c1_g1_i1	XP_019647643.1 putative N-acetylated-alpha-linked acidic dipeptidase	con_late	ws_rep	1.91842	5.49255	8.02e-06	0.000545828	12.462	23.157	14.907	0	22.438	47.424	16.487	6.983	12.54	18.756	21.613	21.293	9.514	27.475	9.125	14.948	18.875	17.277	21.853	13.285	15.99	11.235	12.588	42.534	18.466	18.456	9.727	7.626	8.833	20.424	20.995	16.127	5.073	30.118	21.547	14.299	17.395	17.344	22.687	23.867	26.948	18.139
TRINITY_DN63388_c1_g2_i1	XP_018009528.1 glutamate carboxypeptidase 2-like	con_late	ws_rep	1.67452	5.0267	0.000118237	0.00551195	15.09	28.184	15.705	0	21.943	67.202	15.203	23.193	5.66	24.157	32.238	6.15	11.282	40.674	11.714	13.543	26.435	29.339	48.254	17.119	36.407	14.784	17.717	30.804	19.971	32.509	6.716	9.001	6.387	24.348	2.282	19.806	5.39	30.38	18.452	20.642	12.37	10.967	34.426	34.534	22.515	14.849
TRINITY_DN63441_c5_g1_i1	YP_009220526.1hypothetical protein Swssvgp052	con_late	ws_rep	13.2722	9.13527	5.1e-61	2.77e-57	0	0	0.15	0	0	0	0	0	0	0	0.27	0	0	0	0.162	0	0	0	0	0.163	0	0	0.143	0	0.148	0	0	0	0.306	0	0.548	0.162	0.121	0	0.287	0.165	0.595	0	0.5	0.137	0	0.312
TRINITY_DN63441_c5_g2_i1	YP_009220526.1hypothetical protein Swssvgp052	con_late	ws_rep	11.3851	6.88151	1.53e-47	7.92e-45	0	0	0	0	0	0	0	0	0	0	0	0	0	0	0	0	0	0	0.591	0	0	0	0.582	0	0	0	0	0	0	0	0	0	0	0	0.574	0	0	0	0.975	0	0	0
TRINITY_DN63457_c2_g2_i1	XP_018007268.1 E3 ubiquitin-protein ligase XIAP-like	con_late	ws_rep	1.35131	9.56051	0.00209951	0.0479749	209.929	227.693	290.518	0	212.497	157.599	128.888	118.917	116.152	183.683	175.246	465.988	187.31	221.211	190.228	194.832	140.461	116.667	147.809	74.679	132.206	108.373	81.175	454.337	90.398	147.121	71.313	134.332	167.098	195.5	139.207	193.513	157.898	372.18	347.119	202.237	159.216	141.768	211.023	141.276	227.58	242.276
TRINITY_DN63457_c2_g2_i3	XP_018007268.1 E3 ubiquitin-protein ligase XIAP-like	con_late	ws_rep	2.39101	7.24174	1.12e-05	0.000749548	37.858	45.36	78.366	0	59.617	22.65	27.051	10.288	27.634	50.072	16.761	78.133	36.566	21.661	25.674	26.769	22.663	15.162	8.778	3.107	8.574	2.161	13.487	62.129	18.127	9.979	24.453	11.001	30.033	73.561	38.944	62.91	34.875	95.172	75.831	72.08	11.206	18.061	52.582	26.673	41.207	14.599
TRINITY_DN63473_c2_g6_i1	XP_018011435.1 probable acyl-CoA dehydrogenase fadE25	con_late	ws_rep	-3.00104	5.64881	0.000119549	0.0055435	52.12	19.379	21.578	0	9.513	13.872	0.657	4.013	6.59	27.339	6.358	31.538	14.765	5.964	5.513	11.941	3.043	28.969	33.276	35.596	35.249	38.917	14.11	3.198	32.357	42.497	2.644	4.25	0.306	35.092	11.079	22.714	6.537	9.412	9.668	8.54	7.328	1.62	4.513	1.66	9.403	3.113
TRINITY_DN63524_c4_g1_i1	XP_018010279.1 tetratricopeptide repeat protein 4-like	con_late	ws_rep	1.40238	5.58485	0.000185321	0.00776633	13.508	14.107	10.32	0	11.607	13.515	20.599	15.45	20.35	16.429	19.215	13.002	11.587	12.297	27.327	15.067	5.488	13.458	12.628	17.043	14.346	12.465	12.904	3.704	14.63	15.771	4.96	9.431	3.227	13.306	9.608	15.849	12.365	11.058	16.325	15.92	12.261	14.951	10.571	12.147	14.904	26.47
TRINITY_DN63537_c3_g4_i1	XP_018011753.1PREDICTED: uncharacterized protein LOC108668980	con_late	ws_rep	-4.30373	4.00225	0.000208968	0.00857517	9.768	0	2.942	0	6.203	2.935	2.855	0	0	20.475	3.551	5.379	2.172	7.258	0	15.222	0	11.313	9.96	14.338	13.795	16.604	6.662	1.207	11.107	19.019	0.386	0	0	7.943	1.324	0.386	3.543	0.579	1.372	1.366	5.527	2.411	5.382	1.651	16.705	0.562
TRINITY_DN63627_c0_g2_i1	XP_018024255.1 neural cell adhesion molecule 2-like	con_late	ws_rep	-2.73687	2.66312	0.000183662	0.00774067	13.63	4.466	7.528	0	1.407	8.413	5.11	13.647	3.466	1.444	3.43	2.946	5.008	7.92	15.144	5.379	0.745	2.587	4.449	11.308	8.294	2.942	5.201	4.568	7.098	9.594	0.328	1.667	0.612	7.751	1.084	2.863	8.859	7.016	3.68	3.2	9.983	6.768	8.797	8.666	6.481	5.508
TRINITY_DN63640_c4_g2_i2	XP_018016617.1 retinoblastoma-like protein 2	con_late	ws_rep	1.09311	4.2873	0.00140572	0.0361555	7.583	10.241	2.313	0	2.63	1.74	5.182	9.334	8.925	6.835	7.149	0	5.035	2.189	3.124	3.366	3.14	3.357	3.244	2.705	1.55	3.723	4.281	4.78	3.201	2.009	1.911	3.25	2.65	5.487	3.925	9.647	4.411	4.62	4.999	4.566	4.338	4.18	4.469	4.26	4.088	12.641
TRINITY_DN63643_c1_g1_i1	XP_018019934.1 flotillin-2-like isoform X1	con_late	ws_rep	3.02385	4.53456	0.000277259	0.0107863	0	4.81	27.621	0	0	22.686	32.875	0	2.466	11.244	28.018	0.308	4.811	19.164	0	3.092	3.723	1.868	5.329	19.009	0	18.266	3.637	0	7.019	0	0	0	17.072	12.001	0	11.909	0	17.55	24.376	30.672	0	24.242	9.245	30.625	32.395	23.169
TRINITY_DN63745_c0_g1_i1	XP_018006954.1 protein dachsous-like	con_late	ws_rep	-2.27885	1.8983	0.00110307	0.0304284	1.309	2.548	4.228	0	0.624	2.614	1.742	8.238	5.669	0.874	1.655	5.807	4.335	3.61	4.099	1.876	2.687	1.468	4.609	2.65	1.196	2.144	0.623	0.799	3.384	3.727	4.246	8.765	0	2.178	3.937	2.513	2.48	2.17	2.797	2.978	6.424	7.085	0.992	5.03	3.355	4.321
TRINITY_DN63788_c1_g1_i2	XP_018011177.1 V-type proton ATPase subunit B	con_late	ws_rep	-1.95579	9.05396	0.00126704	0.0334203	248.061	131.78	239.375	0	114.342	178.75	116.369	136.701	170.657	220.901	106.708	299.752	136.886	110.372	212.701	149.604	818.597	142.29	137.455	225.308	125.743	290.383	206.796	199.865	194.705	109.966	1065.18	288.859	342.265	140.896	185.031	107.925	123.181	134.214	138.548	129.54	111.211	137.821	130.336	61.737	81.196	216.921
TRINITY_DN63797_c2_g1_i3	XP_014203275.1 protein abrupt-like isoform X1	con_late	ws_rep	-2.16977	5.85144	1.54e-05	0.000992992	69.141	71.468	89.424	0	65.245	89.808	146.075	101.69	81.173	49.159	73.716	65.045	73.824	42.833	60.196	59.379	265.721	89.084	65.65	99.5	98.405	81.157	168.287	115.807	87.571	88.309	225.153	65.186	120.368	63.335	93.793	83.416	147.146	63.942	62.026	96.326	65.241	99.474	74.962	84.158	129.458	52.439
TRINITY_DN63797_c2_g5_i1	XP_018017458.1PREDICTED: uncharacterized protein LOC108674070	con_late	ws_rep	-2.02638	3.46999	6.49e-05	0.00344636	47.636	26.216	52.221	0	57.938	24.943	65.008	54.129	53.899	45.712	29.282	21.567	81.049	40.005	45.481	59.37	138.211	80.882	42.819	110.416	64.333	67.138	86.294	96.849	75.464	52.054	163.915	28.808	78.784	17.671	77.031	41.3	101.482	44.684	26.27	93.71	54.931	65.354	36.146	45.441	51.891	25.72
TRINITY_DN63803_c2_g1_i2	XP_018017195.1 mitochondrial basic amino acids transporter-like	con_late	ws_rep	-5.70166	1.3849	9.91e-05	0.00484618	6.226	2.656	0	0	0.711	0	3.326	4.649	0	0	0	0	0	3.475	0	0	0.987	0	0	3.671	5.557	0.906	1.992	3.214	4.558	0	1.254	1.528	2.412	0	11.604	2.387	1.278	0.325	0	12.777	0.251	0	2.818	8.11	0	0.833
TRINITY_DN63803_c2_g1_i3	XP_018017195.1 mitochondrial basic amino acids transporter-like	con_late	ws_rep	-2.32281	7.10063	0.000224305	0.00908434	113.574	84.05	152.603	0	145.893	138.57	112.857	4.95	82.103	159.663	82.399	22.681	117.095	160.072	69.836	160.346	75.208	143.05	104.838	138.843	115.432	135.115	184.859	542.947	110.412	108.332	84.186	55.936	455.872	96.527	33.079	92.175	116.934	55.425	42.446	136.533	152.566	64.87	139.731	88.675	75.351	75.348
TRINITY_DN63814_c3_g1_i1	YP_009220631.1hypothetical protein Swssvgp157	con_late	ws_rep	9.36118	3.65081	5.25e-22	6.82e-20	0	0	0	0	0	0	0	0	0	0	0	0	0	0	0	0	0	0	0	0	0	0	0	0	0	0	0	0	0	0	0	0	0	0	0	0	0	0	0	0	0	0
TRINITY_DN63814_c3_g2_i1	YP_009220632.1immediate-early protein	con_late	ws_rep	12.9731	9.38586	9.73e-54	1.41e-50	0	0	0	0	0	0	0.714	0	0	0	0.223	0	0	0	0.134	0	0	0	0	0	0	0	0.358	0	0.122	0	0.135	0	0.255	0	0	0.269	0	0.136	0	0.403	0.126	0	0.413	0	0	0.125
TRINITY_DN63832_c5_g5_i1	XP_018020607.1 aldehyde dehydrogenase family 8 member A1-like	con_late	ws_rep	-2.37935	3.18197	4.56e-06	0.000332728	3.787	3.571	3.36	0	5.22	1.115	12.176	0	2.764	1.797	2.287	5.465	6.22	1.843	5.465	4.009	9.696	6.118	5.526	4.291	11.918	4.861	10.789	10.311	10.899	7.435	17.988	5.764	0.764	7.435	2.693	3.949	1.445	0.796	0.351	2.386	0.729	0.987	7.568	1.009	1.784	1.906
TRINITY_DN63857_c5_g1_i1	XP_018024833.1PREDICTED: uncharacterized protein LOC108680513	con_late	ws_rep	2.90811	3.82306	8.78e-10	8.82e-08	0.904	3.384	6.97	0	1.015	4.63	1.642	3.544	0.72	2.435	3.049	84.266	2.064	1.91	4.567	1.816	0.712	1.355	2.289	2.726	2.877	1.421	1.665	7.162	1.644	4.046	1.563	2.556	4.111	5.43	0	9.522	1.119	4.611	1.638	1.851	1.131	1.918	2.59	0.522	1.042	3.54
TRINITY_DN63903_c4_g1_i1	YP_009220499.1immediate-early protein	con_late	ws_rep	10.7571	4.97522	1.08e-46	4.98e-44	0	0	0	0	0	0	0	0	0	0	0	0	0	0	0	0	0	0	0	0	0	0	0	0	0	0	0	0	0	0	0	0	0	0	0	0	0	0	0	0	0	0
TRINITY_DN63903_c4_g2_i1	YP_009220498.1immediate-early protein	con_late	ws_rep	10.382	4.61196	8.66e-39	1.94e-36	0	0	0.499	0	0	0	0	0	0	0	0	0	0	0	0	0	0	0	0	0	0	0	0	0	0	0	0	0	1.019	0	0	0	0	0.533	0	0	0	0	0	0	0	0
TRINITY_DN63903_c4_g3_i1	YP_009220500.1protein kinase immediate-early protein	con_late	ws_rep	10.5275	4.75268	3.05e-42	8.27e-40	0	0	0	0	0	0	0	0	0	0	0	0	0	0	0	0	0	0	0	0	0	0	0	0	0	0	0	0	0	0	0	0	0	0	0	0	0	0	0	0	0	0
TRINITY_DN63903_c4_g4_i1	YP_009220500.1protein kinase immediate-early protein	con_late	ws_rep	10.2246	4.46202	2.01e-36	3.93e-34	0	0	0	0	0	0	0	0	0	0	0	0	0	0	0	0	0	0	0	0	0	0	0	0	0	0	0	0	0	0	0	0	0	0	0	0	0	0	0	0	0	0
TRINITY_DN63903_c4_g5_i2	YP_009220500.1protein kinase immediate-early protein	con_late	ws_rep	9.87218	4.12535	2.16e-36	4.19e-34	0	0	0	0	0	0	0	0	0	0	0	0	0	0	0	0	0	0	0	0	0	0	0	0	0	0	0	0	0	0	0	0	0	0	0	0	0	0	0	0	0	0
TRINITY_DN63935_c0_g1_i2	XP_021918511.1ectopic P granules protein 5 homolog	con_late	ws_rep	-1.49818	4.11565	0.00138439	0.035734	12.528	5.804	16.463	0	8.697	7.012	9.621	4.198	9.021	17.372	5.968	12.848	8.06	12.274	9.689	8.806	5.148	10.265	5.192	5.029	8.238	16.62	17.839	6.02	8.289	6.553	15.98	10.654	7.525	38.219	16.602	9.764	10.006	9.033	9.263	13.559	9.815	10.976	14.812	19.718	2.887	13.787
TRINITY_DN63941_c0_g3_i2	XP_018010767.1 potassium channel subfamily K member 10-like	con_late	ws_rep	2.0452	5.04801	3.61e-05	0.00208071	19.009	21.258	48.421	0	11.839	27.762	15.131	0	3.958	4.173	8.208	14.355	4.443	6.596	6.172	4.54	4.953	16.897	10.286	12.546	10.321	4.787	5.129	13.183	4.793	20.775	1.718	0.583	23.238	35.658	18.314	16.988	26.902	24.051	18.58	16.792	4.95	8.816	5.215	9.376	7.037	5.425
TRINITY_DN63952_c0_g1_i1	YP_009220522.1hypothetical protein Swssvgp048	con_late	ws_rep	10.812	5.81102	9.59e-40	2.24e-37	0	0	0	0	0	0	0	0	0	0	0	0	0	0	0	0	0	0	1.175	0	0	0	0	0	0	0	0	0	0	0	0	0	0	0	0	0	0	0	0	0	0	0
TRINITY_DN63953_c1_g1_i1	YP_009220522.1hypothetical protein Swssvgp048	con_late	ws_rep	10.0113	4.25876	7.73e-34	1.31e-31	0	0	0	0	0	0	0	0	0	0	0	0	0	0	0	0	0	0	0	0	0	0	0	0	0	0	0	0	0	0	0	0	0	0	0	0	0	0	0	0	0	0
TRINITY_DN63953_c1_g2_i1	YP_009220522.1hypothetical protein Swssvgp048	con_late	ws_rep	13.3162	7.49833	1.47e-49	9.36e-47	0	0	0.628	0	0	0	0	0	0	0	0	0	0	0	0	0	0	0	0	0	0	0	0	0	0	0	0	0	0	0	0	0	0	0	0	0	0.201	0	0	0	0	0
TRINITY_DN64000_c3_g2_i2	XP_018013115.1 BRO1 domain-containing protein BROX-like	con_late	ws_rep	1.14029	6.21958	0.00182153	0.0435974	13.301	15.208	11.846	0	18.561	13.596	12.676	4.499	11.68	24.363	14.65	29.276	16.246	18.705	9.813	16.404	6.216	16.846	14.493	7.843	13.552	8.917	18.544	24.848	12.856	11.763	9.978	16.182	24.648	15.138	17.31	16.809	12.85	16.184	13.794	10.992	15.77	13.583	16.945	18.118	10.754	13.849
TRINITY_DN64049_c5_g1_i1	XP_018430267.1 leukocyte receptor cluster member 9	con_late	ws_rep	4.34387	2.7415	5.51e-10	5.59e-08	1.573	1.446	2.024	0	0	2.676	0.956	1.193	1.106	0	2.938	6.612	0	2.768	0.698	1.216	0.842	0	0	1.412	3.689	0	0.654	3.899	1.261	0	0.714	0	8.239	8.73	2.453	2.836	1.054	4.367	1.925	2.863	0	0	3.81	1.215	0	4.863
TRINITY_DN64056_c2_g2_i4	XP_017259989.1 zinc finger protein 180-like	con_late	ws_rep	-1.93393	5.44542	0.000319119	0.0121321	6.245	5.981	6.521	0	4.508	6.869	25.738	10.094	3.73	13.336	9.305	15.777	10.08	9.898	8.141	10.665	5.504	11.128	18.798	49.217	32.736	20.019	37.047	55.424	22.484	25.008	6.33	4.167	0	5.737	13.35	8.238	7.497	7.685	8.242	5.915	10.377	6.526	9.473	6.057	22.418	12.391
TRINITY_DN64056_c2_g2_i6	XP_017259989.1 zinc finger protein 180-like	con_late	ws_rep	-4.86168	0.859392	0.000871478	0.025669	2.769	0	7.12	0	15.284	0	0	1.193	0	0	0	0	0	0	0	5.833	0	2.833	0	5.703	5.249	2.244	14.386	3.573	12.89	17.461	10.48	0	4.247	0	7.656	2.1	2.35	0	9.508	6.236	0	23.107	0	0	0	3.363
TRINITY_DN64065_c3_g2_i1	XP_018023690.1 NF-kappa-B inhibitor cactus-like isoform X2	con_late	ws_rep	1.85422	4.92891	1.57e-05	0.00100791	76.555	59.938	351.933	0	13.445	11.945	27.079	0	6.459	6.687	9.993	245.02	6.498	9.635	4.835	8.24	6.896	5.482	9.316	4.769	6.687	8.219	2.983	28.014	5.193	10.242	4.149	3.209	141.55	322.074	109.426	175.735	33.094	76.881	130.89	54.367	23.525	20.295	35.198	72.858	27.857	5.581
TRINITY_DN64133_c3_g1_i3	XP_021915472.1calpain-1 catalytic subunit-like	con_late	ws_rep	-2.79089	3.51185	0.000370065	0.0136855	3.975	3	6.96	0	3.293	2.819	10.392	12.312	13.602	4.409	4.453	3.443	10.403	3.257	7.109	4.035	13.274	3.962	2.509	6.192	2.223	5.518	2.983	13.411	4.001	0.845	15.729	33.059	0	3.636	1.016	3.59	3.721	1.817	2.127	1.201	4.129	6.34	3.898	3.302	3.717	3.155
TRINITY_DN64133_c3_g2_i1	XP_018009030.1 calpain-9-like	con_late	ws_rep	-3.09746	1.97346	0.000837867	0.0251176	4.192	0	9.603	0	2.094	6.539	11.948	0	5.406	5.047	3.653	0	7.898	4.43	4.978	5.928	0	6.077	1.774	5.659	5.249	4.388	7.581	4.617	7.298	1.793	0.637	21.835	0	4.931	2.179	7.574	4.215	0.642	2.276	3.184	3.543	7.243	3.872	4.329	5.739	1.843
TRINITY_DN64133_c4_g1_i1	XP_019878715.1 acyl-CoA:lysophosphatidylglycerol acyltransferase 1-like	con_late	ws_rep	1.0551	4.4809	0.000977084	0.0279086	5.85	7.004	6.631	0	7.554	3.39	7.766	3.429	5.687	6.088	5.949	5.842	6.669	4.874	5.943	8.292	4.711	4.404	4.73	3.085	3.12	3.449	6.049	7.048	5.071	5.191	3.783	4.987	5.691	7.905	4.051	7.476	5.324	8.752	10.954	6.763	7.244	6.47	7.463	6.835	5.907	5.56
TRINITY_DN64169_c4_g7_i1	XP_017085944.1 outer membrane protein-like	con_late	ws_rep	5.3774	0.687289	0.000453362	0.0158991	0	0	0	0	0	0	0	0	0	0	0	0	0	0	0	0	0	0	0	0	0	0	0	0	0	0	0	0	0	0	0	0	0	0	0	0	0	0	0	0	0	0
TRINITY_DN64185_c2_g1_i1	YP_009220522.1hypothetical protein Swssvgp048	con_late	ws_rep	10.6092	5.61179	7.96e-43	2.27e-40	0	0	0	0	0	0	0	0	0	0	0	0	0	0	0.545	0	0	0	0	0	0	0	0	0	0	0.526	0	0	0	0	0	0	0	0	0	0	0	0	0	0	0	0
TRINITY_DN64185_c2_g2_i1	YP_009220522.1hypothetical protein Swssvgp048	con_late	ws_rep	11.9983	6.1916	8.15e-46	3.54e-43	0	0	0.269	0	0	0	0	0	0	0	0	0	0	0	0	0	0	0	0	0	0	0	0	0	0	0	0	0	0	0	0	0	0	0	0	0	0	0	0	0	0	0
TRINITY_DN64229_c0_g7_i1	XP_018010068.1 cytochrome P450 9e2-like isoform X2	con_late	ws_rep	5.70449	4.77488	3.51e-19	4.38e-17	1.064	0.364	0.339	0	1.191	2.034	0.485	0	0	0.412	0.892	8.308	0	0.842	0	1.516	2.104	0.534	0.334	0.358	1.868	0.557	0.654	1.615	0.957	1.69	1.447	0	2.072	1.995	0	1.077	0.793	0.362	2.244	3.258	1.332	0.903	0.825	2.139	0.406	1.729
TRINITY_DN64280_c2_g7_i2	XP_018025486.1 collagen alpha-1(I) chain-like isoform X1	con_late	ws_rep	-3.77854	1.19986	0.00183821	0.0438538	1.507	0	5.684	0	0	1.401	9.179	0	0	7.149	0	7.161	4.317	0	4.453	4.017	0	2.279	7.186	6.3	0	0	3.964	3.867	3.827	3.502	0	1.375	1.189	0	6.299	4.308	6.751	0	6.647	2.855	1.524	0	3.854	0	4.9	6.612
TRINITY_DN64315_c5_g1_i1	YP_009220611.1capsid protein	con_late	ws_rep	9.56337	3.83557	2.23e-32	3.54e-30	0	0	0	0	0	0	0	0	0	0	0	0	0	0	0	0	0	0	0	0	0	0	0	0	0	0	0	0	0	0	0	0	0	0	0	0	0	0	1.466	0	0	0
TRINITY_DN64315_c5_g2_i1	YP_009220614.1envelope protein	con_late	ws_rep	13.5592	9.41492	3.76e-50	2.55e-47	0	0	0	0	0	0	2.327	0	0	0	1.413	0	0	0	0.841	0	0	0	0	0	0	0	0	0	1.522	0.817	0	0	0	0	2.967	0	0	0	0	0	0	0	2.616	0	0	5.061
TRINITY_DN64315_c5_g3_i1	YP_009220611.1capsid protein	con_late	ws_rep	11.3544	6.35268	7.28e-44	2.36e-41	0	0	0	0	0	0	0.914	0	0	0	0	0	0	0	0	0	0	0	0	0	0.7	0	0	0	0	0	0	0	0	0	2.328	0	0	0	0.606	0	0	0	0	0.582	0	0
TRINITY_DN64315_c5_g6_i1	YP_009220611.1capsid protein	con_late	ws_rep	10.2561	4.49192	1.45e-36	2.89e-34	0	0	0	0	0	0	0	0	0	0	0	0	0	0	0	0	0	0	0	0	0	0	0	0	0	0	0	0	0	0	0	0	0	0	0	0	0	0	0	0	0	0
TRINITY_DN64315_c5_g8_i1	YP_009220613.1hypothetical protein Swssvgp139	con_late	ws_rep	8.36252	2.74861	1.91e-17	2.3e-15	0	0	0	0	0	0	0	0	0	0	0	0	0	0	0	0	0	0	0	0	0	0	0	0	0	0	0	0	0	0	0	0	0	0	0	0	0	0	0	0	0	0
TRINITY_DN64319_c0_g4_i1	XP_018022074.1 glutamate receptor ionotropic kainate 5-like	con_late	ws_rep	-2.53926	2.58012	0.00151053	0.0379522	1.394	0.757	11.776	0	1.663	0.714	3.54	0	0.29	2.573	4.369	2.621	1.275	1.76	2.236	4.78	9.696	5.287	4.919	0	0.392	4.064	10.973	5.776	1.339	2.488	2.663	16.14	13.708	7.934	5.157	0.754	4.429	1.899	1.01	3.036	4.874	0.475	5.786	1.283	2.137	0
TRINITY_DN64344_c0_g1_i3	XP_021939168.1programmed cell death protein 4	con_late	ws_rep	-2.70005	3.01243	7.57e-05	0.00391206	3.325	0	0	0	7.514	0	15.203	0	2.598	8.661	0	0	8.024	8.747	5.179	4.737	14.245	1.827	9.088	12.937	5.837	6.341	17.635	9.838	16.561	8.252	6.658	7.681	0	5.507	0	0	1.268	9.286	1.712	4.064	1.893	0	11.826	13.619	7.726	10.632
TRINITY_DN64407_c1_g1_i13	NP_001260030.1dumpy isoform O	con_late	ws_rep	3.69151	0.352575	0.00120178	0.0321486	0	0.748	0	0	0	0	2.969	0	0	0	0	0.891	0.7	0	0	0	0	0	0	0	0	0	0	0.489	0	0	0	0	0	0	0	0	0.765	0.868	0	0	0	0	0	0.727	0	0
TRINITY_DN64418_c0_g1_i2	XP_018019626.1 anti-lipopolysaccharide factor-like	con_late	ws_rep	1.61745	8.31323	0.00127337	0.0335057	506.464	1273.57	4501.57	2121.43	582.638	1154.02	266.24	628.686	85.394	267.958	347.174	7453.27	21.272	85.132	87.733	124.6	41.959	156.097	319.283	86.465	205.459	140.957	61.415	232.267	179.205	221.565	17.968	66.409	1968.12	5452.37	4206.68	1878.17	1109.46	1960.57	4251.14	3048.88	430.078	462.338	697.065	1678.8	254.828	259.687
TRINITY_DN64448_c4_g4_i1	XP_021945578.1nuclear transcription factor Y subunit gamma-like isoform X2	con_late	ws_rep	1.5385	3.36051	0.000120595	0.00556996	35.899	20.216	79.502	0	66.412	43.749	63.58	0	23.904	27.506	38.466	33.782	39.798	68.224	20.256	27.257	22.695	19.361	40.197	31.805	41.068	25.487	25.992	48.832	14.386	20.371	16.926	22.53	33.022	71.143	51.13	27.91	36.637	73.572	54.028	78.358	30.577	19.923	49.852	22.883	59.537	29.635
TRINITY_DN64512_c7_g1_i1	XP_022242752.1cell adhesion molecule 2-like	con_late	ws_rep	-2.56044	3.73481	1.12e-05	0.000749334	13.649	2.322	2.553	0	2.126	5.085	10.335	0	4.493	18.825	10.848	16.034	14.325	6.596	1.911	9.457	7.22	11.374	19.056	20.193	17.652	9.499	2.81	15.973	29.182	11.988	7.816	6.445	2.208	3.415	1.312	2.315	4.523	1.546	1.032	3.875	10.335	11.609	8.876	9.187	6.11	8.174
TRINITY_DN64577_c0_g1_i1	XP_013419337.1 ovarian cancer-associated gene 2 protein homolog	con_late	ws_rep	1.20942	3.34077	0.00150549	0.0378693	23.116	18.228	12.943	0	17.898	23.953	17.344	11.437	11.908	9.732	21.743	7.931	1.948	7.28	13.339	16.764	5.018	6.919	19.117	14.458	14.103	5.244	9.512	6.265	9.794	13.687	13.819	12.487	9.886	30.478	17.675	18.649	16.486	12.269	30.821	25.678	19.237	12.065	30.527	20.454	11.593	14.224
TRINITY_DN64587_c1_g3_i2	XP_013783033.1uncharacterized protein LOC106467250	con_late	ws_rep	-6.86142	3.91888	0.00114612	0.0312025	0	0	0	0	0	0	34.702	3.085	1.702	0	0.781	3.426	3.159	0	1.242	0	0	0.544	0.682	1.847	0.327	0	0.286	26.643	0	2.647	0	123.233	0.595	0	0	0	2.518	0	0.553	0.625	0	0.922	0	0	0	0
TRINITY_DN64614_c1_g1_i2	XP_018018095.1 striatin-3-like	con_late	ws_rep	4.74104	1.37459	0.000491786	0.0169725	0	3.709	0	0	5.188	0	0	18.809	0	0	3.207	0	0.224	0	1.041	0.471	0	0	0	0	0.672	0	0	0	0	0	0	0	1.359	1.103	0	1.705	0	0	11.859	6.697	0	1.294	0	0.967	0	0
TRINITY_DN64621_c3_g4_i1	XP_019636183.1 glutathione peroxidase 2-like	con_late	ws_rep	4.75046	3.99317	4.28e-17	5.11e-15	17.709	11.795	13.112	0	3.078	15.077	15.574	0	8.477	9.535	2.212	26.004	13.239	19.149	2.58	19.453	13.128	14.361	2.577	2.835	8.331	23.061	5.527	13.574	0	10.458	5.597	0	0	6.36	0	8.023	23.387	6.148	26.216	16.414	27.403	23.358	14.346	14.457	43.759	5.769
TRINITY_DN64621_c3_g5_i2	XP_018012267.1 dystrophin isoforms A/C/F/G/H-like	con_late	ws_rep	-1.77799	4.60094	0.00101591	0.0287153	77.007	24.77	83.84	0	49.681	63.803	45.223	76.659	43.93	53.195	29.236	24.548	46.969	64.84	34.493	40.131	337.271	56.275	62.906	48.294	26.012	97.462	60.057	132.629	67.87	46.694	124.195	31.294	96.417	65.819	0	32.415	46.298	68.111	46.817	64.289	100.524	67.681	68.799	68.393	47.423	6.008
TRINITY_DN64621_c3_g6_i1	XP_010790058.1 glutathione peroxidase 2	con_late	ws_rep	4.28414	4.35953	3.19e-19	4e-17	17.964	51.715	40.574	0	9.624	38.307	43.467	0	35.997	24.609	16.919	50.056	31.621	52.716	0	26.709	10.231	31.412	28.031	17.912	12.73	19.313	8.899	43.546	14.386	64.802	21.693	4.487	17.072	20.184	0	4.092	36.777	44.865	66.908	29.495	74.302	38.039	47.025	30.24	14.551	4.634
TRINITY_DN64621_c3_g7_i1	XP_018012267.1 dystrophin isoforms A/C/F/G/H-like	con_late	ws_rep	-2.14534	6.1843	0.000103864	0.00498823	156.529	74.488	198.422	0	114.982	228.262	161.391	57.876	91.081	103.473	86.154	138.279	94.351	175.897	70.802	104.427	703.826	112.079	185.618	116.597	116.833	243.788	130.678	176.305	139.133	146.464	213.901	103.343	578.839	194.57	137.13	51.557	95.58	99.25	61.441	149.146	153.496	202.746	117.711	141.071	179.062	63.706
TRINITY_DN64630_c4_g3_i1	XP_014242663.1 monocarboxylate transporter 3 isoform X1	con_late	ws_rep	1.57721	3.86844	0.000404974	0.0146713	15.919	24.465	46.427	0	8.433	5.504	8.465	6.7	14.33	7.669	6.321	17.696	4.057	8.048	4.003	4.96	9.486	4.65	4.616	7.571	14.038	3.806	8.215	8.125	4.401	7.21	7.295	8.459	78.496	28.952	29.256	42.251	4.961	11.347	8.03	16.29	6.256	9.058	11.379	10.351	11.717	20.867
TRINITY_DN64648_c2_g1_i1	XP_018015080.1 formimidoyltransferase-cyclodeaminase-like	con_late	ws_rep	-5.56039	3.58867	1.5e-08	1.38e-06	42.719	21.367	35.688	0	10.392	37.058	0	22.892	3.238	71.657	5.141	12.18	13.194	12.959	2.035	4.48	7.382	29.287	88.799	50.173	55.955	43.338	11.75	1.942	63.417	54.288	5.288	7.64	2.021	35.102	28.994	15.526	31.994	16.248	11.391	37.698	1.976	6.787	2.379	4.483	14.198	2.062
TRINITY_DN64648_c2_g2_i1	XP_018015080.1 formimidoyltransferase-cyclodeaminase-like	con_late	ws_rep	-5.38505	3.41533	8.4e-08	7.39e-06	15.967	11.165	11.407	0	4.78	6.798	0	0	0	21.358	1.989	2.227	11.964	3.746	0.478	4.086	0.567	19.895	33.708	20.03	13.515	21.133	8.807	1.305	29.121	16.804	2.432	2.514	2.769	4.816	4.952	2.89	11.693	9.241	5.594	16.957	0.444	4.86	2.213	2.874	1.633	0
TRINITY_DN64705_c5_g2_i1	XP_015509487.1 sushi von Willebrand factor type A EGF and pentraxin domain-containing protein 1	con_late	ws_rep	-7.9133	3.20404	0.00105143	0.029489	0.33	0	0	0	0	1.124	1.285	0	0	0	0	0	3.177	0	0	0	0	4.732	2.266	0	0	0.914	0	0	0	0	5.944	66.756	0	0	1.723	1.31	3.991	6.628	2.478	5.191	0	1.545	2.344	2.78	0	0
TRINITY_DN64731_c6_g2_i1	YP_009220539.1envelope protein	con_late	ws_rep	13.5068	7.68799	1.2e-52	1.24e-49	0	0	0	0	0	0	0	0	0	0	0	0	0	0	0	0	0	0	0	0	0	0	0	0	0	0	0	0	0.357	0	0	0	0	0	0	0	0	0	0	0	0	0
TRINITY_DN64782_c5_g1_i1	YP_009220493.1thymidylate synthetase	con_late	ws_rep	13.169	8.14313	1.07e-51	8.26e-49	0.075	0	0	0	0	0.098	0	0	0	0	0	0	0	0	0	0	0	0	0	0	0	0	0	0	0.096	0	0	0	0	0	0	0	0	0	0	0	0.1	0	0.079	0	0	0
TRINITY_DN64791_c3_g4_i1	XP_018920792.1PREDICTED: uncharacterized protein K02A2.6-like	con_late	ws_rep	-7.75298	5.81444	0.0018248	0.0436264	0.283	0	52.679	0	0	0.437	859.175	6.019	0	194.367	0	107.752	0	0	1.261	0.206	52.691	0.277	0.531	0.25	320.359	0	0.174	0.163	0	0	0	0	174.165	402.283	63.636	0.377	345.775	338.021	0.34	0.378	0	0	127.948	0.163	0	0
TRINITY_DN64869_c1_g1_i4	XP_018024155.1 tubulin beta chain-like isoform X1	con_late	ws_rep	2.19909	6.98509	0.000332071	0.0125367	67.342	519.408	244.151	0	50.808	64.151	27.65	423.944	213.341	66.393	75.697	365.431	173.623	79.987	153.164	88.606	490.553	58.708	78.157	56.734	64.735	88.238	75.699	290.709	82.701	69.749	973.625	318.918	328.863	95.126	662.498	247.395	755.556	293.021	178.335	392.759	98.925	105.935	216.168	145.032	78.909	81.314
TRINITY_DN64879_c3_g4_i6	XP_018014342.1 mucin-5AC-like	con_late	ws_rep	4.44884	1.78397	5.67e-07	4.75e-05	3.645	0.482	0	0	0.727	3.149	0	0	3.063	0	0.948	0	0	0	0	1.139	0	0	0.75	0	0	0	0	0.995	0	0	0	0	0	0	0	1.588	0.065	0	0	0	1.767	0	2.133	1.394	1.024	0
TRINITY_DN64880_c4_g1_i1	XP_012563443.1 RNA-directed DNA polymerase from mobile element jockey-like	con_late	ws_rep	1.99369	2.41202	0.000599361	0.0194774	6.038	12.149	14.289	0	20.352	20.081	9.222	14.337	9.03	3.84	8.143	3.923	13.661	14.215	4.797	5.799	3.95	13.55	6.246	0	18.755	3.839	9.645	17.441	2.905	7.904	3.377	0	9.818	18.899	5.876	11.487	5.063	10.696	7.721	15.007	8.065	6.731	12.564	7.22	15.134	6.748
TRINITY_DN64881_c0_g2_i1	XP_018010854.1 flocculation protein FLO11-like	con_late	ws_rep	-1.61524	4.39902	0.00055886	0.0184935	3.476	1.613	2.074	0	3.389	5.263	8.608	9.378	2.624	4.979	5.113	7.418	4.425	4.678	3.21	3.82	14.035	7.566	3.138	5.627	3.829	5.078	6.866	13.199	5.245	3.314	11.58	10.404	22.066	3.233	9.459	1.912	4.271	2.622	1.946	3.102	6.181	4.18	5.865	4.354	5.969	3.082
TRINITY_DN64888_c6_g5_i1	XP_021921942.1fringe glycosyltransferase	con_late	ws_rep	-1.58967	4.21982	0.000225867	0.00913059	14.177	21.121	8.695	0	11.575	18.529	6.452	9.404	20.043	31.797	23.509	10.107	10.726	35.688	21.174	40.003	19.943	19.997	18.76	18.596	27.74	28.271	10.37	14.798	22.171	25.14	18.605	14.612	13.403	14.064	0	6.12	17.671	24.684	11.316	14.957	36.037	24.754	24.627	24.089	25.244	22.377
TRINITY_DN64889_c0_g3_i1	XP_019541738.1 pupal cuticle protein-like	con_late	ws_rep	-3.19183	5.67682	0.00149499	0.0377755	31.396	1.535	11.537	0	16.795	12.418	530.981	0	1.974	17.892	9.231	11.752	14.334	18.931	3.507	13.346	16.641	17.225	10.415	27.145	15.289	17.967	28.342	629.468	30.669	42.103	11.31	1.056	336.099	6.763	17.389	0.503	11.208	1.031	5.445	1.53	6.122	14.095	24.873	5.629	18.957	6.883
TRINITY_DN64918_c4_g2_i2	XP_001233574.1 C-factor-like isoform X1	con_late	ws_rep	-2.62778	5.32275	0.00141153	0.0361657	79.192	159.728	98.867	0	28.202	54.597	110.245	61.589	46.817	84.108	47.948	105.439	65.351	39.681	87.714	78.001	1.667	85.871	47.701	187.007	80.118	69.324	154.698	35.649	189.738	70.313	3.59	7.417	0	39.534	349.397	88.316	131.881	93.463	47.243	80.554	64.361	60.69	101.846	74.612	57.851	54.001
TRINITY_DN64936_c3_g1_i1	XP_018013152.1 carcinine transporter-like	con_late	ws_rep	-3.12266	5.62457	4.2e-05	0.00236217	38.621	16.576	36.785	0	27.011	35.818	5.667	13.276	12.803	84	15.375	14.647	41.898	26.933	14.199	57.238	45.002	69.487	68.167	104.431	58.01	62.102	102.846	9.904	77.447	60.906	25.669	13.237	5.674	49.645	26.004	3.796	49.963	25.1	14.315	34.851	69.202	26.021	31.739	23.747	11.478	7.747
TRINITY_DN64953_c2_g1_i1	XP_018017502.1 sodium-coupled monocarboxylate transporter 1-like	con_late	ws_rep	1.18146	6.15648	0.00152593	0.038182	93.322	187.292	438.116	0	96.772	109.363	89.789	23.326	39.051	77.195	58.88	349.551	56.95	134.936	50.067	108.813	56.204	71.602	71.479	69.02	50.361	68.833	51.025	66.91	76.273	51.838	26.653	31.156	133.753	601.947	305.125	190.085	119.069	145.986	116.33	138.113	83.272	37.071	65.734	136.229	82.079	83.459
TRINITY_DN65001_c5_g1_i3	XP_012346574.1 ATP-binding cassette sub-family A member 13	con_late	ws_rep	2.38361	1.02418	0.000288509	0.0111639	5.068	4.319	14.568	0	3.086	1.294	0	0	0	4.792	0	0	0	1.083	1.347	2.407	0	3.09	1.304	2.813	2.858	3.208	0	0	0	1.314	0	0	0	3.137	9.744	1.373	9.455	13.228	10.242	8.367	1.332	3.696	0	15.62	3.161	1.395
TRINITY_DN65023_c7_g2_i3	XP_021913139.1H(+)/Cl(-) exchange transporter 7	con_late	ws_rep	1.15357	4.52044	0.00175809	0.0426674	8.619	6.424	10.749	0	3.853	11.142	10.877	3.898	8.152	9.182	10.56	10.141	5.744	7.107	3.621	8.84	8.887	8.715	8.52	8.961	10.152	7.047	9.655	21.504	7.785	6.374	15.903	10.682	16.154	8.212	1.563	4.954	11.544	23.364	12.029	13.616	8.065	9.906	14.689	10.026	16.935	12.36
TRINITY_DN65073_c3_g11_i1	XP_018015836.1 solute carrier family 26 member 6-like isoform X3	con_late	ws_rep	-1.79135	3.35402	0.00143661	0.0366463	7.329	7.801	13.84	0	11.031	5.04	6.238	8.989	0.597	8.759	10.123	12.488	9.622	8.348	3.01	11.795	40.583	36.843	14.349	22.181	14.309	5.319	14.938	21.096	11.551	18.127	17.891	8.029	35.57	6.85	21.189	7.646	39.314	8.653	22.154	37.031	29.513	18.694	21.677	21.035	24.361	10.517
TRINITY_DN65073_c3_g2_i2	XP_021939110.1solute carrier family 26 member 10 isoform X2	con_late	ws_rep	-1.90945	5.41415	0.000363607	0.0135157	16.428	19.429	30.732	0	26.947	11.695	15.645	10.845	2.834	23.205	16.919	26.964	22.995	19.863	8.313	27.771	106.289	69.159	24.498	46.491	37.995	7.587	35.505	51.214	24.702	28.529	24.762	20.196	42.603	21.019	62.324	22.624	63.959	31.519	40.606	61.319	23.592	41.149	38.64	50.616	40.889	14.401
TRINITY_DN65090_c1_g4_i2	XP_021941436.1caskin-1 isoform X1	con_late	ws_rep	-1.40872	7.16195	0.00219936	0.049681	35.55	32.768	70.797	0	35.54	30.501	31.362	13.815	33.83	39.152	38.476	33.114	31.98	27.422	35.592	43.129	83.966	56.85	33.837	47.621	32.783	53.468	44.056	138.682	43.107	44.234	88.625	71.548	89.639	51.122	36.981	42.718	71.512	46.438	83.658	77.716	45.694	26.356	45.032	35.723	37.508	33.696
TRINITY_DN65097_c0_g1_i1	XP_022318001.1trichohyalin-like isoform X2	con_late	ws_rep	1.99747	5.5728	9.32e-07	7.55e-05	18.397	9.945	16.124	0	15.652	20.822	18.015	26.242	16.577	14.092	15.924	26.998	13.517	16.719	8.131	10.922	3.934	10.348	7.944	4.899	8.163	7.936	8.01	22.042	5.08	9.697	3.783	6.112	12.196	27.063	12.084	16.028	8.551	19.458	12.582	9.84	15.318	13.881	12.169	7.69	12.661	18.514
TRINITY_DN65157_c0_g2_i2	XP_018015756.1 angiopoietin-2-like	con_late	ws_rep	-2.85788	3.99646	2.88e-05	0.00171941	30.69	10.437	4.108	0	1.679	6.566	6.095	12.86	9.127	14.779	5.949	3.512	16.066	17.411	7.128	6.416	2.023	16.343	9.119	12.839	9.303	2.343	11.975	1.158	33.583	3.68	4.4	4.084	0.408	5.526	17.013	9.145	4.765	5.416	3.467	10.942	4.79	9.189	6.348	7.938	1.969	7.695
TRINITY_DN65183_c1_g3_i2	XP_018010598.1 neprilysin-like isoform X3	con_late	ws_rep	1.57434	6.62167	0.000259565	0.0102077	118.774	109.823	131.773	0	356.152	332.308	143.662	90.925	65.597	113.686	135.497	38.595	36.261	118.871	47.698	91.75	75.71	108.968	149.666	33.054	127.574	58.346	43.546	81.251	70.149	110.473	55.275	17.377	94.786	189.61	27.465	108.697	92.008	239.965	221.164	207.898	131.671	103.365	266.318	143.235	163.469	131.535
TRINITY_DN65321_c6_g2_i2	XP_018012607.1 flocculation protein FLO11-like	con_late	ws_rep	2.23783	3.80009	1.27e-06	0.000101527	18.048	20.383	42.359	0	45.236	23.07	22.026	0	6.713	12.776	26.345	46.356	14.307	22.09	9.593	6.407	8.758	15.542	13.894	16.185	30.551	15.224	22.263	21.993	9.777	12.889	5.018	0	96.434	47.343	99.305	44.1	18.603	53.183	33.98	53.355	5.904	13.015	21.581	22.387	56.138	22.19
TRINITY_DN65329_c2_g2_i1	XP_013794824.1leucine-rich repeat neuronal protein 2-like	con_late	ws_rep	1.43343	6.10807	0.000235068	0.00943667	43.369	49.659	52.48	162.069	102.671	89.424	40.355	37.132	27.967	31.512	38.281	33.079	12.368	25.67	22.406	31.111	25.722	31.248	38.711	12.22	29.421	16.155	12.782	29.449	27.512	36.283	11.329	13.307	22.558	83.691	17.812	38.455	19.731	97.713	66.652	39.302	30.912	36.922	57.569	32.55	31.371	39.85
TRINITY_DN65339_c6_g1_i1	XP_018026550.1 phytanoyl-CoA dioxygenase domain-containing protein 1 homolog	con_late	ws_rep	-4.57939	3.68433	0.000101084	0.00491048	27.939	11.067	3.939	0	2.27	4.889	0.699	1.724	3.247	24.059	4.722	4.814	8.231	2.422	0	4.9	0	25.315	5.336	37.475	50.37	14.8	5.405	5.188	61.895	14.607	1.447	0	0	8.087	10.692	5.708	6.891	3.843	6.509	7.322	4.414	0.661	1.993	2.019	1.448	1.312
TRINITY_DN65363_c7_g3_i1	XP_018019102.1 zinc finger protein squeeze-like	con_late	ws_rep	1.35202	5.55843	0.0010508	0.029489	10.437	9.001	15.306	0	19.808	12.605	6.181	2.537	5.59	13.11	12.14	13.036	10.08	18.179	5.351	14.733	25.512	13.068	10.294	5.312	11.516	25.903	11.617	26.447	9.168	14.992	23.141	7.501	58.366	36.915	13.122	16.719	5.446	12.577	10.029	11.634	8.509	7.68	14.013	7.203	11.92	11.579
TRINITY_DN65384_c4_g1_i1	YP_009220622.1hypothetical protein Swssvgp148	con_late	ws_rep	11.9185	7.78451	7.27e-55	1.21e-51	0	0	0	0	0	0	0.186	0	0.114	0	0.121	0	0	0	0	0	0	0	0.265	0	0	0	0	0	0.13	0	0	0	0	0	0	0	0.103	0	0	0	0.134	0.177	0.114	0	0	0
TRINITY_DN65384_c4_g2_i1	YP_009220622.1hypothetical protein Swssvgp148	con_late	ws_rep	9.46835	3.74678	2.96e-33	4.9e-31	0	0	0	0	0	0	0	0	0	0	0	0	0	0	0	0	0	0	0	0	0	0	0	0	0	0	0	0	5.928	0	0	0	0	0	0	0	0	0	0	0	0	0
TRINITY_DN65388_c3_g1_i2	XP_018010851.1 mitochondrial dicarboxylate carrier-like	con_late	ws_rep	-2.39021	2.14086	0.00130663	0.0342565	6.537	5.351	8.047	0	6.219	4.728	6.281	3.571	4.581	4.763	3.133	0	4.398	3.753	1.577	10.819	22.582	3.85	9.869	11.514	0	11.169	10.248	4.03	7.846	5.745	18.875	14.501	10.209	4.653	0	0	7.292	9.512	3.329	2.024	3.677	12.67	6.023	7.374	5.536	5.696
TRINITY_DN65388_c3_g1_i6	XP_018010851.1 mitochondrial dicarboxylate carrier-like	con_late	ws_rep	-2.15194	3.81263	0.000155915	0.00682381	29.267	17.864	33.973	0	42.183	22.249	17.915	10.615	13.804	25.679	17.653	26.33	23.48	21.586	6.545	28.447	85.779	32.552	16.001	18.553	26.684	39.141	23.04	18.388	37.541	37.897	111.322	80.396	50.807	26.679	17.446	19.618	34.222	17.179	25.546	22.008	28.793	13.229	14.373	8.161	36.872	2.916
TRINITY_DN65444_c2_g1_i6	XP_022205602.1sestrin homolog	con_late	ws_rep	-2.32997	6.07666	0.000309577	0.0118107	19.235	13.605	19.793	0	29.857	17.048	36.758	7.822	25.466	19.149	22.663	14.03	22.897	10.522	16.262	19.625	3.869	26.772	19.39	42.95	43.169	40.52	7.438	19.138	36.001	15.583	15.768	17.974	1.512	19.167	20.71	22.597	22.091	26.076	18.846	22.732	14.078	14.104	10.896	11.352	17.615	46.556
TRINITY_DN65453_c2_g8_i2	XP_018023387.1 sarcoplasmic calcium-binding protein-like	con_late	ws_rep	-2.73156	6.18518	0.000107879	0.00513089	20.724	34.027	17.819	0	7.546	12.275	49.077	73.45	62.552	56.75	24.671	35.58	51.591	35.146	48.844	25.475	121.359	40.908	22.353	47.664	27.824	22.936	11.198	62.178	35.096	42.901	121.744	245.939	122.508	5.689	31.561	26.034	88.083	8.246	33.502	11.716	15.167	19.29	19.184	7.862	39.918	50.409
TRINITY_DN65456_c4_g1_i1	XP_018021543.1 sulfotransferase 1C4-like	con_late	ws_rep	-8.58761	5.01979	0.000668374	0.0212121	0	1.19	0	0	0	0	61.896	0	0	0	3.263	0	11.991	0	0	0.334	0	0	0	21.833	6.977	0	28.015	373.119	1.757	0	0	0.417	0	0	25.616	0.79	4.345	0	3.159	0	0	2.476	1.51	0.334	0	0
TRINITY_DN65530_c2_g1_i1	YP_009220553.1hypothetical protein Swssvgp079	con_late	ws_rep	6.88088	1.57181	3.24e-12	3.61e-10	0	0	0	0	0	0	0	0	0	0	0	0	0	0	0	0	0	0	0	0	0	0	0	0	0	0	0	0	0	0	0	0	0	0	0	0	0	0	0	0	0	0
TRINITY_DN65530_c2_g2_i1	YP_009220553.1hypothetical protein Swssvgp079	con_late	ws_rep	10.7187	4.93894	1.27e-26	1.77e-24	0	0	0	0	0	0	0	0	0	0	0.595	0	0	0	0	0	0	0	0	0	0	0	0	0	0	0	0	0	0	0	0	0	0	0	0	0	0	0	0	0	0	0
TRINITY_DN65530_c5_g1_i1	YP_009220552.1hypothetical protein Swssvgp078	con_late	ws_rep	4.95524	0.903205	0.000668032	0.0212121	0	0	0.538	0	0	0	0	0	0.219	0	0	0	0	0	0	0	0	0	0	0	0	0	0.255	0	0	0	0	0	0	0	0	0	0	0	0.255	0	0	0	0.439	0	0	0
TRINITY_DN65530_c5_g1_i2	YP_009220552.1hypothetical protein Swssvgp078	con_late	ws_rep	14.1428	8.32156	1.26e-43	3.85e-41	0	0	0	0	0	0	0.371	0	0	0	0	0	0	0	0	0	0	0	0	0	0	0	0	0	0	0	0	0	0	0	0	0	0	0	0	0	0	0	0	0	0	0
TRINITY_DN65530_c5_g2_i1	YP_009220551.1ICP11/P9	con_late	ws_rep	13.356	11.6207	2.36e-36	4.53e-34	3.928	0	18.357	0	6.147	0	15.574	0	10.601	3.182	8.85	0	9.927	0	10.329	4.865	3.286	2.033	10.316	0	0	4.197	16.572	0	11.803	2.61	5.597	0	71.055	0	49.51	0	2.126	0	10.487	0	8.224	3.891	14.329	4.816	9.377	0
TRINITY_DN65530_c6_g2_i1	YP_009220554.1envelope protein	con_late	ws_rep	11.1855	6.67847	5.84e-33	9.53e-31	0	0	0.568	0	0	0	0	0	0	0	0.493	0	0	0	1.175	0	0	0	0	0	0	0	0.552	0	0.531	0	0	0	0	0	0	0	0	0	0	0	0	0	0	0	0	0
TRINITY_DN65530_c7_g1_i1	YP_009220553.1hypothetical protein Swssvgp079	con_late	ws_rep	9.25888	3.55523	2.19e-21	2.8e-19	0	0	0	0	0	0	0	0	0	0	0	0	0	0	0	0	0	0	0	0	0	0	0	0	0	0	0	0	0	0	0	0	0	0	0	0	0	0	0	0	0	0
TRINITY_DN65560_c2_g1_i10	XP_006617146.1 astakine-like	con_late	ws_rep	1.80422	4.49058	0.00103037	0.0290108	59.175	9.827	24.061	0	25.292	42.535	9.793	0	10.443	21.702	24.774	18.261	3.716	6.288	13.09	47.909	18.405	57.435	0	17.315	1.709	6.233	17.073	17.702	23.615	32.659	9.399	6.459	9.224	131.955	15.815	34.264	42.092	43.219	22.898	29.775	37.536	11.926	15.013	14.765	3.037	33.394
TRINITY_DN65560_c2_g1_i19	XP_006617146.1 astakine-like	con_late	ws_rep	1.36978	5.91071	0.000184158	0.00774067	102.054	98.815	166.683	0	191.106	133.128	58.013	18.394	39.297	173.068	84.137	186.587	34.861	108.409	35.2	84.186	48.385	81.231	104.808	44.145	67.247	69.731	96.133	32.81	78.83	73.58	47.999	38.767	46.187	204.259	59.425	251.846	125.102	190.887	204.105	141.692	118.924	57.134	124.867	61.438	71.263	120.154
TRINITY_DN65570_c0_g1_i8	XP_014671938.1 allantoicase-like	con_late	ws_rep	-3.18534	3.41787	1.55e-05	0.000995124	42.351	9.759	32.078	0	0.983	21.651	4.825	17.925	15.875	11.794	5.847	12.42	7.118	13.816	3.382	15.984	8.11	26.926	25.764	37.301	52.397	30.108	4.679	9.822	50.718	20.174	12.622	19.391	17.208	3.981	24.612	7.072	7.283	5.497	6.445	1.785	4.187	3.445	10.843	10.522	6.048	6.623
TRINITY_DN65615_c3_g2_i1	YP_009220573.1hypothetical protein Swssvgp099	con_late	ws_rep	13.7185	8.67717	1.27e-55	2.5e-52	0	0	3.929	0	0	0	2.826	0	0.799	1.188	0.846	0	0	0	0	0	0	0.76	0	0	0	0	0	0	0	0	0	0	2.004	0	3.594	1.023	0	0	0	0	0	0	0.79	0	0	0
TRINITY_DN65646_c2_g3_i1	YP_009220499.1immediate-early protein	con_late	ws_rep	9.68678	3.95101	1.33e-34	2.41e-32	0	0	0	0	0	0	0	0	0	0	0	0	0	0	0	0	0	0	0	0	0	0	0	0	0	0	0	0	0	0	0	0.835	0	0	0	0	0	0	0	0	0	0
TRINITY_DN65666_c4_g1_i1	XP_018014875.1 transcription factor kayak-like isoform X2	con_late	ws_rep	2.04598	5.28796	7.41e-06	0.000507304	17.719	12.661	66.879	0	24.812	30.51	25.338	9.546	20.719	14.877	19.447	422.665	24.243	18.291	12.89	18.203	13.484	21.219	22.452	5.703	27.17	33.008	9.584	51.655	17.196	17.264	7.411	6.014	12.061	131.878	19.729	14.099	8.094	20.642	9.359	9.996	14.087	13.881	23.626	5.355	23.69	12.162
TRINITY_DN65721_c0_g3_i2	XP_020290200.1histone-lysine N-methyltransferase SETDB1	con_late	ws_rep	-2.92173	1.79149	0.00193397	0.0453352	0	3.63	3.131	0	3.493	0	0.2	0	0	0	1.627	0	0.206	0	12.402	3.195	0	2.885	2.312	7.397	3.063	3.241	4.118	5.139	7.454	2.882	0.367	3.111	2.089	3.904	2.487	2.746	0	0.976	1.372	0	2.328	2.151	0.878	0	6.287	0
TRINITY_DN65725_c7_g4_i1	XP_021913938.1monocarboxylate transporter 7-like	con_late	ws_rep	-7.70962	5.54253	0.000603802	0.0195924	0	0.295	0.618	0	0	0.205	68.034	0.354	0	0.766	0	1.507	0.736	1.106	0.43	0.548	3.982	0	0.205	1.716	0	0.166	0.398	330.78	2.14	0	0.56	0.681	10.804	0.959	3.708	0	4.038	1.953	0	0.436	1.801	1.899	6.383	2.036	0.989	0
TRINITY_DN65752_c7_g1_i2	XP_018019698.1 sulfite oxidase-like	con_late	ws_rep	-1.93238	8.0956	0.000864304	0.0255617	125.481	87.68	97.232	0	69.457	56.497	91.859	96.201	157.836	117.958	129.966	29.259	122.911	135.771	148.186	105.618	239.853	109.687	85.494	132.684	90.578	96.764	132.404	30.33	118.797	95.978	151.273	522.366	242.332	34.737	52.088	132.523	73.732	63.065	70.045	95.01	103.296	112.424	88.931	123.526	69.364	117.707
TRINITY_DN65752_c7_g1_i6	XP_018019698.1 sulfite oxidase-like	con_late	ws_rep	-2.60491	7.67638	0.000136424	0.00616976	83.214	99.966	62.451	0	67.699	67.541	70.304	104.696	221.678	60.521	147.916	108.814	130.54	113.96	200.681	125.225	246.199	73.901	90.444	161.48	97.948	83.027	143.204	18.698	103.584	94.42	156.04	776.598	54.324	72.515	162.735	94.221	54.504	55.877	74.384	84.528	93.9	127.636	84.91	122.243	77.735	204.092
TRINITY_DN65790_c3_g1_i1	XP_018021868.1 annulin-like	con_late	ws_rep	2.79733	6.1639	1.14e-05	0.000756236	24.868	21.986	47.045	0	19.105	13.578	21.469	5.931	4.581	21.535	8.125	6.801	15.07	27.723	3.564	24.319	11.089	4.342	10.369	5.486	7.5	5.792	11.586	78.461	4.958	13.865	23.199	3.417	28.775	55.756	24.555	45.159	16.775	50.832	21.526	13.172	16.591	4.906	50.73	20.034	21.102	30.197
TRINITY_DN65796_c1_g1_i2	XP_022173465.1thymosin beta isoform X1	con_late	ws_rep	1.11809	7.69383	0.00220652	0.049681	1908.94	1466.63	1373.83	0	1582.77	1712.2	797.008	738.95	1602.62	1715.54	1725.52	1362.01	1080.32	2220.62	1566.62	1232.69	1323.96	1183.77	1295.6	1260.92	1663.93	790.099	1155.24	891.886	1217.19	1123.63	1093.05	1488.68	1555.3	1269.31	747.426	1501.16	842.697	1419.38	1345.91	978.178	1235.79	1262.4	1650.46	1277.95	858.871	2641.32
TRINITY_DN65823_c0_g5_i1	XP_015516210.1 katanin p60 ATPase-containing subunit A-like 2	con_late	ws_rep	2.05192	3.71931	1.94e-05	0.00121294	4.032	6.532	12.734	0	4.397	4.22	6.695	3.306	6.195	4.527	4.527	5.756	3.375	4.257	8.351	2.536	13.42	2.936	5.579	5.92	4.661	2.302	3.188	9.92	3.54	2.816	8.067	7.806	56.396	17.7	3.412	12.429	3.665	9.06	5.339	2.501	3.233	5.66	1.905	3.824	5.642	3.853
TRINITY_DN65850_c4_g1_i1	XP_018018793.1 lymphocyte antigen 75-like	con_late	ws_rep	4.12673	2.32341	2.22e-05	0.00137966	2.543	4.978	1.865	0	0	0.928	1.984	0	0	2.809	3.672	6.852	3.904	1.918	0	0.42	0	1.458	0.462	1.955	0	0.756	0.45	0	1.757	0	0	0	0	0.547	8.455	0.987	0.364	1.492	1.319	3.472	0	0	0.378	0	0	0.479
TRINITY_DN65866_c0_g1_i1	YP_009220622.1hypothetical protein Swssvgp148	con_late	ws_rep	6.15713	1.09716	4.37e-10	4.45e-08	0	0	0	0	0	0	0	0	0	0	0	0	0	0	0	0	0	0	0	0	0	0	0	0	0	0	0	0	0	0	0	0	0	0	0	0	0	0	0	0	0	0
TRINITY_DN65866_c6_g2_i1	YP_009220624.1hypothetical protein Swssvgp150	con_late	ws_rep	9.15312	3.45447	7.82e-29	1.14e-26	0	0	0	0	0	0	0	0	0	0	0	0	0	0	0	0	0	0	0	0	0	0	0	0	0	0	0	0	0	0	0	0	0	0	0	0	0	0	0	0	0	0
TRINITY_DN65866_c6_g4_i1	YP_009220622.1hypothetical protein Swssvgp148	con_late	ws_rep	11.0862	5.29542	4.29e-46	1.94e-43	0	0	0	0	0	0	0	0	0	0	0	0	0	0	0	0	0	0	0	0	0	0	0	0	0	0	0	0	0	0	0	0	0	0	0	0	0	0	0	0	0	0
TRINITY_DN65896_c1_g1_i1	YP_009220523.1hypothetical protein Swssvgp049	con_late	ws_rep	10.6562	5.65372	1.07e-46	4.98e-44	0	0	0	0	0	0	0	0	0	0	0	0	0	0	0	0	0	0	0	0	0	0	0	0	0.461	0	0	0	0	0.576	1.769	0	0	0	0	0	0	0	0	0	0	0
TRINITY_DN65900_c0_g1_i2	XP_022106814.1NADPH oxidase 4-like isoform X1	con_late	ws_rep	1.50367	4.11786	0.000297618	0.0114755	3.325	2.145	2.224	0	7.786	2.837	2.569	0	3.501	6.314	2.315	0.994	2.639	6.829	1.921	5.782	8.013	5.215	2.797	5.268	5.146	5.942	1.931	2.3	3.062	2.018	5.867	4.25	6.54	5.679	1.461	1.077	0.942	1.492	1.521	1.292	2.948	1.601	2.968	3.276	3.876	1.645
TRINITY_DN65925_c0_g3_i2	XP_012219428.1 protein slit isoform X2	con_late	ws_rep	-1.53607	6.89665	0.000542292	0.0181948	50.933	33.88	46.766	0	33.462	51.073	25.481	31.342	32.864	60.796	36.682	27.358	54.275	56.769	43.188	51.85	57.321	58.565	33.579	62.231	37.612	76.495	83.903	65.49	47.43	45.548	79.593	49.463	13.742	58.663	23.848	26.537	52.564	50.344	48.987	39.969	65.986	63.12	62.82	61.463	36.801	36.893
TRINITY_DN65945_c0_g2_i1	XP_022795610.1zinc finger protein OZF-like	con_late	ws_rep	-1.6195	2.98595	0.00177667	0.0430447	17.766	21.809	18.028	0	33.654	31.473	23.668	6.55	32.18	17.44	56.835	4.454	31.217	23.451	7.223	6.613	89.809	26.567	30.138	32.761	23.154	21.756	47.898	16.348	29.591	16.156	65.292	15.876	7.457	15.081	20.105	18.577	23.088	24.53	5.296	24.583	7.37	41.214	15.646	23.003	30.064	17.369
TRINITY_DN65950_c1_g1_i1	XP_018021806.1 innexin inx2-like	con_late	ws_rep	3.25752	9.05898	2.07e-09	2.05e-07	157.292	395.635	596.353	0	216.526	278.032	164.289	78.718	84.517	146.072	135.776	356.746	74.335	277.251	57.262	118.081	201.311	64.436	203.787	96.827	119.597	90.373	47.98	342.054	86.432	156.988	86.541	23.058	217.362	431.417	133.638	437.946	87.038	553.591	181.972	96.713	75.148	53.549	191.707	82.978	84.551	411.454
TRINITY_DN65953_c1_g1_i2	XP_022094930.1acetyl-coenzyme A synthetase 2-like mitochondrial isoform X1	con_late	ws_rep	1.36606	6.0801	0.000934288	0.0270781	19.122	17.638	31.211	0	24.053	19.359	15.403	9.652	7.02	33.172	14.139	10.946	12.862	29.716	7.902	24.824	18.843	20.808	23.657	10.754	12.814	27.914	20.618	18.861	12.586	21.375	19.416	4.903	14.812	19.091	1.563	10.114	9.903	13.02	14.166	10.12	18.818	15.817	20.132	9.752	25.835	10.6
TRINITY_DN65981_c0_g1_i4	XP_003728416.2 RNA-directed DNA polymerase from mobile element jockey-like	con_late	ws_rep	-2.74229	3.65077	0.000406919	0.0146978	82.612	6.394	231.438	0	0	95.615	92.886	38.891	43.447	39.192	26.781	39.657	128.521	39.448	5.131	76.657	27.276	100.181	133.46	72.333	22.36	195.622	169.881	1168.01	56.763	166.92	17.351	245.383	11.381	266.836	63.191	21.538	233.616	300.534	102.217	189.674	76.974	0	99.335	111.584	109.865	25.282
TRINITY_DN66005_c1_g1_i3	XP_018013306.1 C-1-tetrahydrofolate synthase cytoplasmic-like isoform X1	con_late	ws_rep	-2.61834	4.25536	0.00104479	0.0293786	276.49	144.391	112.438	0	69.066	94.866	119.381	208.746	126.209	201.114	153.429	39.812	165.168	49.948	147.422	146.529	6.702	167.954	295.217	150.868	82.172	310.203	169.421	13.868	235.977	256.12	5.713	41.323	0	71.47	101.164	188.254	154.168	53.481	75.022	142.399	92.426	99.586	60.572	76.297	108.497	96.538
TRINITY_DN66022_c1_g1_i8	XP_021922834.1triple functional domain protein-like isoform X3	con_late	ws_rep	2.13289	5.48356	0.000649326	0.0207288	6.481	3.217	15.067	0	16.267	18.93	3.198	0	0	15.683	2.807	0	0	38.29	1.959	15.924	22.549	4.784	36.816	7.919	6.071	2.884	7.132	17.784	2.444	0	5.018	4.209	22.711	0	0	1.66	9.334	12.586	14.049	3.184	5.628	6.582	11.73	5.637	8.167	0
TRINITY_DN66118_c6_g1_i1	XP_021192905.1suppressor of cytokine signaling 2-like isoform X2	con_late	ws_rep	2.28539	6.36618	3.31e-05	0.00193511	18.51	53.83	288.454	0	20.256	14.158	42.525	5.913	8.407	10.095	5.038	516.712	11.462	10.62	3.956	5.594	5.31	6.293	10.074	4.475	5.744	5.26	5.476	72.979	14.23	16.597	6.33	4.75	122.61	425.709	45.151	73.544	25.186	31.166	28.375	28.648	11.315	7.299	12.257	15.774	10.728	13.422
TRINITY_DN66199_c0_g1_i1	XP_020706851.1excitatory amino acid transporter 1-like	con_late	ws_rep	2.50994	4.86004	1.65e-06	0.000128385	11.21	22.045	58.971	0	26.139	39.788	16.373	2.395	5.669	16.252	17.188	9.233	11.686	25.331	1.806	9.5	4.468	5.43	26.234	9.32	13.244	4.969	4.271	34.377	16.257	12.974	3.783	1.792	24.648	26.631	2.259	18.738	9.362	15.335	13.177	8.45	18.902	21.366	22.178	25.218	11.655	18.941
TRINITY_DN66284_c4_g2_i1	XP_018021487.1PREDICTED: uncharacterized protein LOC108677728	con_late	ws_rep	-4.25017	6.63273	0.000176281	0.00750334	59.269	10.487	47.494	0	39.145	70.387	206.671	2.351	15.076	36.049	7.827	49.268	11.219	25.384	25.693	36.508	696.622	23.734	26.492	76.819	16.233	50.26	17.737	414.544	100.566	18.738	137.107	4.945	970.434	21.009	82.657	3.778	73.452	41.094	9.295	61.878	28.081	27.436	94.629	23.798	18.754	5.029
TRINITY_DN66302_c2_g3_i6	XP_021924172.1interleukin-1 receptor accessory protein-like 1 isoform X4	con_late	ws_rep	1.34363	5.50983	0.000852531	0.025317	18.698	19.783	23.642	0	48.474	43.793	14.617	1.741	14.225	17.578	23.602	3.255	13.059	39.945	13.587	26.177	13.177	18.427	32.48	17.021	45.803	16.255	12.475	26.888	16.613	26.848	11.406	9.556	6.064	22.602	7.211	14.081	13.931	41.673	36.001	21.951	18.517	10.576	35.374	34.124	29.067	21.669
TRINITY_DN66312_c1_g1_i5	XP_018010668.1PREDICTED: uncharacterized protein LOC108668051	con_late	ws_rep	1.80627	6.6249	0.00163713	0.040431	38.047	33.643	48.731	0	28.218	25.559	16.545	19.401	22.658	35.401	24.151	33.285	29.081	48.993	8.179	27.591	15.136	16.497	35.406	17.13	88.365	19.72	10.411	110.896	16.805	25.778	8.048	6.139	6.744	50.153	9.037	49.197	16.803	74.557	41.042	22.815	18.165	9.552	41.151	12.258	27.318	65.861
TRINITY_DN66337_c2_g1_i5	XP_011346366.1 H(+)/Cl(-) exchange transporter 7	con_late	ws_rep	1.63826	3.37037	0.000394228	0.0143589	5.577	7.516	1.635	0	11.207	0	13.09	0	4.756	7.679	12.206	0	7.261	3.911	1.758	9.534	4.063	6.118	9.354	6.17	7.229	0	8.388	14.863	5.854	3.811	8.222	9.07	0	3.003	0	7.763	8.019	16.944	12.284	11.23	6.717	7.746	15.69	6.604	9.863	11.069
TRINITY_DN66395_c1_g3_i2	XP_012157214.1monocarboxylate transporter 4	con_late	ws_rep	1.7566	4.49378	6.34e-06	0.000441098	12.396	8.883	15.316	0	7.218	4.505	3.926	1.936	3.045	3.015	4.983	8.377	1.508	3.693	2.637	4.651	1.894	3.819	2.865	3.052	4.586	1.737	3.688	4.046	1.426	3.633	3.049	3.223	20.061	17.028	12.198	16.683	1.623	8.409	9.083	4.311	4.464	1.099	4.978	4.021	4.115	10.153
TRINITY_DN66407_c2_g1_i4	XP_020616519.1glycine-rich domain-containing protein 1-like	con_late	ws_rep	1.38522	4.07574	0.000268182	0.0105275	35.484	34.873	101.3	0	12.926	6.093	6.766	9.033	7.994	13.267	2.938	18.912	4.847	3.881	4.204	2.827	4.419	8.387	16.024	4.486	4.343	6.249	5.436	4.813	7.82	6.243	5.153	6.695	16.307	84.737	23.905	63.987	14.388	26.962	53.273	15.813	8.249	9.636	19.175	19.701	5.395	8.257
TRINITY_DN66467_c5_g2_i1	XP_020104721.1ATP-dependent RNA helicase DEAH11 chloroplastic-like	con_late	ws_rep	11.5548	5.75505	1.21e-38	2.68e-36	0	0	0	0	0.887	0	0	0	0	0	0	0	0	0	0	0	0	0	0	0	0	0	0	0	0	0	0	0	0	0	0	0	0	0	1.446	0	0	0	0	0	0	0
TRINITY_DN66467_c5_g8_i1	YP_009220647.1hypothetical protein Swssvgp173	con_late	ws_rep	12.1925	7.17478	5.05e-43	1.46e-40	0	0	0	0	0	0	0	0	0	0	0	0	0	0	0	0	0	0	0	0	0	0	0.194	0	0	0	0	0	0	0	0.719	0	0	0.208	0	0	0	0	0.158	0	0.238	0
TRINITY_DN66494_c2_g8_i1	XP_018015212.1 juvenile hormone epoxide hydrolase 1-like	con_late	ws_rep	-3.00295	4.09492	0.000828932	0.0250271	9.891	6.847	27.92	0	3.309	8.769	2.198	5.401	1.702	9.3	0.902	13.242	1.23	2.339	2.436	6.227	0.631	18.94	17.836	19.672	9.685	18.723	19.31	0.734	20.971	23.929	0.27	0.861	0	12.394	13.042	3.285	4.597	2.188	7.275	9.355	1.759	0	1.677	1.625	1.854	0.521
TRINITY_DN66529_c4_g2_i1	XP_018010622.1 citron Rho-interacting kinase-like	con_late	ws_rep	4.49888	0.666576	9.04e-05	0.00452207	0.48	8.657	0	0	0	0	0	2.192	10.724	0.746	9.222	0	3.734	0	7.749	0.557	0	0	0	0	0	0	0	0	0.583	0	0	0	0	0	0	14.413	0	5.362	0	0.658	0	0	0	1.685	0	1.916
TRINITY_DN66529_c4_g3_i1	XP_018010622.1 citron Rho-interacting kinase-like	con_late	ws_rep	4.51086	0.332155	0.000162827	0.00704112	2.016	27.22	0	0	0	0	0	69.968	21.746	0	31.746	0	13.607	0	10.587	0	0	0	0	0	0	0	0	0	0	0	0	0	0	6.533	0	19.196	0	0	5.392	0	2.814	0	0	0	0	5.925
TRINITY_DN66529_c4_g5_i1	XP_018010622.1 citron Rho-interacting kinase-like	con_late	ws_rep	3.7973	1.98138	7.86e-07	6.47e-05	0.782	21.239	1.336	0	0	0.999	0.471	6.983	15.076	0	16.351	0	7.934	0.271	4.185	0.6	0	0	0.659	0.348	0	0	0	0.31	0.626	0.329	1.081	1.097	0	0.777	1.21	26.447	0.261	1.42	1.255	0.708	0	0.438	0.544	2.703	0.397	9.163
TRINITY_DN66539_c1_g3_i4	XP_018007176.1 single-stranded DNA-binding protein 3-like isoform X1	con_late	ws_rep	-1.41381	3.63558	0.00106715	0.029776	7.847	9.65	14.189	0	6.299	12.855	11.049	13.028	16.779	19.336	18.229	15.983	14.89	11.342	25.597	24.55	13.695	20.387	15.781	15.968	19.035	24.665	19.035	9.153	20.492	14.485	13.298	14.529	16.426	13.929	5.705	8.992	10.873	8.047	8.774	6.105	24.497	21.468	13.819	23.165	21.288	8.216
TRINITY_DN66554_c2_g2_i2	XP_019326300.1 RNA-directed DNA polymerase from mobile element jockey-like	con_late	ws_rep	-3.25655	3.28384	0.000246357	0.00970584	8.007	4.141	7.1	0	66.172	4.478	12.876	15.901	2.641	6.982	1.683	36.368	32.5	6.348	0.669	46.993	6.394	7.042	8.906	37.236	9.181	3.665	25.144	68.346	10.864	16.71	12.429	0	7.865	4.547	14.069	3.392	22.678	43.065	37.352	13.007	12.73	12.158	46.305	15.714	11.567	3.988
TRINITY_DN66557_c3_g1_i1	XP_017964520.1 protein vav isoform X2	con_late	ws_rep	1.65461	6.36544	0.000308614	0.0117947	50.754	53.711	130.467	0	56.092	39.422	34.231	17.298	19.903	29.332	28.139	32.308	20.249	43.796	14.705	26.374	18.891	26.023	31.896	16.467	25.844	18.665	12.925	73.877	18.753	31.965	10.904	16.029	34.993	130.19	37.643	54.214	34.483	80.543	59.537	43.12	35.459	28.888	36.226	21.754	48.474	50.398
TRINITY_DN66569_c2_g2_i1	XP_022817384.1uncharacterized protein LOC111350184	con_late	ws_rep	-3.75032	4.43008	0.000568991	0.0187715	0	6.984	4.168	0	1.383	0	5.924	7.319	0.491	0	1.552	0	42.715	0	1.854	1.602	0.728	44.46	16.994	66.065	12.366	0.964	65.86	6.281	20.597	69.871	0	145.596	10.871	12.567	34.516	8.759	61.675	1.275	24.791	1.892	1.172	21.543	12.959	0	17.059	0
TRINITY_DN66636_c3_g6_i5	XP_013776387.1vinculin-like isoform X5	con_late	ws_rep	1.36742	6.36792	0.000170875	0.00730186	39.29	51.292	81.407	0	26.691	61.118	39.713	0	11.821	27.722	23.342	0	23.381	39.681	11.705	22.109	21.999	21.229	36.793	12.579	17.699	28.737	8.766	25.697	33.357	19.282	17.544	24.572	33.26	37.298	22.604	55.039	25.606	59.458	44.233	39.524	26.708	18.973	31.221	18.537	13.8	20.409
TRINITY_DN66641_c0_g2_i1	XP_018410004.1 hematopoietic prostaglandin D synthase-like isoform X1	con_late	ws_rep	-4.17627	7.02439	0.00136062	0.0352881	139.13	0	27.471	0	86.732	0	0	0	0	0	0	0	4.236	4.543	0	0	25.625	173.384	171.595	212.588	155.986	0	667.754	53.629	319.947	466.983	3.127	7.195	17.174	0	37.346	0	234.772	60.073	0	107.219	0	0	0	0	2.596	0
TRINITY_DN66645_c2_g1_i4	XP_017565415.1 alpha-N-acetylgalactosaminidase-like isoform X1	con_late	ws_rep	-1.36441	4.6705	0.000848245	0.0252588	23.747	28.951	14.439	0	9.489	22.365	32.49	11.093	12.224	27.555	18.266	32.223	26.155	14.38	19.673	19.282	12.772	21.465	15.342	14.143	16.335	25.255	12.404	10.621	36.688	21.3	16.675	22.738	12.061	13.536	40.484	22.193	16.449	22.053	16.485	17.689	21.256	16.999	13.451	17.254	9.156	22.95
TRINITY_DN66689_c1_g1_i1	XP_018025719.1 V-type proton ATPase subunit e-like	con_late	ws_rep	-1.84729	7.02752	0.00169871	0.0416675	129.503	72.815	97.641	0	96.148	106.41	69.647	86.726	74.302	121.218	93.861	239.744	79.344	89.441	135.622	98.868	588.699	91.486	63.179	163.283	45.551	103.503	108.016	156.873	127.495	51.19	361.276	126.928	129.065	98.436	124.601	39.289	74.067	45.823	68.067	34.563	93.841	82.987	69.431	46.288	59.776	103.546
TRINITY_DN66741_c3_g1_i1	YP_009220631.1hypothetical protein Swssvgp157	con_late	ws_rep	7.42256	1.98471	1.49e-12	1.68e-10	0	0	0	0	0	0	0	0	0	0	0	0	0	0	0	0	0	0	0	0	0	0	0	0	0	0	0	0	0	0	0	0	0	0	0	0	0	0	0	0	0	0
TRINITY_DN66741_c3_g2_i1	YP_009220631.1hypothetical protein Swssvgp157	con_late	ws_rep	5.99172	1.01057	1.87e-08	1.72e-06	0	0	0	0	0	0	0	0	0	0	0	0	0	0	0	0	0	0	0	0	0	0	0	0	0	0	0	0	0	0	0	0	0	0	0	0	0	0	0	0	0	0
TRINITY_DN66741_c3_g3_i1	YP_009220631.1hypothetical protein Swssvgp157	con_late	ws_rep	6.70779	1.4615	1.07e-10	1.11e-08	0	0	0	0	0	0	0	0	0	0	0	0	0	0	0	0	0	0	0	0	0	0	0	0	0	0	0	0	0	0	0	0	0	0	0	0	0	0	0	0	0	0
TRINITY_DN66741_c8_g1_i1	YP_009220562.1envelope protein	con_late	ws_rep	13.3632	9.5298	1.96e-32	3.12e-30	0	0	0.608	0	0	0	0.428	0	0	0	0.27	0	0	0	0	0	0	0	0.303	0	0	0	0	0	0.574	0	0.328	0	0.612	0	0	0	0	0	0.861	0	0	0	0.983	0	0	0
TRINITY_DN66741_c8_g2_i1	YP_009220562.1envelope protein	con_late	ws_rep	13.5075	8.99781	2.38e-33	3.97e-31	0	0	0	0	0	0	0.186	0	0	0	0	0	0.162	0	0	0	0	0	0.265	0	0	0	0	0	0	0	0	0	0.272	0.153	0	0	0	0	0	0	0	0	0.544	0	0	0
TRINITY_DN66767_c0_g2_i2	NP_652042.1NADH dehydrogenase (ubiquinone) SGDH subunit isoform A	con_late	ws_rep	-1.61449	5.70772	0.00161187	0.0398525	140.1	140.732	117.105	0	76.388	28.708	28.65	207.031	51.547	66.383	214.8	103.795	69.767	76.46	194.461	50.984	155.499	132.856	99.108	127.579	255.904	67.221	166.734	18.42	158.956	144.587	291.024	316.042	88.773	49.885	158.969	49.987	102.751	60.66	43.956	98.794	100.977	134.376	142.856	74.269	244.4	34.352
TRINITY_DN66794_c1_g2_i3	XP_014248076.1 sodium bicarbonate cotransporter 3 isoform X2	con_late	ws_rep	-4.10191	9.71087	0.000551436	0.0183316	32.847	30.741	76.69	0	90.817	39.502	3476.32	50.098	56.146	47.981	56.742	113.422	31.163	62.448	96.284	129.011	124.872	86.805	47.557	39.539	22.509	156.714	186.964	5819.86	37.775	68.463	29.432	154.917	897	131.303	111.993	43.83	136.05	40.253	66.025	54.49	159.651	52.097	137.167	36.425	263.039	26.188
TRINITY_DN66802_c2_g5_i1	XP_018027089.1 arylsulfatase D-like	con_late	ws_rep	1.75447	4.79315	6.92e-05	0.00363512	11.925	10.772	15.725	0	11.583	18.707	53.602	5.63	6.081	18.03	23.528	5.636	7.405	12.936	7.29	5.568	2.007	7.75	9.346	5.062	13.263	6.59	6.416	17.507	4.801	9.669	3.223	1.014	4.671	9.459	20.824	31.59	6.975	26.13	32.31	17.73	6.298	7.615	12.783	20.565	9.13	12.662
TRINITY_DN66812_c4_g1_i3	XP_011699723.1 innexin inx3	con_late	ws_rep	3.16923	5.2668	1.57e-07	1.35e-05	8.318	18.71	23.224	0	12.063	25.282	18.8	0	5.923	23.322	17.486	10.518	6.211	18.758	7.319	7.384	5.569	4.866	23.233	5.094	32.335	11.019	8.164	54.2	9.385	18.653	1.254	3.778	23.51	9.651	22.695	10.294	9.698	44.738	11.859	10.292	5.829	6.545	13.969	6.886	4.141	22.919
TRINITY_DN66812_c4_g2_i1	XP_018574110.1 innexin inx2-like	con_late	ws_rep	3.29129	3.59366	4.17e-09	4.1e-07	1.931	26.059	20.661	0	21.191	37.156	7.666	0	4.177	15.643	10.895	57.61	9.774	16.765	5.093	4.788	6.459	8.007	15.243	5.594	32.839	14.46	13.579	40.055	13.96	10.298	16.501	5.695	16.137	9.392	0	23.719	10.462	60.497	12.901	8.088	0	7.653	12.107	4.748	3.081	19.847
TRINITY_DN66859_c2_g2_i2	XP_018026467.1 doublesex- and mab-3-related transcription factor A2-like isoform X2	con_late	ws_rep	-3.023	3.82452	0.000270165	0.0105862	34.194	5.45	23.642	0	3.989	15.023	2.427	0	2.536	37.404	9.891	2.501	4.479	36.876	1.08	14.999	17.369	18.96	10.127	7.147	13.197	39.016	6.58	8.141	18.066	11.594	13.568	0	35.349	15.637	13.601	3.617	4.252	0.362	11.284	9.108	23.743	13.155	10.281	4.927	24.175	2.437
TRINITY_DN66863_c1_g2_i2	XP_018021461.1 Niemann-Pick C1 protein-like	con_late	ws_rep	1.30521	5.43454	0.000212419	0.00870036	32.206	39.221	72.403	0	41.32	38.967	53.888	7.663	8.705	16.232	22.385	62.493	20.015	32.446	12.995	20.267	13.565	19.946	28.827	13.361	17.699	22.604	17.236	46.287	13.073	25.121	27.406	14.126	41.431	120.194	27.727	55.623	27.788	53.617	41.648	38.488	45.71	26.179	38.833	37.819	35.424	21.596
TRINITY_DN66872_c1_g1_i2	XP_018017502.1 sodium-coupled monocarboxylate transporter 1-like	con_late	ws_rep	1.23593	5.37415	0.00158339	0.0394712	31.745	69.973	149.502	0	23.134	30.135	34.06	4.57	8.626	19.581	15.998	80.274	9.344	35.229	11.389	36.876	12.578	24.617	24.188	23.289	8.35	21.739	12.148	22.842	23.18	16.982	12.526	2.486	59.199	136.32	41.306	69.856	32.6	62.984	35.108	41.162	29.538	12.549	17.639	52.113	24.184	14.359
TRINITY_DN66893_c0_g1_i7	XP_018027018.1 tyrosine-protein phosphatase non-receptor type 13-like isoform X3	con_late	ws_rep	1.24199	8.22395	0.00160233	0.0397933	56.839	28.528	25.228	0	53.71	49.119	50.49	28.178	29.723	84.531	61.018	56.72	45.326	78.821	38.477	97.386	62.905	104.841	66.218	71.583	55.04	103.661	45.487	105.137	46.752	85.07	58.672	38.073	53.236	46.143	38.807	29.552	58.066	58.101	40.287	39.426	84.218	79.077	62.249	50.351	99.473	39.746
TRINITY_DN66899_c2_g2_i2	XP_006009035.1 bifunctional purine biosynthesis protein PURH isoform X2	con_late	ws_rep	-5.01465	0.950811	0.00160432	0.0397933	2.43	5.243	4.796	0	3.725	4.666	0	0	9.083	3.859	0	0	0	1.301	0	1.456	0	3.716	1.569	22.127	3.428	6.44	1.614	1.599	23.606	3.267	0	0	0	0	0	0	10.36	5.823	8.157	21.819	3.392	2.262	1.37	4.491	3.806	1.697
TRINITY_DN66945_c5_g1_i1	XP_018431484.1 RNA-directed DNA polymerase from mobile element jockey-like	con_late	ws_rep	-2.77207	2.57854	0.000838874	0.0251176	42.238	20.796	100.472	0	155.038	84.874	453.012	0	13.584	71.136	41.395	0	46.134	41.261	39.347	48.457	224.88	32.644	25.211	153.92	137.82	65.817	108.394	459.95	50.918	0	218.765	131.651	107.339	77.724	33.615	41.488	107.264	145.317	36.788	86.667	85.65	99.493	141.083	56.399	40.642	20.649
TRINITY_DN66988_c2_g1_i2	YP_009220475.1collagen-like protein	con_late	ws_rep	10.1563	4.39612	3.51e-38	7.48e-36	0	0	0	0	0	0	0	0	0	0	0	0	0	0	0	0.428	0	0	0	0	0	0	0	0	0	0	0	0	0	0	0	0	0	0	0	0	0	0	0	0	0	0
TRINITY_DN66988_c2_g1_i4	YP_009220475.1collagen-like protein	con_late	ws_rep	11.2682	6.25901	2.06e-45	8.44e-43	0	0	0	0	0	0	0	0	0	0	0	0	0	0	0	0	0	0	0	0	0	0	0.194	0	0	0	0	0	0	0	0	0	0	0	0	0	0	0	0.158	0	0	0
TRINITY_DN66988_c2_g2_i1	YP_009220475.1collagen-like protein	con_late	ws_rep	10.3901	5.91439	2.85e-43	8.49e-41	0	0	0	0	0	0	0	0	0	0	0	0	0	0	0	0	0	0	0	0	0.28	0	0	0	0	0	0.27	0	0	0	0.913	0	0	0	0.234	0	0	0	0	0	0	0
TRINITY_DN66988_c2_g3_i1	YP_009220475.1collagen-like protein	con_late	ws_rep	4.53706	0.344303	0.000194587	0.00809212	0	0	0	0	0	0	0	0	0	0	0	0	0	0	0	0	0	0	0	0	0	0	0	0	0	0	0	0	0	0	0	0	0	0	0	0	0	0	0	0	0	0
TRINITY_DN67177_c6_g3_i1	YP_009220615.1 kinase	con_late	ws_rep	12.7779	7.75402	3.9e-58	1.41e-54	0	0	0.12	0	0.144	0	0	0	0	0	0	0	0	0	0	0	0	0	0	0	0	0	0	0	0.113	0	0	0	0.238	0	0	0	0	0.127	0	0	0.117	0	0	0	0	0
TRINITY_DN67192_c4_g1_i2	XP_018026479.1 MICOS complex subunit Mic27-like isoform X2	con_late	ws_rep	-1.69565	3.70373	0.000959891	0.0275262	32.724	36.87	28.987	0	17.578	34.622	5.767	5.25	45.913	30.668	27.107	11.392	55.998	20.044	27.432	21.826	7.09	29.934	34.201	73.202	21.827	42.008	38.529	8.223	31.696	39.052	41.862	34.059	38.271	21.374	41.602	35.7	33.364	6.881	54.751	9.461	27.101	49.621	23.302	31.84	39.6	26.355
TRINITY_DN67264_c3_g1_i1	YP_009220487.1hypothetical protein Swssvgp013	con_late	ws_rep	12.3887	7.35391	4.64e-52	4.2e-49	0.075	0	0	0	0	0	0.128	0	0	0	0	0	0	0	0	0	0	0.072	0	0	0	0	0	0	0	0	0	0	0	0	0	0	0	0	0	0	0	0	0	0	0	0
TRINITY_DN67264_c3_g2_i1	YP_009220489.1hypothetical protein Swssvgp015	con_late	ws_rep	12.2121	8.36683	3.78e-43	1.11e-40	0	0	0.568	0	0	0	0.799	0	0	0	0	0	0	0	0.583	0	0	0.441	0.561	0	0	0	0	0	0.531	0	0.598	0	0	0	0	0	0	0	1.606	0	0	0	0.913	0	0	0
TRINITY_DN67264_c3_g3_i1	YP_009220487.1hypothetical protein Swssvgp013	con_late	ws_rep	9.04119	3.35323	9.86e-27	1.38e-24	0	0	0	0	0	0	0	0	0	0	0	0	0	0	0	0	0	0	0	0	0	0	0	0	0	0	0	0	0	0	0	0	0	0	0	0	0	0	0	0	0	0
TRINITY_DN67266_c5_g2_i1	XP_014330790.1 FRAS1-related extracellular matrix protein 1-like	con_late	ws_rep	1.39527	5.03224	0.000820244	0.0248338	4.729	7.506	28.688	0	9.057	13.141	3.968	1.856	3.308	8.514	3.886	2.946	2.379	5.521	3.535	2.741	8.936	4.178	9.915	2.368	5.483	4.803	3.188	10.246	5.454	7.341	4.458	2.667	3.516	32.866	6.264	10.24	3.926	5.353	1.755	7.857	2.471	2.281	6.444	5.774	7.064	2.437
TRINITY_DN67274_c0_g1_i1	YP_009220569.1hypothetical protein Swssvgp095	con_late	ws_rep	13.0759	8.05519	1.51e-53	2.01e-50	0	0	0	0	0	0	0	0	0	0	0.614	0	0	0	1.462	0	0	0	0.697	0	0	0	0	0	0	0	0	0	0	0	0	0	0	0	0.67	0	0	0	0	0	0	0
TRINITY_DN67274_c1_g2_i1	YP_009220568.1capsid protein	con_late	ws_rep	8.63032	3.70934	2.71e-23	3.59e-21	0	0	0	0	0	0	0	0	0	0	0	0	0	0	0	0	0	0	0	0	0	0	0	0	3.088	0	0	0	0	0	0	0	0	0	0	0	0	0	0	0	0	0
TRINITY_DN67274_c1_g3_i1	YP_009220568.1capsid protein	con_late	ws_rep	11.2432	5.44921	1.6e-38	3.43e-36	0	0	0	0	0	0	0	0	0	0	0	0	0	0	0	0	0	0	0	0	0	0	0	0	0	0	0	0	0	0	0	0	0	0	0	0	0	0	0	0	0	0
TRINITY_DN67274_c1_g4_i1	YP_009220568.1capsid protein	con_late	ws_rep	5.98808	1.0021	2.7e-09	2.66e-07	0	0	0	0	0	0	0	0	0	0	0	0	0	0	0	0	0	0	0	0	0	0	0	0	0	0	0	0	0	0	0	0	0	0	0	0	0	0	0	0	0	0
TRINITY_DN67274_c1_g6_i1	YP_009220568.1capsid protein	con_late	ws_rep	12.5433	9.17185	2.45e-44	8.77e-42	0	0	0.239	0	0.272	0.232	0	0	0	0.285	0	0	0	0	0.248	0	0	0	0.462	0.25	0	0	0	0	0.444	0	0.251	0	0	0	0	0	0	0	0.223	0.247	0	0	0.378	0	0	0
TRINITY_DN67297_c0_g1_i3	XP_021939550.1integrin alpha-PS3-like	con_late	ws_rep	2.05877	8.27844	2.12e-07	1.82e-05	90.468	191.02	189.378	0	116.181	136.108	54.13	27.038	41.271	79.365	74.73	127.658	37.715	90.404	39.079	66.908	69.478	53.966	77.876	29.665	58.571	43.662	42.677	116.232	58.842	72.481	44.39	37.656	102.939	197.208	132.908	140.699	53.842	176.33	117.639	106.215	67.72	56.64	121.1	105.895	77.461	93.081
TRINITY_DN67297_c0_g1_i8	XP_022245886.1integrin alpha-4-like	con_late	ws_rep	3.70882	1.16107	0.000188374	0.00786388	1.422	2.725	4.248	0	0	0	3.44	0	0	0	5.81	0	5.744	2.106	0	0	0	1.109	1.433	0	0	0	0	0	1.166	0	0	0	0	0	0	0	0	0	8.179	0	0	0	2.748	0	0	2.926
TRINITY_DN67327_c7_g2_i1	XP_018007656.1 pentraxin-related protein PTX3-like	con_late	ws_rep	2.36404	2.74791	0.00146034	0.037034	0	1.938	0	0	5.02	1.936	0	0	3.747	2.249	6.898	0	0.844	0.82	4.08	1.747	1.635	1.499	4.881	2.27	1.653	1.105	1.114	0	2.418	2.563	0	0	0	0	0	0	0	0.841	0	1.588	1.7	1.21	2.186	1.968	0	1.187
TRINITY_DN67327_c7_g2_i3	XP_018007656.1 pentraxin-related protein PTX3-like	con_late	ws_rep	1.83596	4.75779	0.0010601	0.0296555	5.369	24.121	11.248	0	30.992	24.515	8.237	8.141	14.295	38.563	28.148	2.827	20.509	25.241	30.834	25.629	5.051	17.882	43.835	20.432	25.162	8.443	10.871	7.799	11.351	26.942	9.071	17.238	2.344	0.681	0	3.051	2.704	2.116	0	1.316	11.566	10.269	39.176	18.845	32.413	27.761
TRINITY_DN67391_c3_g1_i1	YP_009220569.1hypothetical protein Swssvgp095	con_late	ws_rep	11.8086	6.00378	2.2e-41	5.67e-39	0	0	0	0	0	0	0	0	0	0	0	0	0	0	0	0	0	0	0	0	0	0	0	0	0	0	0	0	19.331	0	0	0	0	0	0	0	0	0	0	8.726	0	0
TRINITY_DN67391_c3_g2_i2	YP_009220569.1hypothetical protein Swssvgp095	con_late	ws_rep	10.7374	6.62743	4.06e-40	9.67e-38	0	0	0	0	0	0	0	0	0	0	0	0	0	0	0	0	0	0	0	0	6.062	0	0	0	5.132	0	6.311	0	0	0	23.003	0	0	0	6.222	0	0	0	0	0	0	0
TRINITY_DN67391_c3_g3_i1	YP_009220569.1hypothetical protein Swssvgp095	con_late	ws_rep	11.7316	5.92913	9.9e-38	2.05e-35	0	0	0	0	0	0	0	0	0	0	3.058	0	0	0	0	0	0	0	0	0	0	0	0	0	0	0	0	0	0	0	0	0	0	0	0	0	0	0	0	0	0	0
TRINITY_DN67422_c2_g1_i1	XP_012282930.1 transcriptional regulator Myc-B-like	con_late	ws_rep	1.63325	2.27699	0.00166414	0.0409118	14.817	17.196	18.168	0	2.646	6.682	8.165	38.484	17.595	6.845	17.606	78.236	11.031	10.199	25.473	7.204	1.408	9.711	11.173	5.996	3.689	6.424	2.258	4.454	3.149	0	3.628	13.751	20.928	28.195	4.165	8.283	7.171	8.743	7.636	14.373	3.409	3.137	6.339	5.141	14.895	17.816
TRINITY_DN67446_c0_g1_i2	YP_009220644.1hypothetical protein Swssvgp170	con_late	ws_rep	13.2011	7.38424	5.1e-31	7.79e-29	0	0	0	0	0	0	0	0	0	0	0	0	0	0	2.217	0	0	0	0	0	0	0	0	0	0	0	0	0	0	0	0	0	0	0	2.212	0	0	0	1.747	0	0	0
TRINITY_DN67463_c1_g4_i1	XP_018019808.1 puromycin-sensitive aminopeptidase-like protein	con_late	ws_rep	2.20158	3.88738	1.42e-05	0.000925783	46.788	50.239	42.409	0	55.516	33.534	84.95	41.516	32.285	33.241	33.707	30.921	31.387	44.533	17.227	23.094	21.837	21.26	31.889	21.573	15.878	17.967	7.847	131.16	15.743	34.8	53.152	24.752	51.928	15.09	0	48.407	22.202	37.848	32.321	33.864	54.571	36.829	31.203	29.761	2.976	19.118
TRINITY_DN67463_c1_g7_i1	XP_018019816.1 aminopeptidase N-like	con_late	ws_rep	2.13011	6.42606	4.66e-06	0.000336997	18.708	26.098	13.372	0	18.649	19.011	39.099	10.147	15.032	17.156	18.675	19.272	8.697	24.022	12.087	13.26	8.369	10.717	9.096	9.418	12.273	11.501	6.651	35.421	6.41	15.94	33.698	26.614	13.301	14.745	4.747	17.365	6.984	15.09	28.758	9.832	21.582	18.312	10.729	23.85	3.382	16.015
TRINITY_DN67480_c2_g2_i4	XP_018027463.1PREDICTED: uncharacterized protein LOC108682737	con_late	ws_rep	-2.42609	3.84813	0.000186988	0.00782105	10.202	2.194	5.504	0	11.631	8.921	24.867	0	3.677	4.134	4.825	6.715	5.322	6.227	2.522	8.001	21.287	10.194	5.086	8.266	5.305	12.881	7.612	47.462	11.02	7.538	18.431	4.181	9.054	3.223	6.219	4.729	8.001	7.676	6.158	5.496	6.382	9.57	4.188	5.569	9.474	2.801
TRINITY_DN67590_c2_g1_i3	XP_006787609.1 gypsy retrotransposon integrase-like protein 1-like	con_late	ws_rep	2.84611	0.935425	0.0016593	0.0408855	0	0	0	0	7.762	0	142.891	0	0	0.668	0.483	0	0	0	0	0	0	0.862	0	0	0.607	0	1.073	0.538	0.522	0.554	0	0	0	0	0	226.17	0.429	1.193	0.521	7.66	2.186	0	0.448	1.001	0.662	2.28
TRINITY_DN67601_c0_g2_i1	XP_018014662.1 teneurin-m-like	con_late	ws_rep	-3.01943	3.77037	5.77e-06	0.000405641	7.677	3.04	5.913	0	5.516	4.398	1.67	0	0.553	9.525	3.114	7.829	2.199	2.083	2.312	5.576	6.265	7.514	9.998	4.399	5.23	17.626	2.738	2.562	8.15	9.087	3.262	1.125	1.359	7.502	0	1.974	0.914	2.495	0.787	2.699	2.789	1.108	1.923	0.453	6.269	1.031
TRINITY_DN67601_c0_g3_i1	XP_018014662.1 teneurin-m-like	con_late	ws_rep	-2.32026	5.38125	6.53e-05	0.00345557	16.824	5.529	11.796	0	6.459	8.475	1.427	6.116	3.071	21.015	5.763	22.081	5.125	6.145	3.937	13.817	9.211	16.517	16.502	13.415	11.264	22.753	7.959	3.133	17.092	14.147	5.288	5.348	0.408	18.352	1.814	4.496	3.73	2.749	3.01	3.332	8.978	3.826	5.426	2.173	12.432	1.833
TRINITY_DN67604_c6_g1_i2	XP_018019344.1 AP-1 complex subunit gamma-1-like isoform X1	con_late	ws_rep	1.31303	3.28156	0.00193596	0.0453352	6.33	6.404	8.306	0	5.676	2.623	3.74	0	4.335	7.228	1.394	4.111	2.809	1.933	4.797	2.013	1.603	0.944	7.231	5.844	5.37	3.332	2.851	2.562	3.479	2.403	2.528	2.5	2.65	8.221	3.514	4.469	3.348	6.763	3.988	9.338	2.253	9.626	5.11	5.458	3.806	6.831
TRINITY_DN67627_c4_g1_i1	XP_017895998.1 eukaryotic translation initiation factor 2-alpha kinase 1 isoform X1	con_late	ws_rep	1.46698	3.33561	0.00125229	0.0331822	6.547	4.358	6.212	0	8.889	2.391	6.024	1.644	1.544	2.239	2.454	10.655	0.565	2.58	1.5	1.242	1.182	2.197	1.364	0.63	1.065	0.756	0.46	1.713	2.896	2.516	0.502	1.945	1.919	4.902	23.026	5.088	2.089	3.418	2.978	2.97	0.461	0	2.248	1.711	9.05	1.947
TRINITY_DN67630_c2_g1_i1	XP_011297544.1 phosphatidylinositol 4-phosphate 3-kinase C2 domain-containing subunit beta isoform X2	con_late	ws_rep	1.27823	5.69238	0.000397042	0.0144372	10.202	6.739	5.614	0	16.395	17.887	13.504	2.44	5.257	1.581	13.618	3.734	7.773	7.536	3.621	13.329	3.157	9.311	6.064	7.462	12.768	10.928	8.848	14.651	9.429	10.608	8.202	8.904	9.784	14.313	2.293	9.755	6.21	18.038	18.484	10.786	15.494	9.366	16.84	9.915	10.984	9.871
TRINITY_DN67674_c1_g1_i1	XP_018007691.1 protein wntless-like isoform X3	con_late	ws_rep	1.49074	3.90206	0.000145132	0.00648258	27.28	44.691	29.176	0	18.537	10.464	11.391	10.969	37.577	26.622	14.548	19.529	23.471	12.297	28.177	11.967	1.101	16.507	16.539	16.761	25.012	25.08	9.563	11.176	18.083	20.249	17.003	17.543	5.419	25.01	19.352	40.716	25	23.083	13.507	14.028	24.597	16.86	10.632	14.38	12.67	39.434
TRINITY_DN67674_c1_g7_i1	XP_018007692.1 protein wntless-like isoform X4	con_late	ws_rep	1.55958	6.82769	1.76e-05	0.00111496	39.968	82.053	39.038	0	22.774	25.211	23.439	32.951	68.291	40.665	42.389	36.985	45.506	32.582	74.461	25.415	9.955	31.012	30.282	31.056	32.4	30.64	27.842	13.623	28.756	35.072	20.728	48.143	3.992	45.002	48.346	93.934	36.05	31.411	41.585	33.568	30.669	16.003	18.244	17.656	20.281	42.807
TRINITY_DN67752_c4_g1_i2	XP_011058746.1 basic phospholipase A2 homolog 1	con_late	ws_rep	-6.38558	4.04493	0.000707644	0.0220632	0	0	0.598	0	0	0	5.41	6.779	2.65	0	3.096	0	1.032	0	0	0	110.336	0.934	0	1.249	0	0	3.913	24.049	0	0	1.274	30.572	90.709	0	1.084	1.149	2.602	0.57	0	0	0	0	0.729	0	0.715	2.124
TRINITY_DN67779_c5_g1_i3	XP_018056864.1 AMP deaminase 2 isoform X8	con_late	ws_rep	1.32995	5.73436	0.000596992	0.0194404	14.073	40.264	30.612	0	29.201	27.619	16.416	17.298	16.752	24.481	25.303	13.311	18.095	26.527	12.679	22.049	22.404	18.96	18.662	9.733	12.207	13.978	14.651	38.863	14.952	19.808	21.056	12.737	24.002	16.424	11.787	29.849	18.258	42.957	31.481	29.808	27.185	23.395	19.412	31.078	15.902	25.303
TRINITY_DN67779_c5_g2_i1	XP_018020446.1 AMP deaminase 2-like	con_late	ws_rep	1.30481	5.33739	0.00112087	0.0307609	17.549	55.187	33.374	0	37.826	35.871	23.04	40.252	27.388	26.534	34.655	20.934	47.858	29.618	27.738	37.956	31.793	15.111	17.775	20.269	22.285	14.294	21.773	62.015	14.821	26.041	31.362	19.905	29.234	35.418	57.098	44.234	26.986	57.242	43.403	29.224	27.83	28.823	32.117	32.473	12.944	55.272
TRINITY_DN67810_c4_g3_i2	XP_018012607.1 flocculation protein FLO11-like	con_late	ws_rep	2.05077	4.72303	1.02e-07	8.97e-06	51.894	13.703	119.069	0	15.148	22.838	20.285	17.943	8.275	10.046	5.41	194.639	17.439	22.857	1.443	24.533	10.101	19.073	14.19	8.538	13.169	26.252	5.006	20.199	10.124	12.711	3.532	7.417	37.49	110.456	79.93	58.468	18.183	23.264	12.082	19.375	7.345	10.222	24.531	24.209	37.031	17.056
TRINITY_DN67820_c7_g1_i2	XP_006821208.1 protein FAM167A-like isoform X2	con_late	ws_rep	-2.04999	5.37697	0.00181141	0.043546	9.721	8.696	4.507	0	35.268	30.082	81.224	0	21.684	24.246	27.256	0	21.039	29.588	24.116	21.526	101.206	9.732	38.832	26.135	58.533	19.529	31.592	239.838	18.84	15.311	77.682	8.487	22.405	11.838	0	6.587	7.852	3.418	5.903	19.902	11.792	13.006	23.319	15.141	24.122	13.266
TRINITY_DN67864_c2_g1_i2	XP_018011640.1 purine nucleoside phosphorylase-like	con_late	ws_rep	1.64745	6.78756	7.6e-05	0.00391206	88.706	61.621	519.294	0	149.259	132.7	193.024	42.647	36.05	101.922	97.523	87.812	75.556	119.714	26.82	66.968	40.081	63.441	83.417	29.535	73.057	68.584	33.972	131.519	30.539	58.231	24.183	50.532	286.838	255.919	155.809	101.302	95.319	166.61	100.952	211.69	71.271	131.695	81.222	158.197	239.844	89.54
TRINITY_DN67864_c2_g1_i3	XP_018011640.1 purine nucleoside phosphorylase-like	con_late	ws_rep	1.98837	5.11816	7.63e-05	0.00391466	7.46	7.171	75.175	0	26.427	25.282	105.577	0	12.549	14.877	24.699	29.893	4.712	6.468	9.278	16.524	27.972	18.078	11.749	13.654	17.335	22.479	11.239	33.381	8.481	2.065	3.59	4.028	49.295	86.848	10.76	49.951	21.615	18.074	34.916	50.121	18.324	31.29	16.673	23.251	12.308	14.776
TRINITY_DN67890_c1_g3_i1	XP_019541473.1 adipocyte plasma membrane-associated protein-like isoform X2	con_late	ws_rep	-1.73876	5.97024	0.000570875	0.0187757	60.456	62.742	59.47	0	30.904	32.838	34.959	56.347	67.159	41.706	46.47	37.944	47.813	18.051	76.038	35.137	9.421	49.449	51.4	53.443	53.742	43.928	50.034	13.036	77.308	59.808	29.394	129.206	4.315	47.813	71.497	57.086	43.92	40.072	32.959	37.311	45.484	37.08	28.71	29.333	40.863	42.453
TRINITY_DN67942_c1_g4_i1	XP_018022905.1PREDICTED: uncharacterized protein LOC108678919	con_late	ws_rep	-2.36522	3.7471	0.000758024	0.0233738	5.36	6.109	7.957	0	5.436	9.028	17.458	7.168	18.262	8.229	9.37	14.715	13.67	5.641	17.839	4.651	14.925	9.619	3.517	4.866	5.445	4.247	13.936	7.277	6.21	6.553	24.086	16.654	4.994	12.836	19.774	9.001	1.278	4.647	0.511	2.04	1.332	0.726	4.68	1.728	4.265	1.114
TRINITY_DN67949_c0_g1_i2	XP_022821549.1phospholipid scramblase 1 isoform X2	con_late	ws_rep	2.26565	4.94909	1.67e-09	1.66e-07	18.651	12.946	17.45	0	18.913	13.729	28.778	1.423	8.661	27.771	14.901	25.782	23.686	19.006	15.259	14.159	2.509	15.501	11.203	11.025	7.584	10.895	10.953	13.542	17.935	15.762	5.655	12.084	8.222	18.544	24.943	13.713	16.067	38.888	42.84	22.864	20.644	17.251	20.053	25.928	9.704	19.451
TRINITY_DN67976_c2_g7_i1	XP_021939017.1ecdysone receptor isoform X1	con_late	ws_rep	-1.4611	5.86941	0.00179981	0.0433632	12.086	12.72	17.221	0	8.337	11.383	9.821	6.443	25.221	13.12	23.435	22.133	18.14	6.701	28.292	21.655	6.637	13.633	9.225	11.492	5.342	20.302	15.091	33.496	14.856	7.745	9.746	12.64	20.554	10.706	24.635	10.518	5.063	1.537	1.765	3.99	8.115	10.669	10.492	2.643	6.613	37.205
TRINITY_DN67988_c4_g1_i1	XP_018013380.1 solute carrier family 43 member 3-like	con_late	ws_rep	-3.25194	2.18121	0.0014053	0.0361555	3.024	5.302	2.952	0	1.143	0	2.826	0	1.606	1.188	1.701	0	5.951	0	2.016	0.891	30.481	1.53	7.739	4.149	20.286	0	2.912	1.925	9.116	9.791	29.375	13.001	6.03	4.643	0	1.023	12.383	8.59	2.829	6.236	0	0	3.143	0.89	0	4.092
TRINITY_DN67988_c4_g2_i1	XP_021961808.1solute carrier family 43 member 3-like	con_late	ws_rep	-3.76305	2.29011	0.000452787	0.0158991	6.594	2.666	0	0	0	4.817	1.77	8.803	3.01	1.483	3.179	0	1.499	0	5.007	0	36.665	1.909	6.056	11.721	15.953	0	3.688	4.846	11.351	15.931	35.435	37.948	0	7.281	9.037	1.283	10.714	5.443	3.563	9.075	1.239	0	1.958	2.233	1.466	3.874
TRINITY_DN68047_c2_g1_i1	XP_021379582.1asparagine--tRNA ligase cytoplasmic-like	con_late	ws_rep	3.41356	1.60481	2.31e-05	0.00142456	0.038	0	0	0	0	5.701	0	2.378	0	0	0	0	5.044	19.096	0.698	0	6.119	0	0	0	0	0	0	4.552	0	0	0	5.334	15.509	0	17.538	5.546	7.161	0	14.294	0	6.44	0	4.855	0	0	0
TRINITY_DN68112_c0_g1_i1	YP_009220584.1envelope protein	con_late	ws_rep	12.7197	8.88025	4.72e-53	5.39e-50	0	0.866	0	0	0	0.794	1.142	0	0	0	0.697	0	0	0	0	0	0.987	0	0.788	0	0	0.648	0	0	0.748	0	0	0	0	0.95	2.921	0	0	0	0	0	0	0	0	0	0	0
TRINITY_DN68112_c5_g1_i1	YP_009220582.1capsid protein	con_late	ws_rep	12.2244	9.02597	3.59e-49	2.23e-46	0	0	0	0	0	0	0.186	0	0	0	0	0	0	0	0.134	0.111	0	0	0.258	0	0	0	0	0	0.487	0	0.135	0	0	0	2.328	0	0	0	0.117	0.28	0	0	0.211	0	0	0
TRINITY_DN68172_c7_g2_i1	XP_018021583.1 mediator of RNA polymerase II transcription subunit 15-like isoform X3	con_late	ws_rep	3.97903	2.34852	1.87e-05	0.00117177	0.546	35.837	0	0	0	0.375	0	0	2.834	0	0	2.587	0	0	2.293	5.705	0	1.17	0	0	0	0	0	0	4.366	0	0.791	0	0	0.528	5.374	0	1.361	0	0	0.395	0	0	0	0	0	0.375
TRINITY_DN68172_c7_g2_i2	XP_018021583.1 mediator of RNA polymerase II transcription subunit 15-like isoform X3	con_late	ws_rep	3.7386	3.11375	0.000144116	0.00645046	3.693	53.859	2.603	0	3.805	0	0	0	4.976	0	0	1.627	0.754	0	0	7.101	0	0	0.417	0	0	1.039	1.236	7.701	4.645	0.422	0	0	0	4.163	0	0	2.303	0	0	0.453	0	0	0	0	0	1.302
TRINITY_DN68172_c7_g2_i3	XP_018021583.1 mediator of RNA polymerase II transcription subunit 15-like isoform X3	con_late	ws_rep	3.60062	3.1246	0.000310977	0.0118433	0.848	55.935	6.88	0	2.646	0.437	0.628	0	1.255	1.061	0.381	11.426	0.799	0.361	0.516	3.246	0	1.365	0	0	0	0	0	9.447	6.471	0	0	0.486	0	4.365	0	0	2.499	0.94	0.415	0.469	0.435	1.173	0	0	0	0
TRINITY_DN68189_c8_g1_i2	YP_009220483.1hypothetical protein Swssvgp009	con_late	ws_rep	12.0132	7.87735	1.58e-52	1.56e-49	0	0	0.249	0	3.709	0	0	0	0.404	0	0	0	0	0	0	1.533	0	0	0.182	0	0	0	0.235	0	0.174	0	0	0	0	0.221	0	0.26	0.186	0	0	0	0	0	0.149	0	0	0
TRINITY_DN68189_c8_g1_i7	YP_009220486.1envelope protein	con_late	ws_rep	12.6165	8.10331	1.5e-51	1.08e-48	0	0	0	0	0	0	0	0	0	0	0	0	0	0	0.105	0	0	0	0.061	0	0	0	0	0	0.061	0	0	0	0	0.067	0	0	0	0	0.043	0	0	0	0.053	0	0	0
TRINITY_DN68216_c3_g2_i6	XP_022249506.1protein prune homolog 2-like isoform X1	con_late	ws_rep	-2.02763	8.06744	0.000101452	0.00491588	60.126	7.88	63.129	0	64.477	37.763	59.555	15.335	34.602	82.763	34.822	78.989	18.418	75.542	31.951	78.258	168.919	69.723	60.314	57.44	33.596	94.296	81.38	153.202	75.725	58.672	197.265	55.005	109.445	67.373	38.453	7.727	45.897	26.456	21.43	22.51	75.902	71.256	50.932	35.373	56.412	15.297
TRINITY_DN68240_c2_g4_i2	XP_004950828.1 inter-alpha-trypsin inhibitor heavy chain H6 isoform X1	con_late	ws_rep	1.95291	4.78469	0.00032441	0.0122902	24.002	63.273	25.617	0	28.026	99.701	56.543	57.585	39.376	28.026	83.524	19.032	48.629	48.308	26.429	24.473	25.01	16.918	29.054	32.631	17.774	33.997	0	39.059	17.361	8.505	1.66	43.643	25.293	45.683	93.257	75.698	30.399	89.069	66.514	52.631	28.433	39.948	45.55	46.254	5.563	23.262
TRINITY_DN68303_c2_g1_i1	XP_012945594.1 DNA repair and recombination protein RAD54-like	con_late	ws_rep	3.77018	0.115187	0.000496246	0.0170992	5.266	8.903	0	0	0	0	0	0	5.888	0	6.005	0	39.564	5.957	0	0	0	0	0	0	0	0	0	0	0	0	0	0	0	0	0	21.682	0	0	7.881	37.648	0	12.158	5.575	0	0	0
TRINITY_DN68356_c0_g1_i2	XP_012561235.1 E3 ubiquitin-protein ligase RNF213-like	con_late	ws_rep	-2.42888	2.58505	0.00173208	0.0422906	60.607	91.211	27.491	0	5.46	47.388	49.605	0	77.628	33.359	64.792	180.574	36.028	29.799	136.396	4.326	63.682	24.853	36.247	71.246	14.327	47.177	96.583	39.777	186.163	45.774	63.825	142.291	28.979	22.995	373.268	96.653	117.689	17.125	90.603	52.293	39.848	29.056	60.054	34.312	76.825	26.47
TRINITY_DN68377_c3_g3_i16	XP_021340717.1carbonic anhydrase-like	con_late	ws_rep	-7.64777	2.97198	8.27e-05	0.00418538	4.277	19.999	0	0	0.895	0	16.116	0	0	15.241	0	82.604	18.149	0	24.699	12.224	0	0	0	17.184	0	2.568	16.031	0	10.464	28.116	4.323	0.639	0	2.859	47.479	0	2.984	0	0	6.5	0	0	10.711	6.074	0	0
TRINITY_DN68468_c0_g2_i1	XP_018013461.1 zinc finger protein ush-like	con_late	ws_rep	1.42881	4.31651	0.000945034	0.0271857	11.36	8.273	8.466	0	12.23	9.117	4.311	1.777	7.512	7.316	10.077	1.662	6.848	11.695	7.797	11.804	6.702	6.601	6.011	10.254	8.2	4.687	6.181	19.97	14.352	9.444	6.523	4.111	0	3.962	7.337	10.024	4.989	13.3	8.285	10.811	7.604	4.934	12.915	3.353	13.774	10.684
TRINITY_DN68482_c6_g2_i1	XP_017796142.1 estrogen sulfotransferase	con_late	ws_rep	3.40594	1.01389	1.31e-07	1.14e-05	0.81	4.545	19.983	0	1.223	6.2	0	0	0	3.8	2.724	5.173	1.275	0	0	0	0	0	1.038	0	0	1.704	0	2.056	0	1.051	0	0	0	7.454	7.702	6.578	2.49	9.222	9.083	0	0	1.443	9.245	4.756	1.254	3.29
TRINITY_DN68482_c8_g1_i1	XP_018025595.1 longitudinals lacking protein isoforms H/M/V-like isoform X1	con_late	ws_rep	2.04779	5.53512	2.37e-07	2.02e-05	68.793	32.955	162.934	0	64.765	29.787	55.615	42.347	13.084	24.383	13.925	283.632	53.665	31.747	16.109	47.652	24.524	27.491	19.534	20.736	31.83	51.083	14.018	29.58	20.414	9.632	9.303	12.793	70.563	244.915	129.496	78.992	33.84	49.575	41.542	31.322	19.438	59.321	40.264	20.462	80.922	17.306
TRINITY_DN68530_c1_g1_i1	YP_009220569.1hypothetical protein Swssvgp095	con_late	ws_rep	11.5343	5.73543	1.54e-32	2.48e-30	0	0	0	0	0	0	0	0	0	0	6.21	0	0	0	0	0	0	0	0	0	0	0	0	0	0	0	0	0	0	0	0	0	0	0	0	0	0	0	0	0	0	0
TRINITY_DN68573_c1_g1_i6	XP_017099326.1 lipase 3 isoform X1	con_late	ws_rep	2.56778	0.761929	0.000618152	0.0198798	35.579	176.402	127.236	0	134.494	53.865	0	20.091	15.919	0	8.06	0	0	22.466	0	0	0	8.685	9.877	0	30.131	0	0	0	0	9.876	0	11.043	188.79	132.022	184.084	77.403	8.532	93.056	43.775	111.432	33.743	151.934	44.961	87.546	35.812	36.851
TRINITY_DN68573_c1_g2_i1	XP_013180987.1 lipase 3-like	con_late	ws_rep	2.92076	1.88877	3.39e-05	0.00197481	11.266	31.804	44.642	0	16.323	3.506	5.796	0	2.905	0	3.839	0	1.068	0	1.29	0	0	3.449	5.45	0	2.895	0	1.747	0.865	0	3.295	0.946	0	9.92	28.108	32.908	16.495	13.39	26.492	23.898	13.139	5.636	7.252	15.031	23.165	0	6.446
TRINITY_DN68573_c1_g2_i2	XP_013180987.1 lipase 3-like	con_late	ws_rep	3.06824	1.01158	0.000413192	0.0148503	0	2.646	4.517	0	4.093	2.177	2.569	11.879	0	3.241	0	3.169	0	2.211	1.806	0	0	0	0	0	0	2.186	0	0	2.522	0	0	0	3.465	12.337	4.496	8.229	0.942	9.855	0	3.2	2.404	0	3.942	1.283	0.803	1.468
TRINITY_DN68585_c1_g3_i1	XP_018028172.1 sushi von Willebrand factor type A EGF and pentraxin domain-containing protein 1-like	con_late	ws_rep	-1.30334	5.29666	0.00144983	0.0368967	4.625	1.918	8.526	0	9.664	9.893	15.388	12.215	8.328	8.17	7.39	9.953	11.148	17.682	9.345	16.481	11.93	11.877	13.106	9.211	5.529	13.795	11.791	25.044	7.315	14.71	6.813	5.264	7.321	13.526	0.822	3.015	4.905	7.161	3.084	12.843	13.207	9.812	10.466	12.643	12.926	5.05
TRINITY_DN68594_c3_g2_i2	XP_015779665.1 RNA-directed DNA polymerase from mobile element jockey-like	con_late	ws_rep	2.14856	3.56321	4.41e-05	0.00245294	3.514	10.841	16.553	0	1.255	7.547	2.284	7.813	2.668	6.471	4.425	9.645	3.195	4.295	4.166	0.959	0.437	4.353	1.417	3.932	1.588	1.612	4.118	1.354	0.678	1.615	0.193	1.583	1.818	7.358	26.541	24.024	4.439	9.855	10.274	9.387	1.047	4.962	4.241	5.817	4.733	2.551
TRINITY_DN68608_c1_g1_i1	XP_018024777.1 oxygen-dependent coproporphyrinogen-III oxidase-like	con_late	ws_rep	1.48778	4.14744	0.000213795	0.00872131	9.043	11.559	12.295	0	10.64	10.152	19.414	0.61	12.698	13.493	8.915	1.713	7.522	8.085	6.612	4.711	1.732	7.391	11.082	2.564	11.6	11.717	11.821	6.02	6.61	8.392	5.636	8.14	9.241	8.634	15.221	17.823	7.898	8.21	16.857	14.192	7.546	4.655	5.408	8.212	7.143	10.725
TRINITY_DN68609_c1_g1_i4	XP_018027131.1 sterol O-acyltransferase 1-like	con_late	ws_rep	2.65663	3.24186	2.05e-06	0.000156306	5.934	10.142	22.506	0	4.588	5.897	7.965	0	1.387	2.7	0.985	6.869	1.005	1.617	0.592	0.505	0.696	0.657	4.161	0.293	3.101	1.604	1.083	4.797	0.531	3.361	0.907	0.306	32.971	32.579	10.144	8.929	4.355	14.892	6.87	8.68	5.754	2.225	5.944	12.139	1.342	6.289
TRINITY_DN68641_c2_g1_i1	XP_018010670.1 delta(14)-sterol reductase-like	con_late	ws_rep	1.24799	4.97836	0.000995941	0.0282244	8.402	15.966	17.201	0	9.129	11.24	7.965	11.181	11.979	7.306	9.352	3.255	7.566	7.333	7.223	4.06	6.896	8.13	9.081	4.356	5.819	3.141	7.295	5.629	6.793	5.914	7.701	13.501	1.461	24.424	8.683	20.919	3.786	17.486	6.392	4.64	5.46	5.716	10.325	8.726	5.015	14.349
TRINITY_DN68643_c9_g1_i1	YP_009220643.1hypothetical protein Swssvgp169	con_late	ws_rep	12.8442	8.71411	2.02e-44	7.45e-42	0	0	0	0	0	0	0	0	0.491	0	0	0	0	0	0.621	0	0	0	0	0	0	0.49	0	0	0	0	1.293	0	2.446	0.71	0	0	0.466	0	0	0	0	0	1.457	0	0	0
TRINITY_DN68673_c3_g2_i2	XP_021918176.1mitochondrial enolase superfamily member 1-like isoform X2	con_late	ws_rep	-1.72261	6.51987	0.000101991	0.00492004	169.33	22.754	90.182	0	64.126	89.879	26.908	15.424	59.884	131.303	68.241	61.328	91.883	81.213	50.641	89.103	71.404	95.633	114.419	96.806	124.65	92.276	101.416	29.988	73.89	92.664	50.527	39.934	53.542	55.66	33.25	41.56	41.207	33.49	30.237	61.944	83.398	56.389	80.853	44.38	109.547	54.865
TRINITY_DN68682_c5_g1_i2	XP_021926929.1dual specificity protein phosphatase 10 isoform X4	con_late	ws_rep	1.6406	5.07433	0.000831646	0.0250379	11.304	8.499	45.899	0	8.289	9.394	13.947	4.791	8.302	7.984	4.425	66.022	9.792	13.779	4.577	10.442	2.833	8.952	5.427	5.974	5.062	14.759	5.047	39.973	7.367	7.773	4.671	2.028	6.948	46.143	6.618	9.235	12.234	15.751	9.466	7.577	7.814	7.252	9.517	8.657	9.889	5.113
TRINITY_DN68696_c6_g7_i2	XP_018015221.1 neo-calmodulin-like	con_late	ws_rep	3.78999	3.95708	1.69e-05	0.00107405	3.834	9.975	0	0	0	25.3	0	0	2.536	14.897	2.835	7.657	0	0	0	2.261	0	3.254	15.463	0	10.302	10.429	0	15.483	0	6.252	6.137	0	16.205	28.78	0	8.974	7.945	64.205	0	18.026	0	4.906	6.848	20.094	3.541	4.79
TRINITY_DN68729_c3_g3_i1	XP_018009890.1 delta-1-pyrroline-5-carboxylate dehydrogenase mitochondrial-like	con_late	ws_rep	-1.64272	6.00698	0.000348809	0.0130959	125.556	51.833	70.299	0	26.219	55.203	48.063	5.436	28.441	75.211	28.483	27.049	68.349	30.731	25.722	39.617	29.963	55.598	95.553	79.513	56.394	53.526	45.926	32.598	148.327	62.052	27.425	32.85	14.71	40.944	56.253	45.374	88.558	52.197	51.465	58.546	47.318	37.602	50.826	36.433	38.108	15.859
TRINITY_DN68739_c4_g1_i1	XP_011685923.1 protein big brother-like	con_late	ws_rep	3.55509	2.07816	0.000327286	0.0123776	1.752	0	4.647	0	8.154	2.239	0	12.834	16.928	0	0	0	14.558	15.087	11.504	2.15	8.709	0	2.282	0	0	1.861	0	7.146	2.105	0	14.842	2.556	0	0	0	7.135	1.874	2.694	0	0	0	0	1.817	0	0	2.53
TRINITY_DN68739_c4_g2_i1	XP_021959947.1protein big brother-like	con_late	ws_rep	3.37211	2.56514	0.00206462	0.0473355	0	0	2.971	0	0	5.665	8.879	0	26.353	0	4.983	0	37.724	14.441	60.979	2.758	11.17	0	0	0	0	0	0	27.899	0	0	41.128	6.542	0	0	0	0	2.415	0	0	3.093	3.124	4.469	0	0	0	6.591
TRINITY_DN68883_c1_g1_i5	XP_021925091.1cuticle protein 6-like	con_late	ws_rep	-7.97282	10.3266	0.000189819	0.007909	30.548	90.159	11.776	0	9.92	31.91	23727	15.945	111.247	79.365	70.974	15.486	158.777	31.551	60.148	37.921	2.8	0.873	22.497	34.271	11.918	20.443	175.265	25598.6	255.443	0.554	11.406	96.064	303.943	8.106	365.349	8.84	449.374	22.631	25.993	63.408	28.508	33.869	271.358	35.843	18.321	152.674
TRINITY_DN68933_c4_g1_i1	XP_019626348.1 urocanate hydratase-like	con_late	ws_rep	-2.69928	4.63837	0.000236206	0.00944303	30.379	20.53	15.456	0	7.242	8.1	5.053	5.241	6.046	26.661	4.137	7.349	17.852	3.565	5.752	4.369	0.696	16.61	22.854	28.068	17.484	18.573	12.955	3.214	24.763	13.133	1.409	1.458	4.943	9.91	10.178	16.782	20.813	9.937	8.827	24.295	12.629	8.667	10.887	9.82	7.443	9.351
TRINITY_DN68960_c6_g4_i1	XP_018012254.1 cytochrome P450 2L1-like	con_late	ws_rep	-2.83734	7.67156	0.00219079	0.049591	210.673	38.68	213.359	0	72.975	163.014	101.194	11.066	5.379	209.47	17.421	255.863	14.11	64.967	11.007	116.925	10.247	200.598	176.454	269.572	154.183	187.386	254.122	58.458	386.356	260.044	29.818	15.849	7.253	197.707	166.283	26.887	120.104	37.414	57.059	146.307	30.661	40.823	25.119	15.141	25.8	4.123
TRINITY_DN68987_c1_g1_i2	XP_015758992.1 RNA-directed DNA polymerase from mobile element jockey-like	con_late	ws_rep	-2.58487	10.9397	0.000844058	0.0251687	840.64	681.339	20.93	0	1084.02	517.597	3380.3	236.146	280.412	1111.55	285.17	980.593	915.397	1281.33	625.748	449.36	1117.02	1679.93	1210.43	2562.82	1261.05	922.389	3302.77	7135.92	1320.43	808.061	98.14	103.593	2520.39	846.948	3725.88	317.932	1332.63	870.6	726.283	1055.7	1496.38	956.273	1801.31	593.993	1281.66	1114.69
TRINITY_DN68994_c4_g1_i1	XP_018012219.1PREDICTED: uncharacterized protein LOC108669406	con_late	ws_rep	3.59277	4.25839	1.32e-07	1.15e-05	12.123	17.943	6.91	0	16.163	37.673	16.973	12.71	7.45	2.789	7.799	0	11.534	22.428	0	8.506	8.628	8.921	33.958	7.441	39.162	12.914	14.386	89.654	2.079	9.172	0	0	0	0	0	7.072	9.288	31.998	13.698	0	2.387	6.74	30.668	8.435	8.229	15.036
TRINITY_DN69070_c4_g2_i3	XP_018012554.1 keratin type I cytoskeletal 9-like	con_late	ws_rep	2.91393	11.0896	5.97e-07	4.99e-05	211.323	45.586	171.21	0	422.308	249.048	100.309	30.317	39.56	403.484	127.967	375.333	103.317	423.342	52.17	490.399	112.343	314.668	290.456	147.642	341.439	310.701	130.667	142.059	145.457	322.143	23.971	21.196	56.6	283.94	21.897	23.459	69.424	153.843	88.785	109.358	411.611	177.61	192.945	105.656	479.75	161.702
TRINITY_DN69110_c3_g2_i4	XP_018027673.1 xanthine dehydrogenase 1-like	con_late	ws_rep	-2.27097	7.73906	0.000108446	0.00514007	139.196	279.457	138.414	0	64.261	142.326	319.528	78.285	122.234	172.773	166.796	94.424	233.023	147.768	146.151	89.745	316.049	73.162	164.515	289.624	145.32	162.373	241.35	263.43	323.348	140.916	210.794	184.322	211.977	60.245	275.96	167.631	296.419	159.865	290.156	273.248	136.805	172.257	185.632	265.204	184.448	97.225
TRINITY_DN69120_c3_g1_i1	XP_018020679.1 Friend leukemia integration 1 transcription factor-like	con_late	ws_rep	1.50077	6.45589	0.000546393	0.0182394	29.041	22.252	44.632	0	39.889	23.293	10.264	13.461	13.927	15.3	18.899	16.086	11.444	35.582	14.858	17.312	23.683	18.303	26.568	7.788	18.969	6.532	16.204	18.583	23.102	13.49	8.26	5.917	14.252	22.918	0	44.118	13.689	20.118	16.889	9.461	20.477	19.262	27.972	19.667	24.873	21.315
TRINITY_DN69135_c1_g1_i11	XP_022317540.1 5-phosphohydroxy-L-lysine phospho-lyase-like	con_late	ws_rep	-2.18798	4.98981	7.17e-05	0.00373078	7.347	1.584	11.158	0	6.843	9.661	30.891	2.351	3.071	10.115	3.625	13.191	26.209	17.712	2.475	21.689	23.035	15.686	7.284	7.767	6.426	13.845	19.515	45.569	5.932	11.059	10.171	9.793	19.756	7.502	4.267	3.958	6.238	5.94	1.904	3.069	6.063	9.58	15.856	7.776	11.734	7.289
TRINITY_DN69135_c1_g1_i13	XP_015673176.1 5-phosphohydroxy-L-lysine phospho-lyase isoform X2	con_late	ws_rep	-3.34727	2.24783	0.000414674	0.0148789	0	0	11.367	0	19.768	10.393	36.515	0	0.983	15.27	6.953	20.745	19.971	25.94	0	33.082	16.431	13.797	0.106	5.094	8.929	16.778	32.327	56.419	4.436	9.857	2.779	5.695	14.795	10.015	0	1.247	0	1.447	1.159	0	10.008	12.326	23.96	6.998	27.371	8.174
TRINITY_DN69138_c1_g1_i1	XP_018007478.1 defense protein l(2)34Fc-like	con_late	ws_rep	3.71292	8.39008	6.49e-12	7.01e-10	191.325	214.984	166.892	0	241.146	85.329	42.154	107.524	119.61	220.302	86.526	72.309	249.843	456.968	103.642	410.805	43.14	81.919	94.901	77.058	230.088	106.296	90.442	315.803	131.862	211.482	61.934	45.24	38.237	89.419	45.584	111.12	56.779	242.767	177.271	57.567	99.318	128.883	229.689	33.875	175.777	218.473
TRINITY_DN69177_c5_g1_i2	XP_018009290.1 sodium- and chloride-dependent creatine transporter 1-like	con_late	ws_rep	2.51502	5.65049	0.00010792	0.00513089	75	80.489	95.836	0	65.924	52.375	69.676	28.602	27.687	46.282	32.935	14.304	86.623	99.392	29.515	21.715	22.112	15.973	41.493	10.417	26.376	6.133	0	70.874	22.545	33.373	29.317	0	60.048	165.8	21.052	101.697	62.281	178.057	150.991	282.528	27.244	64.144	72.442	175.494	39.556	66.507
TRINITY_DN69221_c0_g1_i7	XP_015523307.1 zinc finger protein 622	con_late	ws_rep	3.43246	1.47442	0.000157502	0.00686421	0	2.823	0	0	0	0	2.041	0	0	1.267	1.023	6.749	0	0	0	0	0	0	0	0	0	0.839	0.766	0.816	1.261	0	0	0	0	0	0	1.822	1.94	2.324	0	3.398	1.608	0	0	3.174	1.413	0
TRINITY_DN69302_c1_g2_i1	XP_018017593.1PREDICTED: uncharacterized protein LOC108674188	con_late	ws_rep	3.61015	0.080865	0.0010705	0.0298311	0	0	3.6	0	0	0	0	0	0	0	0	0	5.816	0	7.883	0	0	0	0	0	0	0	0	0	0	0	0	0	0	0	0	0	0	2.061	0	4.245	4.405	0	0	0	0	0
TRINITY_DN69303_c2_g1_i1	XP_022250235.1protein SEC13 homolog isoform X1	con_late	ws_rep	-8.42293	3.68417	0.000939857	0.0271309	0	0	0	0	0	0	0	0	74.442	30.354	75.055	0	50.012	0	0	0	0	0	0	76.732	0	0	48.879	100.406	0	0	50.431	0	0	107.684	0	111.793	97.818	0	103.94	2.748	108.321	193.353	0	0	0	0
TRINITY_DN69330_c3_g4_i1	XP_022241978.1mitotic checkpoint serine/threonine-protein kinase BUB1-like isoform X1	con_late	ws_rep	2.87115	0.754803	0.00115549	0.0313543	1.356	17.638	3.57	0	2.078	1.731	0	58.283	26.046	2.16	39.517	0	6.615	0	1.787	6.536	0	2.772	0	0	0	1.438	0	0	0	3.548	1.891	0	0	0	0	40.447	0	6.058	0	0	1.826	0	0	0	4.247	11.454
TRINITY_DN69426_c4_g1_i1	XP_018020244.1PREDICTED: uncharacterized protein LOC108676639	con_late	ws_rep	1.86301	5.35023	0.000132997	0.00603995	6.745	6.266	3.59	0	10.24	7.538	3.797	15.273	9.004	5.597	3.467	12.677	9.774	15.208	7.367	9.911	8.871	4.199	7.959	2.802	4.754	3.656	8.051	18.485	3.905	6.074	20.381	4.556	4.705	7.339	4.519	11.415	2.63	17.016	3.701	4.393	5.226	4.953	6.717	3.704	3.867	5.633
TRINITY_DN69426_c4_g2_i1	XP_018020244.1PREDICTED: uncharacterized protein LOC108676639	con_late	ws_rep	2.02938	2.88978	0.000819566	0.0248338	2.496	1.702	1.605	0	2.334	4.782	1.142	0	2.957	2.406	1.404	1.953	3.815	7.228	1.252	3.221	0.987	0.626	4.73	1.673	0	0.648	3.086	9.92	2.261	1.596	4.709	1.32	1.614	2.341	1.449	7.601	1.557	4.684	0.755	2.978	1.566	1.061	3.889	1.796	2.393	3.676
TRINITY_DN69449_c3_g2_i1	XP_022200995.1thioredoxin mitochondrial-like	con_late	ws_rep	3.33901	0.239497	0.000349847	0.0130959	0	1.102	12.155	0	0	0.946	0	0	0	1.159	0.92	28.677	0	1.572	0	0	0	0	0	0	0	0	0	0	0.878	0	0	0	2.021	15.388	9.083	0	0.746	1.04	1.914	1.012	0	0	0.773	0.847	1.165	1.114
TRINITY_DN69492_c0_g2_i1	YP_009220547.1envelope protein	con_late	ws_rep	8.52146	2.88937	1.54e-23	2.08e-21	0	0	0	0	0	0	0	0	0	0	0	0	0	0	0	0	0	0	0	0	0	0	0	0	0	0	0	0	0	0	0	0	0	0	0	0	0	0	0	0	0	0
TRINITY_DN69492_c0_g3_i1	YP_009220547.1envelope protein	con_late	ws_rep	10.8662	5.08197	7.66e-37	1.54e-34	0	0	0	0	0	0	0	0	0	0	0	0	0	0	0.478	0	0	0	0	0	0	0	0	0	0	0	0	0	0	0	0	0	0	0	0	0	0	0	0	0	0	0
TRINITY_DN69492_c0_g4_i1	YP_009220547.1envelope protein	con_late	ws_rep	8.59547	2.95696	1.73e-21	2.22e-19	0	0	0	0	0	0	0	0	0	0	0	0	0	0	0	0	0	0	0	0	0	0	0	0	0	0	0	0	0	0	0	0	0	0	0	0	0	0	0	0	0	0
TRINITY_DN69492_c0_g5_i1	YP_009220568.1capsid protein	con_late	ws_rep	10.214	4.45192	7.54e-35	1.37e-32	0	0	0	0	0	0	0	0	0	0	0	0	0	0	0	0.48	0	0	0	0	0	0	0	0	0	0	0	0	0	0	0	0	0	0	0	0	0	0	0	0	0	0
TRINITY_DN69492_c0_g6_i1	YP_009220547.1envelope protein	con_late	ws_rep	11.8806	6.07565	8.89e-43	2.5e-40	0	0	0	0	0	0	0	0	0	0	0	0	0	0	0	0	0	0	0	0	0	0	0	0	0	0	0	0	0	0	0	0	0	0	0	0	0	0	0	0	0	0
TRINITY_DN69492_c0_g7_i1	YP_009220566.1hypothetical protein Swssvgp092	con_late	ws_rep	12.3991	7.37668	5.27e-48	2.86e-45	0	0	0	0	0.216	0	0.257	0	0	0	0	0	0	0	0	0	0	0	0	0	0	0	0	0	0.174	0	0	0	0	0	0	0	0	0	0	0	0	0	0	0	0	0
TRINITY_DN69509_c1_g11_i1	XP_018009099.1 ras-responsive element-binding protein 1-like	con_late	ws_rep	2.06204	2.98073	0.0018531	0.0440593	2.6	1.013	3.34	0	0.56	3.8	4.068	1.671	0.395	4.586	0.837	1.165	2.28	3.919	1.987	1.713	4.727	1.119	4.707	0	2.625	3.49	0.92	16.903	0	2.375	1.525	1.583	1.936	2.245	0	4.029	5.94	2.55	1.351	3.044	4.213	5.735	5.022	4.731	0.574	0
TRINITY_DN69593_c1_g1_i4	XP_018016475.1 catalase-like	con_late	ws_rep	-1.73338	11.2524	0.000878666	0.0257758	992.384	919.214	1737.38	93.343	1084.97	1242.33	337.914	475.483	534.305	1280.41	1269.63	3246.28	1421.7	894.495	740.569	1697.67	718.168	1272.9	918.425	1147.88	1423.82	1741.72	1710.36	270.266	1086.86	1400.92	639.446	171.932	1181.88	1852.93	1214.26	1603.72	589.611	810.22	1228.42	645.545	934.04	895.387	960.099	551.785	1189.07	1311.27
TRINITY_DN69620_c8_g1_i5	XP_008470534.1 NAD kinase isoform X4	con_late	ws_rep	-2.36157	4.52087	0.00145872	0.037034	8.252	5.096	22.456	0	14.852	18.466	30.691	0.309	6.415	4.35	14.306	9.662	9.747	11.658	6.698	8.9	32.505	17.728	11.18	21.757	13.067	9.64	10.35	216.36	20.832	20.315	11.889	9.709	91.762	25.278	9.22	25.801	21.214	13.499	19.176	19.375	11.951	12.466	18.157	11.822	21.323	13.339
TRINITY_DN69671_c1_g3_i2	XP_013773392.1E3 ubiquitin-protein ligase PDZRN3-like isoform X4	con_late	ws_rep	-1.31517	4.81579	0.00152302	0.0381776	13.706	5.814	5.674	0	9.497	11.294	12.776	3.226	6.283	11.656	9.631	11.169	8.572	13.771	8.704	15.008	14.779	11.354	11.415	10.308	8.499	31.188	9.9	20.753	13.752	6.581	11.194	7.806	3.686	10.399	1.974	3.114	6.658	13.798	5.605	8.918	16.557	10.734	13.714	13.345	11.408	5.477
TRINITY_DN69763_c8_g2_i1	XP_012946660.1 vitellogenin-like	con_late	ws_rep	4.84865	1.13947	5.53e-07	4.65e-05	0	0	0	0	0	13.988	0	0	0	0	0	0	0	0	0	9.423	0	0	0	0	0	0	5.568	0	0	4.975	0	0	0	0	0	0	4.14	0	0	0	10.879	0	11.493	4.671	0	0
TRINITY_DN69763_c8_g4_i1	XP_011452069.1 apolipophorins	con_late	ws_rep	4.09678	1.13065	8.81e-05	0.00444995	1.027	0	0	0	0	0	0	0	0	0	1.153	0	0	0	0	0	0	0	0	0	0	0	1.349	3.981	0	0	0	0	0	0	0	0	0	0	0	1.415	1.357	0	0	0	0	0
TRINITY_DN69791_c0_g2_i1	XP_018023849.1PREDICTED: uncharacterized protein LOC108679670	con_late	ws_rep	2.60769	6.63401	2.61e-06	0.000197223	51.451	55.797	195.042	0	49.625	43.838	78.041	0.902	22.307	33.29	22.831	153.114	32.491	74.549	18.689	51.07	15.233	35.58	61.185	8.592	30.952	39.615	15.397	172.471	28.399	32.19	19.223	7.931	11.449	193.275	66.922	67.594	47.529	53.246	61.6	26.155	27.704	15.771	57.236	38.828	40.492	26.272
TRINITY_DN69815_c2_g1_i3	XP_022333985.1arginase hepatic-like	con_late	ws_rep	-2.39923	2.86909	4.43e-05	0.00245294	5.313	4.338	6.132	0	1.982	4.746	71.36	1.184	3.352	6.943	3.272	16.617	8.5	1.955	4.634	5.782	9.68	3.182	4.025	3.552	7.491	12.74	12.107	2.268	4.166	6.778	6.562	3.75	137.015	4.384	3.686	3.958	7.124	10.841	1.276	12.67	4.983	16.227	4.969	6.732	7.735	3.811
TRINITY_DN69820_c3_g4_i1	XP_018027813.1 laccase-5-like	con_late	ws_rep	-2.94159	3.87266	0.00166802	0.0409608	0.998	0.541	1.785	0	0.296	2.043	75.457	0	1.264	0.923	0.446	2.484	1.517	0.211	1.605	1.593	13.565	2.987	3.525	2.661	1.971	2.078	1.951	78.135	10.838	2.544	0.54	1.403	21.148	2.983	2.761	0.269	11.255	3.237	2.638	1.358	1.491	2.02	2.906	4.585	2.446	0
TRINITY_DN69881_c0_g1_i1	XP_018027775.1 myc box-dependent-interacting protein 1-like	con_late	ws_rep	-2.31214	3.21887	0.000647871	0.0207128	47.645	15.346	4.687	0	24.269	25.05	5.125	11.535	12.795	23.48	34.627	22.116	19.908	18.111	6.832	14.297	49.891	29.554	33.481	14.849	16.952	14.651	52.486	7.211	20.545	5.82	53.036	8.279	2.582	3.281	17.241	5.645	6.518	24.439	3.712	21.465	11.985	17.539	14.013	17.725	26.727	2.926
TRINITY_DN69886_c2_g2_i3	XP_015602477.1 KN motif and ankyrin repeat domain-containing protein 2 isoform X1	con_late	ws_rep	-2.22966	2.9732	0.00028227	0.0109616	7.225	12.405	14.957	0	18.737	9.867	23.925	17.987	7.6	16.92	2.687	0	20.123	17.163	6.564	15.701	37.798	10.748	16.38	19.552	18.633	28.371	31.908	37.575	17.961	9.782	62.127	9.265	41.227	3.751	23.083	10.114	35.807	13.942	18.08	23.144	14.187	24.354	14.364	17.169	18.851	15.994
TRINITY_DN69886_c2_g5_i1	XP_018017458.1PREDICTED: uncharacterized protein LOC108674070	con_late	ws_rep	-2.09394	3.11791	0.000732568	0.0226856	8.035	6.207	6.731	0	7.322	7.146	3.183	2.36	7.003	3.771	4.704	3.289	11.237	2.58	7.023	6.03	19.992	5.246	6.632	6.572	2.961	5.111	9.533	11.143	11.386	6.703	28.332	3.959	14.558	4.739	9.744	7.574	11.861	3.834	3.807	5.726	9.673	3.584	5.452	5.252	7.514	2.749
TRINITY_DN69989_c3_g1_i1	XP_018020854.1 transforming growth factor-beta-induced protein ig-h3-like isoform X3	con_late	ws_rep	2.23227	5.23915	0.00111024	0.0305463	1.309	1.377	2.234	0	1.95	2.971	4.982	2.581	2.29	1.561	2.445	2.724	2.199	7.183	2.933	2.647	14.925	1.591	2.016	0.967	1.027	1.512	1.063	32.305	2.105	2.403	11.947	2.667	14.626	2.389	0	3.545	2.583	5.877	2.436	7.125	3.61	0.735	2.871	1.839	1.775	3.946
TRINITY_DN69989_c4_g2_i1	XP_018014462.1 transcriptional regulator ERG homolog	con_late	ws_rep	4.35819	0.278528	0.000270775	0.010591	0	0	11.268	0	0	0	0	0	0	0	0	0	0	0	0	0	0	0	0	0	0	0	0	0	0	0	0	0	0	7.195	0	16.899	0	7.188	0	0	0	0	0	0	0	6.654
TRINITY_DN70050_c4_g1_i2	XP_018012971.1 muscarinic acetylcholine receptor DM1-like	con_late	ws_rep	-3.42667	1.24886	0.00203096	0.0468914	2.864	0	4.338	0	0	0	6.024	2.537	0	4.488	0	3.529	0.853	0.715	2.007	0	0	0	2.016	2.216	5.286	2.659	5.711	1.746	4.14	2.084	1.93	0	1.801	0	0	0	5.119	0	0	3.48	0	5.539	0	2.832	5.077	0
TRINITY_DN70063_c1_g1_i1	YP_009220506.1hypothetical protein Swssvgp032	con_late	ws_rep	10.9309	5.14324	1.1e-42	3.07e-40	0	0	0	0	0	0	0	0	0	0	0	0	0	0	0	0	0	0	0	0	0	0	0	0	0	0	0	0	0	0	0	0	0	0	0	0	0	0	0	0	0	0
TRINITY_DN70067_c2_g1_i2	XP_018007840.1 thioredoxin reductase 1 cytoplasmic-like	con_late	ws_rep	1.27561	6.31589	0.000349898	0.0130959	80.982	61.758	193.347	0	65.668	100.781	86.106	39.863	39.674	84.403	55.952	30.647	45.255	80.348	51.396	55.362	92.804	78.808	79.43	45.416	42.683	84.107	29.507	50.268	73.533	93.275	69.268	42.129	74.164	80.622	54.861	60.828	68.482	96.935	89.561	108.832	102.208	50.701	64.435	97.495	77.187	53.73
TRINITY_DN70067_c2_g2_i2	XP_018007840.1 thioredoxin reductase 1 cytoplasmic-like	con_late	ws_rep	1.05517	5.55267	0.00190746	0.0449102	25.17	26.954	70.408	0	27.874	36.13	35.844	25.588	16.726	32.985	22.831	29.019	17.43	35.289	12.01	21.423	60.283	31.074	34.928	24.093	26.721	29.177	19.249	21.145	23.728	32.65	43.618	28.183	35.01	55.574	22.433	38.329	26.846	66.158	44.307	44.255	36.012	24.773	32.995	44.269	18.542	17.348
TRINITY_DN70075_c0_g4_i3	XP_021928361.1guanine nucleotide-binding protein G(s) subunit alpha	con_late	ws_rep	-1.42638	8.81721	0.00068935	0.0216249	237.388	146.369	373.92	0	226.606	203.577	452.541	109.044	154.37	178.596	224.877	174.065	185.417	163.449	132.841	282.17	295.798	285.083	223.237	242.731	183.221	285.887	341.908	384.801	297.063	231.666	242.388	261.69	159.947	227.158	151.484	125.739	265.553	142.342	97.314	201.966	292.913	216.618	246.616	183.894	218.954	176.29
TRINITY_DN70075_c0_g4_i5	XP_014278144.1 guanine nucleotide-binding protein G(s) subunit alpha	con_late	ws_rep	-1.83412	5.77722	1.66e-05	0.00106283	14.638	6.493	8.845	0	38.514	21.089	55.044	5.347	17.577	14.818	28.743	5.071	26.101	23.639	6.507	32.67	34.221	23.744	29.979	40.712	37.332	37.105	30.938	31.832	20.449	20.099	25.939	30.531	6.251	11.195	3.606	10.401	16.887	22.206	8.072	15.031	31.038	52.181	23.776	21.959	27.195	17.921
TRINITY_DN70147_c2_g1_i5	XP_018021733.1 AKT-interacting protein-like	con_late	ws_rep	-2.11373	5.14474	0.00107775	0.0299946	23.361	10.703	7.818	0	5.692	7.788	17.515	0.566	9.627	7.424	6.554	17.473	23.597	7.22	9.545	24.721	26.564	10.656	29.198	17.999	16.485	20.925	20.945	24.131	21.771	15.555	161	5.028	17.768	23.235	16.442	12.385	17.904	28.309	14.081	21.465	16.197	7.317	19.28	23.123	16.352	9.601
TRINITY_DN70203_c3_g2_i2	XP_018017996.1 aldehyde dehydrogenase mitochondrial-like	con_late	ws_rep	-2.50842	7.38772	0.000449181	0.0158036	110.739	150.333	97.092	0	86.3	55.471	47.607	42.55	63.482	89.264	80.121	65.85	55.37	45.315	55.514	121.319	3.367	188.505	115.094	317.681	121.68	207.107	166.152	26.35	219.99	198.988	14.282	19.113	3.295	89.994	146.007	80.616	156.35	57.966	76.809	164.21	99.553	107.555	51.458	59.342	165.959	30.551
TRINITY_DN70203_c3_g3_i1	XP_018016249.1 hemicentin-2-like	con_late	ws_rep	-2.18176	2.70985	0.000184353	0.00774067	7.621	1.987	1.865	0	5.436	4.639	1.328	0	1.15	8.406	1.627	6.835	3.339	10.725	7.29	2.93	4.614	3.275	9.657	3.9	5.118	11.377	10.37	5.792	14.021	15.799	1.505	6.181	2.837	3.828	1.689	0	0.727	0.497	3.967	3.966	3.199	16.785	4.153	1.257	11.717	0
TRINITY_DN70214_c0_g2_i1	XP_011556508.1 D-aspartate oxidase	con_late	ws_rep	-6.44242	1.9595	0.00114494	0.0312025	0	0	0	0	0	0	0	0	0	0	2.212	0	0	4.257	0	0	0	4.24	0	0	5.978	26.269	0.971	0	1.531	10.364	0	0	0	0	0	0	0	0	0	0	17.746	12.522	2.836	0	0	0
TRINITY_DN70258_c1_g2_i1	XP_011558998.1 17-beta-hydroxysteroid dehydrogenase 14-like	con_late	ws_rep	-1.51728	4.61834	0.000445226	0.0157154	12.434	14.471	19.055	0	9.936	10.491	29.363	2.97	17.296	23.195	20.925	22.887	19.244	18.698	14.007	18.785	3.869	29.698	16.532	18.086	24.125	18.282	30.529	18.339	12.064	20.662	9.129	15.682	6.897	18.62	25.628	12.932	10.565	8.725	16.559	8.77	13.291	13.136	15.927	8.691	25.173	16.171
TRINITY_DN70277_c1_g3_i1	XP_022253317.1epidermal growth factor receptor-like isoform X1	con_late	ws_rep	-2.75808	0.916505	0.000612689	0.0197626	15.722	25.37	6.252	0	9.736	10.054	3.055	41.931	18.56	20.17	10.607	25.799	7.782	6.769	6.22	17.26	2.606	3.234	6.14	4.475	6.659	5.011	10.759	4.242	9.446	6.224	6.658	13.765	21.59	0	15.575	6.417	8.374	9.566	2.053	13.082	4.296	9.049	4.908	19.042	12.405	11.256
TRINITY_DN70319_c0_g1_i1	XP_013395671.1 TBC1 domain family member 20-like isoform X2	con_late	ws_rep	1.06333	4.23605	0.000521509	0.0176889	9.561	9.847	32.268	0	13.365	12.293	8.765	17.474	4.054	7.63	9.138	3.546	7.109	13.207	11.475	6.87	6.766	5.081	8.111	8.147	7.014	5.992	6.784	8.288	5.541	8.496	7.315	8.334	9.665	34.142	19.375	21.143	12.467	24.286	28.599	13.937	12.06	14.421	16.129	17.425	14.021	7.893
TRINITY_DN70325_c0_g1_i1	XP_004365227.2regulatory factor X	con_late	ws_rep	2.71711	4.21939	1.34e-08	1.25e-06	8.45	5.912	21.04	0	3.605	9.26	1.756	7.548	2.799	2.602	4.611	58.141	4.048	2.798	0.975	4.42	3.059	5.79	2.441	1.293	3.745	11.335	1.481	7.636	2.044	4.008	0.328	4.778	13.131	23.897	1.118	5.564	7.189	2.622	9.593	3.949	3.316	8.593	2.011	4.175	5.183	3.145
TRINITY_DN70342_c4_g1_i1	XP_012546133.1multidrug resistance-associated protein 1 isoform X2	con_late	ws_rep	3.92875	1.33916	8.97e-05	0.00449508	4.832	0	0	0	1.847	0	0	0	0	1.915	2.714	0	0	0	0	0	0	0	0	0	0	0	0	4.764	1.453	1.577	0	1.75	0	1.89	0	1.642	5.063	1.781	1.542	5.002	0	0	1.256	0	0	3.374
TRINITY_DN70342_c4_g2_i1	XP_018417069.1 canalicular multispecific organic anion transporter 1 isoform X2	con_late	ws_rep	5.10992	1.56478	7.78e-07	6.42e-05	0.565	0	1.466	0	0	0	0	0	0	0	0	0	0	0	0	0	0	0	0	0	0	0	0	1.419	0	0.732	0	0	0	0	0	0	5.157	1.582	1.393	3.883	0	0	0	0.659	0.874	1.51
TRINITY_DN70342_c4_g5_i1	XP_015519620.1 multidrug resistance-associated protein 1 isoform X1	con_late	ws_rep	5.83318	0.917877	1.8e-06	0.000137727	0	0	2.004	0	0	0	0	0	0	0	0	0	0	0	0	0	0	0	0	0	0	0	0	0	0	0	0	0	0	2.408	0	2.064	6.453	9.186	1.978	4.204	6.189	0	0	0	0	8.653
TRINITY_DN70410_c2_g1_i1	XP_015753740.1 RNA-directed DNA polymerase from mobile element jockey-like	con_late	ws_rep	-2.59755	1.18715	0.000215174	0.00874717	4.032	5.617	4.358	0	1.015	6.013	1.242	0	1.422	2.101	1.506	0	9.46	0.715	1.796	0.788	4.322	2.033	2.577	4.584	1.896	2.825	4.281	2.545	5.671	2.6	8.376	2.875	1.784	5.132	3.183	1.822	8.896	5.687	0	4.607	4.33	1.182	4.197	1.574	2.084	2.707
TRINITY_DN70499_c3_g2_i1	XP_018017966.1 collagen alpha-1(I) chain-like isoform X2	con_late	ws_rep	-2.43656	4.80885	0.0006788	0.0213596	2.788	2.095	3.949	0	3.429	0	13.49	0	4.853	2.966	1.088	0	15.124	0	2.331	1.431	11.477	8.602	7.739	1.695	2.419	5.518	3.821	13.999	6.993	4.882	16.038	6.153	0	4.72	0	1.068	5.129	0	0	2.065	1.013	0	4.776	3.405	0	0
TRINITY_DN70499_c3_g2_i5	XP_018017966.1 collagen alpha-1(I) chain-like isoform X2	con_late	ws_rep	-2.06159	6.7645	0.000236951	0.00945538	2.901	9.995	11.806	0	7.202	13.792	97.74	33.835	22.764	8.975	12.373	18.827	30.589	14.448	19.922	15.136	58.243	12.657	24.165	19.042	8.808	6.15	41.492	39.891	19.179	15.902	54.619	35.962	11.211	9.373	32.873	15.185	26.613	10.497	2.116	11.765	14.271	8.63	13.179	6.835	14.904	14.089
TRINITY_DN70525_c2_g1_i1	XP_018019325.1 protein N-terminal glutamine amidohydrolase-like isoform X2	con_late	ws_rep	1.36903	4.1867	0.000965188	0.0276051	7.979	5.637	1.785	0	18.386	13.301	9.835	3.916	4.888	1.876	0	3.94	0	7.19	3.449	18.657	5.569	4.312	3.388	7.68	6.332	7.504	0.899	6.787	2.088	2.497	6.137	4.75	9.513	16.999	8.113	5.465	9.717	21.392	8.551	4.344	2.63	6.014	12.494	7.194	10.057	7.674
TRINITY_DN70580_c4_g1_i1	NP_001158480.1cyclin B	con_late	ws_rep	3.17698	0.374933	0.002176	0.0493741	2.346	11.795	0	0	0	1.499	0	0	16.296	0	1.32	0	0	0	3.105	0	0	0	0	0	0	0	0	0	1.409	1.54	0	0	0	0	0	17.554	0	3.454	0	0	0	2.178	1.22	0	0	1.635
TRINITY_DN70580_c4_g3_i1	XP_018009965.1 G2/mitotic-specific cyclin-B-like	con_late	ws_rep	5.41382	0.707995	3.4e-05	0.00197481	0.631	4.397	0.818	0	0	0.812	0	0	14.725	0	6.386	0	4.928	0	4.214	0	0	0	0	0	0	0	0	0	0	0	0	0	0	0	0	19.717	0	0	0.776	0	0	0	0	0.736	0	0.843
TRINITY_DN70630_c0_g1_i10	XP_018023652.1 glutamine synthetase-like	con_late	ws_rep	-2.28385	8.93038	0.00149404	0.0377755	390.582	120.752	1548.96	265.864	665.916	322.842	166.473	74.387	68.888	567.36	209.79	1055.25	585.017	589.476	101.912	1541.21	202.994	738.612	448.946	444.087	707.516	659.397	1261.1	1032.05	428.968	620	174.742	60.242	195.738	544.416	308.617	102.917	525.204	742.416	535.888	241.556	557.327	1220.56	1127.68	874.868	637.578	174.718
TRINITY_DN70668_c4_g2_i2	XP_018019177.1 fructose-bisphosphate aldolase-like	con_late	ws_rep	-7.34975	9.25009	1.01e-08	9.61e-07	842.27	714.373	409.887	0	139.642	417.236	12.391	211.433	15.436	1856.82	35.278	220.42	923.69	404.125	4.653	146.863	0	889.238	573.484	1142.26	742.802	529.367	616.024	1.273	1307.63	636.522	79.419	166.348	173.315	605.736	711.449	130.917	587.317	263.482	312.948	541.872	36.825	98.729	71.661	120.592	82.211	194.46
TRINITY_DN70804_c5_g1_i1	XP_018012267.1 dystrophin isoforms A/C/F/G/H-like	con_late	ws_rep	-2.09972	5.22021	2.31e-05	0.00142456	19.075	10.762	21.139	0	13.11	21.91	22.911	11.95	13.084	17.774	8.18	12.043	18.57	27.084	9.211	17.397	65.463	21.393	29.221	12.307	18.755	39.099	23.142	30.445	23.815	20.493	37.037	14.543	41.6	17.978	22.752	7.26	15.712	11.04	6.445	16.356	19.514	24.624	20.51	18.991	15.434	8.913
TRINITY_DN70807_c0_g3_i2	XP_013385782.1 dehydrogenase/reductase SDR family member 11-like isoform X2	con_late	ws_rep	-1.95594	4.49534	0.000520107	0.017669	45.545	46.914	13.84	0	7.77	19.109	4.368	38.714	23.316	26.573	17.151	10.484	32.913	6.604	15.297	12.395	8.11	8.366	41.212	38.79	56.6	32.617	36.465	14.015	84.988	54.579	11.522	10.973	3.194	34.468	42.88	35.798	30.194	24.892	12.209	46.427	28.056	4.366	11.747	13.071	23.787	6.425
TRINITY_DN70810_c2_g2_i1	XP_018009917.1 tubulin alpha-8 chain-like	con_late	ws_rep	1.86293	3.41964	0.000152678	0.00672664	105.379	127.924	79.173	0	168.332	251.18	116.083	0	58.682	104.092	49.073	32.274	80.08	86.252	81.216	63.088	33.573	71.776	138.092	89.658	40.918	31.196	15.173	177.464	86.476	85.999	99.819	14.737	196.281	162.298	26.118	45.993	50.065	325.733	177.197	40.997	51.581	76.386	126.526	69.017	63.643	118.801
TRINITY_DN70810_c2_g4_i2	XP_010876510.1 tubulin alpha chain testis-specific	con_late	ws_rep	1.16744	9.4456	0.00159756	0.0397249	645.792	1753.57	737.449	0	408.183	509.925	232.466	1228.93	719.985	626.918	442.141	1377.56	956.083	291.504	735.371	329.6	541.317	476.062	605.532	1175.95	693.506	539.232	744.148	377.589	1020.36	665.99	680.845	555.494	911.235	1027.65	1940.91	1608.19	1203.06	1432.86	1417.73	1120.04	757.865	787.563	929.159	1866.07	544.223	850.461
TRINITY_DN70835_c4_g5_i1	XP_018020302.1 nuclear pore complex protein Nup155-like isoform X1	con_late	ws_rep	1.10041	5.26056	0.00137357	0.0354969	10.597	24.534	6.681	0	12.11	12.427	9.436	8.706	18.165	8.455	10.755	8.137	10.331	8.401	14.246	8.266	9.632	10.276	15.001	11.21	13.319	11.643	11.515	5.613	15.613	9.05	3.976	10.043	6.37	2.6	13.362	22.032	11.46	8.02	11.125	13.641	8.827	6.824	13.89	15.33	11.99	14.463
TRINITY_DN70835_c4_g6_i1	XP_022317782.1nuclear pore complex protein Nup155-like	con_late	ws_rep	1.3561	2.63373	0.00179735	0.043352	8.242	11.46	3.281	0	2.87	9.724	10.563	15.972	6.713	7.905	5.698	2.021	2.971	5.378	1.691	2.219	9.162	10.861	10.513	2.596	5.37	6.656	4.026	2.382	9.933	3.267	3.513	3.625	1.682	0.969	2.99	17.204	7.078	3.562	6.264	9.56	4.07	8.919	9.228	5.937	3.92	12.745
TRINITY_DN70835_c4_g8_i1	XP_018020303.1 nuclear pore complex protein Nup155-like isoform X2	con_late	ws_rep	1.75297	1.49998	0.00215034	0.0488792	4.569	2.233	6.043	0	7.058	1.945	11.805	0	8.17	2.435	11.982	0	12.53	8.191	0	5.559	2.509	7.812	1.978	0	8.602	4.853	2.074	12.269	7.324	4.018	2.142	0	8.357	0	0	20.713	8.094	11.537	1.989	2.114	4.146	14.551	7.928	5.526	2.402	6.518
TRINITY_DN70837_c2_g2_i1	XP_015521045.1 tryptase alpha/beta-1-like isoform X2	con_late	ws_rep	1.99072	5.79708	1.36e-05	0.000889643	28.636	51.842	35.798	0	80.896	106.597	40.255	4.685	17.963	62.259	29.803	26.141	15.959	30.242	31.665	33.536	16.528	29.544	67.901	16.218	43.916	25.604	12.945	27.133	29.538	63.826	21.133	14.724	6.506	72.093	13.544	16.315	9.148	23.454	20.718	21.548	19.413	26.43	67.324	21.172	31.927	36.664
TRINITY_DN70840_c5_g1_i3	XP_018025900.1 xylose isomerase-like	con_late	ws_rep	-2.81565	5.60254	0.000802369	0.0244976	59.797	73.199	75.135	0	31.975	38.628	14.089	10.218	40.253	88.37	49.928	69.019	46.906	25.233	41.42	51.13	8.482	52.672	54.439	68.216	49.838	75.914	82.442	9.61	115.309	38.254	12.12	17.418	3.465	44.973	78.013	46.801	25.998	45.154	29.364	39.582	53.239	19.076	37.657	48.435	21.341	33.571
TRINITY_DN70881_c1_g1_i1	XP_018019016.1 estrogen sulfotransferase-like	con_late	ws_rep	-1.68456	5.57035	0.000618154	0.0198798	28.664	19.92	56.03	0	21.103	47.433	60.597	16.582	16.05	41.902	45.15	69.413	42.571	31.318	15.307	51.13	18.6	53.668	42.705	72.039	74.794	41.958	46.539	72.506	53.623	42.901	24.028	7.931	40.021	27.513	84.791	27.982	49.431	24.964	48.529	44.173	39.119	13.508	38.377	25.432	35.627	11.36
TRINITY_DN70883_c3_g1_i2	XP_018023555.1PREDICTED: uncharacterized protein LOC108679447	con_late	ws_rep	-8.66073	3.90144	0.00186735	0.0442056	0	0	0	0	0	0	2.755	0	1.387	0	0	0	0	0	2.742	0	26.256	0	0	2.325	0	0	0	1.827	0	0	130.236	0	2.174	0	0	15.176	0	0	0	0	0	0	0	0	0	0
TRINITY_DN70906_c0_g1_i1	YP_009220481.1envelope protein	con_late	ws_rep	11.6304	6.61947	1.72e-36	3.39e-34	0	0	0	0	0	0	0.614	0	0	0	0.186	0	0	0	0	0	0	0	0.212	0	0	0	0	0	0	0	0	0	0	0	0	0	0	0	0	0	0	0	0	0	0	0
TRINITY_DN70906_c0_g2_i1	YP_009220481.1envelope protein	con_late	ws_rep	10.3194	4.55435	7.01e-29	1.03e-26	0	0	0	0	0	0	0	0	0	0	0	0	0	0	0	0	0	0	0	0	0	0	0	0	0	0	0	0	0	0	0	0	0	0	0	0	0	0	0	0	0	0
TRINITY_DN70966_c0_g1_i2	XP_018026016.1 filaggrin-2-like isoform X3	con_late	ws_rep	-5.01264	2.4683	0.000985171	0.0280321	0	0.974	0	0	2.654	0	6.452	0	0	0	0.4	0	0.574	0	0	0	3.383	1.273	0	1.771	0.504	67.238	0.439	1.68	0.852	0.911	0	3.473	0	0	3.298	0.485	1.417	1.944	0	0	0	0	0	3.49	0	0
TRINITY_DN70971_c2_g2_i2	XP_018021868.1 annulin-like	con_late	ws_rep	2.60964	6.00837	7.03e-05	0.00368441	13.838	15.543	42.01	0	13.262	11.116	12.162	3.085	6.45	8.799	7.102	5.55	11.103	10.612	4.51	11.967	8.45	7.104	5.488	2.379	5.025	10.097	6.784	62.097	5.01	11.838	20.323	1.403	37.32	59.468	3.651	28.664	15.461	40.66	34.672	24.781	15.51	17.344	29.404	11.6	9.686	22.075
TRINITY_DN70982_c0_g2_i1	XP_018916017.1 E3 ubiquitin-protein ligase TRIM9 isoform X2	con_late	ws_rep	-1.82903	3.44253	0.00197449	0.046039	12.246	4.722	8.865	0	2.87	6.361	24.481	5.18	12.119	8.278	5.587	0	5.879	3.234	9.23	5.294	34.108	5.749	10.673	10.298	10.806	18.806	4.761	5.188	9.237	4.9	13.163	35.295	1.002	6.926	0	6.749	13.782	12.098	11.157	10.975	5.795	3.938	4.381	4.876	12.953	11.079
TRINITY_DN71168_c2_g2_i1	XP_022784233.1probable imidazolonepropionase	con_late	ws_rep	-2.73305	5.15679	4.89e-06	0.000349481	17.069	14.008	10.52	0	7.258	6.816	0.271	22	8.17	25.689	5.131	25.165	29.296	9.777	8.189	4.163	15.411	27.799	25.734	24.951	15.915	25.388	22.703	1.289	38.471	28.895	8.55	5.584	11.007	13.431	25.24	6.605	8.271	5.75	9.668	11.617	6.055	6.908	7.445	2.797	7.69	16.765
TRINITY_DN71175_c3_g2_i2	XP_011136165.1 C3 and PZP-like alpha-2-macroglobulin domain-containing protein 8 isoform X3	con_late	ws_rep	2.57448	6.71278	1.7e-08	1.56e-06	35.758	13.625	65.413	0	56.867	66.89	24.224	24.068	17.498	81.398	35.166	33.593	61.644	113.223	24.69	41.613	31.663	42.838	67.249	29.741	46.812	41.609	49.012	38.048	41.82	52.382	15.71	11.501	14.405	38.901	17.15	17.491	12.896	50.1	37.586	40.273	33.91	42.331	33.732	39.256	53.833	43.12
TRINITY_DN71185_c0_g1_i1	YP_009220559.1E3 ligase immediate-early protein	con_late	ws_rep	12.3957	8.56292	1.4e-44	5.32e-42	0	0	0	0	0	0	0	0	0	0	0.279	0	0.188	0	0	0	0	0	0.152	0	0	0	0	0	0.296	0	0.174	0	0.323	0	0	0.162	0	0.163	0.149	0	0	0	0.378	0	0	0
TRINITY_DN71185_c0_g2_i1	YP_009220562.1envelope protein	con_late	ws_rep	13.2867	8.78963	1.5e-33	2.53e-31	0.217	0	0.269	0	0	0	0.385	0	0.228	0	0.242	0	0	0	0.287	0	0	0	0	0	0	0	0.266	0	0	0	0.289	0	0.561	0	0.993	0.287	0	0	0.255	0	0	0	0.448	0	0	0
TRINITY_DN71185_c0_g3_i1	YP_009220559.1E3 ligase immediate-early protein	con_late	ws_rep	10.1659	4.40266	7.03e-29	1.03e-26	0	0	0	0	0	0.687	0	0	0	0	0	0	0	0	0	0	0	0	0	0	0	0	0	0	0	0	0	0	0	0	0	0	0	0	0	0	0	0	1.115	0	0	0
TRINITY_DN71185_c0_g3_i2	YP_009220559.1E3 ligase immediate-early protein	con_late	ws_rep	11.8298	7.32033	5.43e-49	3.19e-46	0	0	0	0	0	0	0.385	0	0	0	0	0	0	0	0	0	0	0	0.265	0	0	0	0	0	0.252	0	0	0	0	0	0	0	0	0.57	0	0	0	0	0	0	0	0
TRINITY_DN71231_c3_g2_i1	XP_018022663.1 D-glucuronyl C5-epimerase-like	con_late	ws_rep	1.53097	3.03203	0.00198116	0.0461449	4.691	4.269	2.004	0	7.018	7.592	5.696	0	2.966	3.859	4.211	1.953	3.824	2.971	2.933	7.547	3.966	2.187	1.978	3.356	4.408	4.571	1.543	9.561	4.906	1.202	6.446	0.444	4.875	4.701	0	2.54	4.364	13.671	4.914	3.842	5.494	4.264	8.78	3.61	3.841	4.915
TRINITY_DN71286_c6_g4_i1	XP_013866635.1PREDICTED: uncharacterized protein LOC106519479	con_late	ws_rep	1.51987	3.81621	0.000214136	0.00872131	13.056	15.228	29.386	0	9.552	9.189	5.81	2.979	5.616	3.28	5.977	8.343	2.441	5.897	4.29	2.133	9.292	4.26	5.723	2.14	13.16	6.673	5.579	5.205	3.54	4.422	3.3	6.403	12.434	30.391	28.366	10.473	8.467	13.056	8.998	14.53	4.338	3.165	7.761	9.829	7.355	8.341
TRINITY_DN71323_c2_g5_i1	YP_009220639.1hypothetical protein Swssvgp165	con_late	ws_rep	13.0844	7.26764	3.15e-52	2.97e-49	0	0	0	0	0	0	0	0	0	0	0	0	0	0	0	0	0	0	0	0	0	0	0	0	0	0	0	0	0	0	0	0	0	0	0.223	0	0	0	0	0	0	0
TRINITY_DN71323_c2_g7_i1	YP_009220637.1hypothetical protein Swssvgp163	con_late	ws_rep	12.375	7.84488	1.51e-39	3.46e-37	0	0	0	0	0	1.24	0	0	0	0	0	0	0	0	1.29	0	0	0	0	0	0	1.022	1.267	0	0	0	0	0	0	1.497	0	1.319	0	0	1.223	0	0	0	0	0	0	0
TRINITY_DN71352_c0_g1_i1	XP_018006525.1 glutaminase liver isoform mitochondrial-like isoform X1	con_late	ws_rep	-2.29804	9.9869	0.00199371	0.0463377	260.005	249.827	660.48	110.991	209.819	537.339	1876.69	186.481	293.812	343.739	499.618	164.06	404.617	426.418	288.519	450.919	778.128	365.256	393.294	398.215	316.473	409.584	519.727	1507.44	541.746	219.565	372.045	449.874	339.768	296.287	412.257	347.943	566.606	174.133	161.329	351.605	462.506	445.32	578.107	312.938	471.742	397.158
TRINITY_DN71352_c0_g1_i10	XP_018006527.1 glutaminase kidney isoform mitochondrial-like isoform X3	con_late	ws_rep	-3.11071	3.51403	0.000101114	0.00491048	4.748	8.519	1.845	0	5.755	7.306	50.604	0	3.519	5.921	3.198	1.49	17	12.56	16.53	9.354	41.781	3.839	4.821	10.982	8.042	4.978	8.95	70.842	16.718	7.435	31.054	19.571	26.109	6.466	33.318	3.877	18.743	8.608	8.125	13.024	18.743	13.21	17.823	8.341	13.959	7.549
TRINITY_DN71352_c0_g1_i8	XP_018006527.1 glutaminase kidney isoform mitochondrial-like isoform X3	con_late	ws_rep	-4.00314	3.12689	3.21e-07	2.73e-05	4.343	3.089	6.252	0	4.013	7.752	40.455	0	3.756	8.563	9.807	1.353	5.574	10.665	14.466	7.015	10.36	9.762	4.252	8.972	4.222	3.681	18.503	29.335	30.687	7.557	15.112	7.39	4.315	5.794	31.036	5.331	16.552	8.888	9.657	12.933	3.852	11.451	28.411	6.578	2.031	7.581
TRINITY_DN71352_c0_g1_i9	XP_018006525.1 glutaminase liver isoform mitochondrial-like isoform X1	con_late	ws_rep	-3.09551	5.01089	8.97e-07	7.3e-05	6.424	9.552	7.927	0	13.629	21.74	112.1	23.794	8.986	15.967	21.055	11.443	16.982	16.787	29.267	12.052	55.362	17.913	7.398	24.375	27.469	21.723	16.879	61.134	68.079	13.94	47.459	17.64	9.682	17.719	57.759	10.5	37.477	2.984	6.488	22.954	23.425	21.245	27.332	9.196	25.349	12.756
TRINITY_DN71377_c2_g1_i1	XP_018024920.1 enhancer of split mbeta protein-like	con_late	ws_rep	2.06279	4.48327	0.00012398	0.00569546	15.477	13.31	8.356	0	8.114	9.019	3.455	0	19.455	15.044	9.751	31.452	11.596	20.029	8.743	6.844	4.306	7.33	2.062	7.995	19.539	11.053	3.351	21.863	6.889	3.464	1.119	1.917	7.049	11.819	5.032	17.293	9.176	8.87	11.795	14.077	7.822	6.461	15.531	10.026	11.664	12.402
TRINITY_DN71387_c0_g2_i3	XP_018021463.1 docking protein 2-like	con_late	ws_rep	1.58117	6.69495	0.00017675	0.00750859	52.383	32.965	54.773	0	107.587	107.48	38.385	18.075	46.027	51.486	51.174	16.771	54.499	91.908	35.286	54.582	51.396	33.856	80.999	33.489	49.754	26.568	34.912	76.487	40.037	37.024	18.779	22.044	39.341	92.795	35.452	61.277	41.766	73.843	73.778	50.582	37.118	48.252	74.339	44.885	69.797	66.393
TRINITY_DN71393_c3_g1_i1	YP_009220515.1hypothetical protein Swssvgp041	con_late	ws_rep	11.2489	5.45445	6.08e-41	1.55e-38	0	0	0	0	0	0	0.542	0	0	0	0	0	0	0	0	0	0	0	0	0	0	0	0	0	0	0	0	0	0	0	0	0	0	0	0	0	0	0	0	0	0	0
TRINITY_DN71393_c3_g3_i1	YP_009220514.1hypothetical protein Swssvgp040	con_late	ws_rep	12.1187	7.1215	8.87e-41	2.24e-38	1.168	0	1.536	0	0	0	0	0	0	0	0	0	0	0	0	0	1.91	0	0	0	0	0	0	0	0	0	0	0	3.16	0	0	0	0	0	0	0	0	0	0	0	0	0
TRINITY_DN71396_c0_g1_i5	XP_018012607.1 flocculation protein FLO11-like	con_late	ws_rep	5.25293	1.96994	3.2e-10	3.28e-08	0	0	0	0	0	0	0	0	0	0	0	0	0	0	0	0	0	2.464	0	0	0	1.712	0	0	0	0	0	0	6.489	3.751	0	0	0	0	0	0	2.119	0	0	0	0	0
TRINITY_DN71416_c2_g1_i1	XP_013382230.1 2-oxo-4-hydroxy-4-carboxy-5-ureidoimidazoline decarboxylase-like	con_late	ws_rep	-2.21974	3.13394	0.000508392	0.0174072	13.216	21.976	14.429	0	10.208	3.586	0	0	4.651	9.908	11.239	10.09	17.242	5.077	2.685	9.705	4.468	8.428	10.157	15.11	24.302	18.848	19.464	7.407	18.849	10.261	2.76	1.139	2.089	13.306	39.206	3.805	10.425	17.64	4.382	16.414	10.117	13.769	15.83	18.11	9.863	6.331
TRINITY_DN71435_c1_g1_i2	XP_018008888.1 membrane metallo-endopeptidase-like 1	con_late	ws_rep	2.44956	5.50552	8.55e-07	6.98e-05	14.704	2.607	0.987	0	9.209	49.672	26.994	0.857	3.352	21.162	10.635	4.214	5.69	65.562	7.157	3.846	1.068	1.057	3.168	13.35	8.331	1.205	3.29	10.246	5.61	1.474	2.258	4.084	4.23	1.727	6.219	2.755	5.427	4.928	43.52	74.491	6.34	17.297	6.436	12.635	4.733	9.851
TRINITY_DN71442_c0_g1_i2	XP_018027673.1 xanthine dehydrogenase 1-like	con_late	ws_rep	-4.35043	2.25324	1.22e-06	9.75e-05	6.98	15.936	6.292	0	6.923	10.09	35.673	0	3.888	6.029	6.331	5.139	0	5.949	9.966	3.529	11.768	3.172	3.585	16.033	11.806	0	19.934	16.544	22.163	8.383	19.281	11.862	4.281	4.355	0	9.154	19.088	16.826	16.581	12.901	7.027	5.725	2.09	3.268	21.897	0
TRINITY_DN71442_c0_g1_i25	XP_018017026.1 xanthine dehydrogenase 1-like	con_late	ws_rep	-3.26397	4.77805	9.24e-05	0.00459864	10.795	13.851	5.444	0	12.702	4.987	23.739	1.061	8.231	0	12.633	14.493	4.479	5.453	8.485	3.032	30.384	1.037	2.251	10.504	21.585	2.46	5.364	31.44	28.799	7.745	5.134	17.988	11.891	0	52.853	0	18.556	5.931	13.22	6.203	5.779	3.296	13.433	16.673	17.456	0
TRINITY_DN71462_c1_g1_i3	XP_018011764.1 prostaglandin G/H synthase 2-like	con_late	ws_rep	1.56086	6.57221	0.000455489	0.0159267	72.947	43.697	188.062	0	29.976	26.406	41.982	7.76	15.34	47.45	21.195	355.632	20.168	34.763	15.775	23.094	20.17	27.727	28.326	24.636	18.493	16.953	18.452	123.117	22.041	25.515	32.463	35.823	188.094	245.644	36.159	108.903	32.637	60.199	68.418	57.732	31.473	40.283	31.142	45.843	34.665	23.366
TRINITY_DN71490_c1_g1_i1	YP_009220636.1hypothetical protein Swssvgp162	con_late	ws_rep	11.2959	5.50123	1.98e-34	3.5e-32	0	0	0	0	0	0	0	0	0	0	0	0	0	0	0	0	0	0	0	0	0	0	0	0	0	0	0	0	0	0	0	0	0	0	0	0	0	0	0	0	0	0
TRINITY_DN71490_c1_g2_i1	YP_009220636.1hypothetical protein Swssvgp162	con_late	ws_rep	12.4716	6.66017	5.14e-34	8.86e-32	0	0	0	0	0	0	0	0	0	0	0	0	0	0	0	0	0	0	0	0	0	0	0	0	0	0	0	0	0	0	0	0	0	0	0	0	0	0	0	0	0	0
TRINITY_DN71501_c0_g3_i4	XP_013790220.2 peptide methionine sulfoxide reductase-like	con_late	ws_rep	2.82237	6.93828	1.47e-06	0.000115506	15.317	30.938	80.849	0	0	0	1.228	16.325	1.773	0	10.495	103.64	6.337	1.421	12.402	3.906	9.097	4.743	10.339	9.168	4.063	0.773	3.004	7.717	10.403	16.006	34.547	38.059	49.924	337.298	55.842	52.365	22.342	36.998	119.064	23.226	6.767	17.809	8.473	4.91	11.973	27.646
TRINITY_DN71586_c5_g4_i1	XP_018021606.1 arylsulfatase I-like	con_late	ws_rep	-5.1094	1.76437	5.69e-06	0.000403987	1.818	0	3.929	0	0	0	2.241	0	0	3.781	2.724	0	2.836	5.784	1.615	4.24	0.971	3.665	3.093	12.383	5.137	4.454	7.694	18.991	0.731	9.378	0.83	8.654	3.194	2.772	0	2.468	3.693	2.55	6.732	0.831	1.558	4.255	4.416	2.13	4.688	2.437
TRINITY_DN71673_c4_g2_i1	XP_018020168.1 methyl farnesoate epoxidase-like	con_late	ws_rep	-1.84426	3.91735	0.0014214	0.0363008	49.623	5.755	23.842	0	91.04	22.017	7.651	33.252	1.079	46.36	31.848	35.923	27.492	58.304	36.261	40.954	18.098	44.234	46.905	43.536	60	65.235	57.073	19.644	138.951	106.821	19.763	11.668	8.154	72.237	43.873	28.879	100.83	39.684	14.081	72.524	29.354	47.991	50.545	40.856	71.051	6.977
TRINITY_DN71693_c2_g2_i1	XP_018015741.1 alpha-1-antitrypsin-like	con_late	ws_rep	2.46509	8.42125	2.24e-06	0.00016991	645.462	402.915	2720.15	177.581	173.296	212.454	198.877	91.641	55.093	152.328	76.561	8030.29	63.789	143.473	55.447	154.529	35.305	96.793	45.161	32.435	78.222	65.609	69.681	298.312	41.333	98.269	79.033	18.724	4830.92	2200.87	1990.48	1581.2	776.099	652.678	1087.67	1095.51	430.053	225.499	211.752	536.37	373.223	208.205
TRINITY_DN71711_c1_g3_i2	XP_018018794.1 neuroparsin-A-like	con_late	ws_rep	-3.95145	6.34274	1.83e-05	0.00115261	68.661	9.08	68.165	0	41.304	30.358	226.185	10.271	20.333	209.598	19.029	134.133	32.985	80.386	16.606	138.177	11.202	128.247	134.302	132.402	131.524	87.423	97.748	574.893	132.218	111.458	6.832	11.154	0	58.106	32.793	1.678	24.646	22.857	14.602	23.177	59.085	29.195	74.251	19.632	66.954	16.4
TRINITY_DN71722_c2_g1_i9	XP_019754512.1 torso-like protein isoform X1	con_late	ws_rep	-4.01832	6.00389	4.74e-06	0.00034084	9.071	55.925	21.708	0	7.226	14.291	8.793	56.886	120.075	11.195	62.069	25.148	75.224	10.191	99.323	13.526	243.042	19.33	27.894	15.414	6.463	9.781	32.818	89.376	66.113	28.604	169.589	168.599	97.3	7.962	38.248	43.4	16.253	15.642	8.774	14.472	6.817	8.23	15.725	1.745	11.92	57.729
TRINITY_DN71735_c6_g1_i2	XP_008200908.1 collagen and calcium-binding EGF domain-containing protein 1	con_late	ws_rep	-1.54661	8.39428	0.000789116	0.0241909	161.351	142.188	223.361	0	161.337	200.892	115.426	101.434	114.985	228.03	117.1	631.23	160.985	164.532	114.802	204.306	169.178	155.871	105.407	127.394	118.421	129.805	155.158	95.429	163.131	72.857	94.956	114.274	65.11	162.529	121.612	113.956	77.536	125.95	85.371	130.412	138.555	115.887	137.694	131.558	116.064	188.452
TRINITY_DN71777_c6_g2_i2	XP_013777487.1E3 ubiquitin-protein ligase AMFR-like	con_late	ws_rep	1.34894	5.70057	0.000101708	0.00491732	11.021	8.234	8.635	0	17.075	8.636	7.666	4.711	4.379	8.926	10.281	9.508	11.04	8.371	5.236	10.733	5.552	8.572	3.843	13.524	9.807	10.695	7.203	6.135	9.289	10.946	6.465	8.348	7.627	36.569	6.378	16.432	8.653	24.096	23.877	21.926	15.234	6.656	18.973	15.911	11.178	13.964
TRINITY_DN71778_c4_g5_i1	XP_013144737.1 endocuticle structural glycoprotein SgAbd-3-like	con_late	ws_rep	-5.3466	6.153	0.000304968	0.0116966	14.346	0.403	3.45	0	12.958	9.929	2020.93	0	0.316	5.99	2.352	2.809	2.738	28.046	4.414	8.574	0	23.025	6.807	1.206	32.064	20.285	20.68	821.371	9.385	42.019	0.405	2.111	3.89	18.87	8.318	0.808	14.584	2.857	2.17	4.484	13.869	11.2	3.731	8.281	23.857	9.382
TRINITY_DN71805_c8_g1_i1	YP_009220596.1hypothetical protein Swssvgp122	con_late	ws_rep	10.9143	5.91129	2.18e-48	1.21e-45	0	0	0.608	0	0	0	0	0	0	0	0	0	0	0	0	0	0	0	0.599	0	0	0	0	0	0	0	0	0	0	0	0	0	0	0	0	0	0	0	0	0	0	0
TRINITY_DN71805_c8_g2_i1	YP_009220595.1hypothetical protein Swssvgp121	con_late	ws_rep	8.62023	3.69777	2.23e-27	3.17e-25	0	0	0	0	0	0	0	0	0	0	0	0	0	0	0	0	0	0	0	0	0	0	0	0	4.497	0	0	0	0	0	0	0	0	0	0	0	0	0	0	0	0	0
TRINITY_DN71805_c8_g3_i1	YP_009220596.1hypothetical protein Swssvgp122	con_late	ws_rep	12.2876	9.24221	9.86e-63	2.14e-58	0	0	0.06	0	0	0	0.157	0	0	0	0	0	0	0	0.057	0	0	0	0.114	0	0.065	0.05	0.051	0	0.165	0	0	0	0	0	0.205	0	0.047	0	0.053	0	0	0	0.097	0	0	0.062
TRINITY_DN71805_c8_g4_i1	YP_009220596.1hypothetical protein Swssvgp122	con_late	ws_rep	12.5591	6.74628	1.73e-53	2.09e-50	0	0	0	0	0	0	0	0	0	0	0	0	0	0	0	0	0	0	0	0	0	0	0	0	0	0	0	0	0	0	0	0	0	0	0.149	0	0	0	0	0	0	0
TRINITY_DN71805_c8_g5_i1	YP_009220592.1envelope protein	con_late	ws_rep	13.3044	8.27626	4.52e-35	8.31e-33	0	0	0	0	0	0	0	0	0	0	0.297	0	0.206	0	0	0	0	0	0	0	0	0	0	0	0.165	0	0	0	0	0	0	0	0	0.362	0	0	0	0	0.281	0	0	0
TRINITY_DN71836_c4_g4_i3	XP_018014164.1 bestrophin-3-like	con_late	ws_rep	2.10886	4.57031	6.91e-06	0.000476468	1.78	7.25	5.075	0	15.068	16.085	6.524	5.736	4.59	10.645	5.122	1.85	7.522	9.386	7.185	8.369	3.448	4.353	7.497	5.018	12.02	3.299	2.912	12.726	6.463	3.755	3.262	3.917	5.113	7.118	3.651	6.982	6.667	13.137	5.711	3.242	5.427	5.344	11.695	4.542	4.856	18.004
TRINITY_DN71846_c1_g1_i1	XP_013787231.1lactoylglutathione lyase-like	con_late	ws_rep	2.99732	6.21757	8.99e-10	8.99e-08	34.053	48.36	44.991	0	104.814	40.109	63.138	45.962	51.635	60.422	33.726	42.467	36.521	33.98	58.743	17.175	15.006	41.739	52.825	35.52	42.384	23.144	25.512	26.888	45.056	55.997	53.596	60.075	112.928	64.236	25.24	99.633	25.811	33.852	56.974	24.715	23.19	11.767	75.664	23.456	42.355	92.362
TRINITY_DN71874_c6_g5_i2	XP_021949521.1flocculation protein FLO11-like	con_late	ws_rep	-2.30462	4.01516	0.00039216	0.0143076	10.334	13.172	17.31	0	9.752	14.782	9.664	11.402	7.205	14.475	15.719	14.15	19.917	16.524	8.007	12.523	24.767	52.333	16.479	2.27	13.347	13.737	6.6	21.977	9.263	39.756	17.717	12.168	14.829	8.711	34.973	9.001	42.81	4.937	19.973	0	4.95	14.728	12.327	2.404	34.815	2.843
TRINITY_DN71879_c2_g3_i6	XP_018026113.1PREDICTED: uncharacterized protein LOC108681578	con_late	ws_rep	1.65747	6.93075	0.000237637	0.00946538	270.941	364.677	713.976	0	194.007	178.634	170.813	183.838	72.573	273.34	110.129	1765.88	106.935	334.908	74.117	274.555	262.921	177.336	144.33	134.118	139.155	190.029	139.791	620.266	114.248	148.21	263.136	78.979	404.216	379.834	133.33	271.23	111.619	352.813	280.435	227.742	96.412	59.117	118.229	47.845	92.763	194.304
TRINITY_DN71939_c1_g2_i1	XP_016406629.1 myosin-IIIa-like	con_late	ws_rep	-1.39109	9.06752	0.00219335	0.0495972	2997.69	1099.49	1818.15	0	2326.96	2217.99	2308.14	1884.44	248.82	1265.19	3069.28	895.882	2047.75	811.672	1731.44	800.914	2342.93	1827.89	2255.34	2342.84	3432.1	2555.65	2542.25	408.866	2000.51	1685.25	1744.35	1174.31	1563.66	3210.3	2335.52	3141.22	1864.23	1799.55	1025.23	2702.33	1590.83	2784.39	1382.71	1318.92	2589.49	1344.77
TRINITY_DN71945_c5_g1_i1	YP_009220597.1capsid protein	con_late	ws_rep	10.6454	5.65672	4.52e-34	7.85e-32	0	0	0	0	0	0	0	0	0	0	0	0	0	0	0	0	0	0	0	0	0.383	0	0	0	0	0	0	0	0	0	0	0	0	0.371	0	0	0	0	0	0	0	0
TRINITY_DN71945_c5_g4_i1	YP_009220597.1capsid protein	con_late	ws_rep	13.1757	10.3804	2.54e-47	1.25e-44	0	0	0.16	0	0.064	0.054	0.3	0	0	0.069	0.139	0	0	0	0.172	0	0	0.082	0.106	0	0	0	0.102	0	0.2	0	0	0	0	0	0.582	0	0	0	0.149	0	0	0	0.219	0	0.062	0
TRINITY_DN71945_c5_g5_i1	YP_009220597.1capsid protein	con_late	ws_rep	11.8845	6.07994	6.21e-38	1.3e-35	0	0	0	0	0	0	0	0	0	0	0.297	0	0	0	0	0	0	0	0	0	0	0	0	0	0	0	0	0	0	0	0	0	0	0	0	0	0	0	0	0	0	0
TRINITY_DN71945_c5_g6_i1	YP_009220597.1capsid protein	con_late	ws_rep	12.7882	6.97403	3.46e-36	6.53e-34	0	0	0	0	0	0	0.314	0	0	0	0	0	0	0	0	0	0	0	0	0	0	0	0	0	0	0	0	0	0	0	0	0	0	0	0	0	0	0	0	0	0	0
TRINITY_DN71971_c3_g2_i1	XP_018023970.1 DBH-like monooxygenase protein 1	con_late	ws_rep	3.1628	1.1939	0.000213249	0.00871792	1.648	1.151	4.278	0	2.494	3.158	0	0	1.746	0	1.85	0	2.594	3.497	2.188	2.904	0	0.832	3.161	0	0	0.864	2.125	2.088	0	0	0	0	8.748	0	0	2.235	0.849	3.526	0	2.263	5.352	0	2.564	0.967	0	1.114
TRINITY_DN71972_c0_g1_i1	XP_011641512.1PREDICTED: LOW QUALITY PROTEIN: uncharacterized protein LOC105429950	con_late	ws_rep	-9.10789	4.33359	0.00220719	0.049681	15.072	0.187	0	0	2.63	97.293	0	0	0	0	0	4.642	0	3.144	0	0.617	0	0.544	0.515	0	126.247	0.141	0	0	0	0	0	0	0	0	0	0.368	0.532	0	0.489	0.181	0	0.68	15.391	0	0.212	0
TRINITY_DN71997_c7_g3_i2	XP_018027408.1 serine-rich adhesin for platelets-like	con_late	ws_rep	-1.50205	4.61945	0.00109014	0.0302136	33.063	46.156	181.62	0	31.887	17.985	44.438	67.953	26.844	9.889	18.164	20.163	53.997	25.376	28.12	24.721	53.16	78.798	71.888	46.143	33.745	71.717	53.926	26.643	25.433	128.131	76.003	30.169	27.943	62.414	113.259	71.597	77.452	15.904	36.628	22.197	9.078	46.055	19.746	6.595	81.699	18.004
TRINITY_DN72012_c3_g1_i1	XP_018021907.1 V-type proton ATPase 16 kDa proteolipid subunit	con_late	ws_rep	-1.38398	4.45952	0.00175914	0.0426674	19.273	8.922	20.202	0	17.322	20.429	20.242	21.991	12.452	10.773	15.236	15.058	12.656	17.532	12.354	14.022	28.426	7.874	11.612	10.526	8.032	17.352	12.373	13.036	11.638	8.937	37.249	18.571	25.514	26.909	14.16	11.281	18.016	19.304	13.964	18.207	9.564	14.812	8.429	8.067	19.469	15.661
TRINITY_DN72030_c0_g1_i1	YP_009220618.1hypothetical protein Swssvgp144	con_late	ws_rep	10.4811	4.70863	2.69e-36	5.12e-34	0	0	0	0	0	0	0	0	0	0	0	0	0	0	0	0	0	0	0	0	0	0	0	0	0	0	0	0	0	0	0	0	0	0	0	0	0	0	0	0	0	0
TRINITY_DN72033_c2_g1_i1	YP_009220622.1hypothetical protein Swssvgp148	con_late	ws_rep	9.73204	3.99332	5.44e-34	9.3e-32	0	0	0	0	0	0	0	0	0	0	0	0	0	0	0	0	0	0	0	0	0	0	0	0	0	0	0	0	0	0	0	0	0.932	0	0	0	0	0	0	0	0	0
TRINITY_DN72085_c1_g1_i1	YP_009220640.1hypothetical protein Swssvgp166	con_late	ws_rep	9.98283	4.2306	3.85e-38	8.12e-36	0	0	0	0	0	0	0	0	0	0	0	0	0	0	0	0	0	0	0	0	0	0	0	0	0	0	0	0	1.291	0	0	0.664	0	0	0	0	0	0	0	0	0	0
TRINITY_DN72085_c1_g2_i1	YP_009220639.1hypothetical protein Swssvgp165	con_late	ws_rep	10.7029	4.92204	3.5e-39	7.93e-37	0	0	0	0	0	0	0	0	0	0	0	0	0	0	0	0.822	0	0	0	0	0	0	0	0	0	0	0	0	0	0	0	0	0	0	0	0	0	0	0	0	0	0
TRINITY_DN72088_c5_g6_i1	XP_018014257.1 endonuclease 4 homolog isoform X1	con_late	ws_rep	4.47839	3.27038	9.58e-09	9.16e-07	1.856	7.742	6.422	0	3.733	5.54	5.724	0	0	5.794	2.082	5.91	1.93	10.507	0.831	0	0	1.252	0.788	0.847	0	0	0	12.432	0	0.798	1.718	2.653	8.171	9.44	11.684	18.496	0.625	16.51	6.115	1.695	0.796	5.437	5.795	2.173	2.87	14.932
TRINITY_DN72135_c0_g3_i8	XP_018021822.1 innexin inx2-like	con_late	ws_rep	2.57863	8.63308	1.45e-06	0.000113994	89.149	124.471	395.677	0	121.848	259.735	101.837	72.664	44.237	87.555	89.055	212.095	80.43	113.907	57.09	52.295	109.445	48.227	189.961	34.662	271.857	56.908	65.707	169.143	47.421	108.83	39.275	53.894	118.092	221.45	99.202	232.748	31.9	325.408	82.914	92.797	54.554	50.663	104.849	64.244	92.833	316.364
TRINITY_DN72135_c0_g3_i9	XP_021713368.1innexin inx3	con_late	ws_rep	2.8315	5.00284	0.000116106	0.00544371	4.003	0	10.63	0	4.7	2.079	4.597	0	0	6.422	0	0	2.971	13.305	4.089	0	6.346	2.546	4.169	4.193	20.249	0.731	3.688	1.729	6.393	0	3.455	0	9.173	7.934	0	12.456	1.856	19.575	0	0	0	0.689	3.661	0	5.686	19.535
TRINITY_DN72174_c3_g1_i1	XP_018016305.1PREDICTED: uncharacterized protein LOC108673042	con_late	ws_rep	-2.44714	3.87702	7.82e-05	0.00399215	5.784	4.83	5.415	0	2.99	6.254	19.742	25.305	12.409	5.804	6.991	2.09	13.185	5.618	8.953	5.088	26.758	5.554	5.897	6.235	4.082	8.343	13.385	6.216	6.715	5.952	31.42	13.835	12.095	5.66	3.081	11.451	3.525	3.924	3.212	2.427	4.162	7.895	6.708	3.584	4.432	6.362
TRINITY_DN72192_c1_g4_i1	XP_018024578.1 G-protein coupled receptor moody-like	con_late	ws_rep	1.52295	4.55956	0.000447644	0.0157751	17.003	34.922	32.308	0	33.222	31.652	27.008	0	6.634	12.56	17.839	5.807	7.943	31.604	7.424	8.943	17.645	12.596	30.919	7.462	29.738	10.82	7.806	11.812	6.689	19.883	6.099	5.237	69.374	45.702	34.402	25.559	31.415	59.385	79.021	63.112	3.04	43.728	49.983	64.706	40.351	29.156
TRINITY_DN72192_c1_g4_i2	XP_018024578.1 G-protein coupled receptor moody-like	con_late	ws_rep	5.4049	0.693636	0.000546093	0.0182394	0	0	1.705	0	0	0	0	0	0	0	0	0	0	0	0	0	0	0	0	0	0	0	0	0	0	0	0	0	0	0	0	0	0	0	2.606	0	11.784	0	0	4.431	0	0
TRINITY_DN72259_c1_g1_i3	XP_012289168.1 solute carrier family 12 member 9 isoform X2	con_late	ws_rep	1.51158	4.99849	0.000530813	0.0179205	6.434	6.148	5.275	0	7.298	10.518	7.68	0	4.081	5.332	6.024	7.897	8.886	5.889	5.15	15.093	6.507	6.785	8.596	3.237	13.534	10.163	8	24.245	5.758	2.506	4.362	3.667	13.504	2.178	6.572	8.211	8.448	13.671	9.838	11.033	11.197	6.833	13.117	7.648	9.668	7.799
TRINITY_DN72313_c0_g4_i2	XP_018024754.1 adenosine deaminase-like	con_late	ws_rep	1.79329	1.95747	0.00148125	0.0375204	92.851	53.279	90.651	0	48.993	73.473	197.45	0	66.448	24	91.36	9.388	115.416	169.158	78.035	138.58	17.904	31.772	90.3	20.812	12.6	4.579	92.108	23.723	35.044	85.305	16.559	0	36.029	0	3.88	51.665	134.147	132.134	105.62	64.873	81.455	0	82.846	178.454	91.685	6.206
TRINITY_DN72386_c0_g2_i1	XP_021919684.1methyl farnesoate epoxidase-like	con_late	ws_rep	-3.61097	6.02364	0.000639689	0.0205116	24.896	21.347	64.057	0	6.603	29.493	34.245	1.458	7.591	46.9	8.441	62.082	24.898	28.317	6.45	46.444	23.505	43.115	21.231	30.621	1.457	34.836	16.807	367.686	34.548	44.553	9.65	11.501	116.444	24.99	24.201	11.245	2.835	19.277	6.488	13.987	28.274	8.118	8.955	9.803	16.679	7.664
TRINITY_DN72444_c3_g1_i3	XP_014773465.1 band 3 anion transport protein-like isoform X3	con_late	ws_rep	-2.50026	7.66105	0.00122644	0.0326162	131.425	201.3	281.365	0	104.59	179.892	78.84	305.61	441.434	179.902	381.271	35.495	158.741	200.257	294.701	200.092	1338.11	75.451	89.982	124.201	84.124	178.445	184.778	60.253	165.88	97.349	1104.98	503.309	431.412	86.521	100.64	261.726	144.647	217.894	137.335	165.403	249.456	325.569	184.587	279.746	122.015	215.547
TRINITY_DN72445_c4_g2_i2	XP_015121833.1 AP2-associated protein kinase 1 isoform X2	con_late	ws_rep	1.67747	3.35974	0.000641677	0.020545	15.722	5.47	11.028	0	4.94	11.722	7.28	0	9.758	0	8.822	16.651	6.139	12.5	6.115	15.307	12.61	14.526	15.039	4.464	10.162	9.632	6.662	21.406	6.045	8.439	3.706	1.875	5.198	8.998	0	12.438	9.987	8.544	8.902	4.492	21.892	10.38	19.07	13.028	32.422	22.846
TRINITY_DN72520_c2_g1_i1	XP_013791212.1nuclear pore complex protein Nup93-like	con_late	ws_rep	1.17184	4.72366	0.00093561	0.0270803	10.145	15.287	2.962	0	7.122	5.37	4.711	20.93	9.144	6.884	9.435	6.321	5.708	7.927	11.504	4.129	1.603	5.779	8.952	7.137	11.255	9.357	6.192	3.671	10.855	6.825	5.558	6.959	7.848	9.305	11.342	14.143	8.01	5.859	5.732	12.637	4.682	9.738	9.043	6.655	4.653	11.069
TRINITY_DN72575_c3_g1_i1	YP_009220479.1envelope protein	con_late	ws_rep	11.3171	5.52169	1.3e-38	2.83e-36	0	0	0	0	0	0	0	0	0	0	0	0	0	0	0	0	0	0	0	0	0	0	0	0	0	0	0	0	0	0	0	0	0	0	0	0	0	0	0	0	0	0
TRINITY_DN72575_c3_g2_i1	YP_009220476.1envelope protein	con_late	ws_rep	13.4595	8.9363	2.11e-45	8.48e-43	0	0	0	0	0	0	0	0	0	0	0.26	0	0.35	0	0.306	0	0	0.226	0	0	0.327	0	0	0	0	0	0	0	0.595	0	0	0	0	0	0.277	0	0.285	0	0.237	0	0	0
TRINITY_DN72575_c3_g3_i1	YP_009220478.1hypothetical protein Swssvgp004	con_late	ws_rep	10.8723	5.08664	3.28e-37	6.72e-35	0	0	0	0	0	0	0	0	0	0	0	0	0	0	0	0	0	0	0	0	0	0	0	0	0	0	0	0	0	0	0	0	0	0	0	0	0	0	0	0	0	0
TRINITY_DN72735_c4_g1_i8	XP_021926783.1focal adhesion kinase 1 isoform X2	con_late	ws_rep	-1.39884	5.80261	0.00206499	0.0473355	103.731	81.207	129.011	0	108.603	109.273	109.517	289.78	135.423	27.339	228.196	80.703	84.047	56.04	181.953	117.379	42.331	145.832	75.746	188.539	196.624	164.525	252.048	63.565	136.637	131.36	80.867	224.84	47.597	151.036	230.752	152.419	349.113	100.389	171.709	216.923	186.736	189.545	129.467	197.222	103.164	157.307
TRINITY_DN72748_c2_g1_i5	XP_017784673.1 diacylglycerol kinase eta isoform X1	con_late	ws_rep	-1.2191	5.1519	0.00187897	0.0443838	19.64	8.017	17.231	0	13.581	16.656	20.756	3.801	6.301	9.083	9.482	20.574	11.426	8.544	5.943	5.885	10.911	9.639	15.979	10.526	7.341	18.731	15.918	17.588	9.89	11.472	18.605	20.863	11.041	10.601	7.873	5.977	13.418	10.461	17.548	19.853	16.323	11.423	12.336	9.94	24.581	3.52
TRINITY_DN72773_c2_g1_i2	XP_010738009.2 trehalase	con_late	ws_rep	1.31788	4.69883	0.000535742	0.0180029	7.234	9.001	11.467	0	16.099	7.431	6.195	4.358	4.063	6.01	7.948	4.591	3.985	7.905	3.22	5.302	4.662	3.87	2.964	2.683	6.809	2.427	2.943	3.72	6.236	7.773	4.497	9.223	5.555	11.167	1.278	6.973	1.688	9.774	3.137	3.859	4.548	5.521	12.924	6.296	4.635	9.382
TRINITY_DN72801_c1_g1_i1	YP_009220585.1hypothetical protein Swssvgp111	con_late	ws_rep	11.8744	6.87683	5.77e-44	1.93e-41	0	0	0	0	0	0	0	0	0	0	0	0	0	0	0	0	0.469	0	0	0	0	0	0	0	0	0	0	0	0	0	0	0	0	0	0	0	0	0	0	0	0	0
TRINITY_DN72809_c0_g1_i5	XP_018025664.1 transcription initiation factor TFIID subunit 13-like	con_late	ws_rep	-5.76691	1.43614	0.00172339	0.0421299	3.956	0	0	0	2.494	0	0	0	4.098	0	8.311	0	0	5.144	3.086	0	5.811	5.266	0	0	1.887	6.881	0	0	5.341	0	0	6.862	0	0	0	0	0	0	5.86	6.582	0	0	0	0	7.461	0
TRINITY_DN72845_c6_g1_i4	XP_018020638.1 sodium-dependent neutral amino acid transporter B(0)AT3-like isoform X3	con_late	ws_rep	-6.39554	1.91131	1.99e-05	0.00123894	0	0.374	0.608	0	0.224	0	0	0.725	0	0	0.66	0	0.808	0.76	1.806	0.625	0	0.072	2.031	0.793	1.336	5.609	0.266	0	2.157	3.586	0.405	0.431	0	0	0	0.359	0	2.369	0.776	0	0	2.057	0	0	0.821	0
TRINITY_DN72846_c2_g2_i1	XP_021931323.1integrin alpha-PS3-like isoform X2	con_late	ws_rep	2.69916	2.43637	3.09e-05	0.00183528	0.716	3.394	3.211	0	1.191	4.336	0	0	0	1.286	4.36	1.884	0	0	1.366	2.159	2.72	1.673	0.947	0	0	0.914	0	1.322	0.974	1.051	0.946	0	0	1.257	5.42	2.279	2.76	0	3.85	0	0	1.294	0	2.729	3.02	2.395
TRINITY_DN72846_c2_g2_i2	XP_021931322.1integrin alpha-PS3-like isoform X1	con_late	ws_rep	3.76509	0.811614	0.000141266	0.00634906	1.526	0	3.4	0	3.981	0	0	0	1.764	0	1.515	0	0	3.294	0	0	3.286	0	0	0	0	0	0	1.762	0	0	0	0	0	2.36	0	7.574	1.473	4.259	7.36	1.942	0	0	1.615	1.523	4.318	0
TRINITY_DN72846_c2_g2_i4	XP_021931322.1integrin alpha-PS3-like isoform X1	con_late	ws_rep	2.23957	3.2534	2.76e-06	0.000206865	3.73	4.21	7.718	0	2.63	3.551	5.11	0	2.396	2.897	1.506	6.835	1.903	2.354	1.796	4.309	1.344	2.484	3.085	1.086	0	1.479	1.134	3.671	1.444	2.629	2.798	0.792	3.16	14.246	3.514	5.232	0.41	10.118	1.159	6.952	2.052	0.698	1.835	3.088	4.874	5.217
TRINITY_DN72846_c2_g2_i5	XP_021931322.1integrin alpha-PS3-like isoform X1	con_late	ws_rep	2.22317	7.52024	2.36e-08	2.14e-06	79.023	117.113	138.633	0	105.637	105.964	65.236	11.517	33.005	58.223	58.787	91.615	33.29	73.429	22.683	52.432	50.7	46.441	57.342	22.757	53.947	36.806	31.387	87.19	41.055	54.429	36.651	24.502	125.209	174.405	52.59	127.974	44.601	182.623	100.952	97.519	58.432	42.229	95.998	88.324	61.78	70.849
TRINITY_DN72867_c2_g1_i3	XP_018011216.1 fatty acyl-CoA hydrolase precursor medium chain-like	con_late	ws_rep	-2.27315	7.79281	0.000307787	0.0117838	167.277	259.861	282.212	0	120.721	129.399	78.54	192.924	249.891	129.074	184.654	274.125	166.469	163.878	281.238	185.213	178.648	210.268	158.99	217.161	108.371	183.422	278.214	54.657	246.38	229.891	17.64	136.929	471.891	148.215	294.981	199.669	258.979	126.483	147.662	218.042	296.975	154.904	211.102	240.704	133.528	206.019
TRINITY_DN72867_c2_g8_i1	XP_018011218.1 esterase E4-like	con_late	ws_rep	-4.64837	2.15932	3.59e-05	0.00207265	16.343	10.555	5.634	0	5.739	0	0.999	0	6.336	15.241	2.445	0	15.214	0	11.647	0.634	0.874	2.197	0.69	16.261	23.835	10.853	16.491	0	11.829	9.115	1.505	3.098	0	3.31	0	5.169	2.201	3.038	2.68	0.749	1.39	0.95	3.968	1.266	2.525	1.447
TRINITY_DN72894_c0_g7_i1	XP_018027187.1 WD repeat-containing protein 76-like isoform X2	con_late	ws_rep	1.30779	3.9648	0.000195468	0.00811322	8.233	9.218	8.994	0	10.12	7.735	8.779	0	4.081	5.588	7.334	3.786	7.737	8.672	3.574	12.746	10.732	7.011	10.4	2.911	4.782	6.307	5.058	6.771	5.558	7.416	4.979	4.792	10.039	5.084	2.236	6.237	4.327	5.588	4.669	4.624	10.586	6.154	8.815	7.81	4.821	7.883
TRINITY_DN72895_c0_g6_i1	XP_007488251.1 mitochondrial folate transporter/carrier	con_late	ws_rep	-3.06737	2.34489	0.000779782	0.0239766	3.58	0	3.709	0	5.404	8.234	0	0	47.028	0	4.016	6.835	7.854	3.798	71.48	3.358	6.912	20.223	6.397	8.799	5.044	30.083	3.658	0	6.898	20.333	2.972	30.697	3.788	15.33	0	1.938	2.191	1.013	0	2.945	1.851	5.064	0.746	0.838	9.977	0.968
TRINITY_DN72898_c2_g1_i1	XP_018010262.1PREDICTED: uncharacterized protein LOC108667718	con_late	ws_rep	1.67498	3.79909	0.000383573	0.0141129	3.297	21.79	2.104	0	2.286	1.829	1.784	22.645	20.903	1.345	18.248	1.028	7.8	1.73	10.787	1.628	1.392	2.515	1.107	2.042	5.118	3.432	1.604	0.261	2.653	3.774	1.66	1.083	0	2.782	5.545	27.982	1.511	7.676	2.499	2.838	1.633	2.579	2.054	1.634	1.174	7.227
TRINITY_DN72947_c1_g1_i4	XP_008198175.1 nitric oxide synthase salivary gland isoform X2	con_late	ws_rep	4.04951	7.01037	9.13e-12	9.77e-10	3.429	5.489	19.504	0	8.537	13.364	4.839	1.025	3.019	6.511	8.515	0.857	1.535	5.641	2.494	5.782	6.281	7.186	10.839	1.227	6.538	5.011	1.236	5.237	2.235	8.468	5.192	1.695	12.859	55.036	6.367	44.773	9.661	27.821	15.251	25.949	3.434	5.102	15.602	7.639	6.225	7.872
TRINITY_DN72962_c2_g1_i4	XP_018017064.1 uncharacterized family 31 glucosidase KIAA1161-like	con_late	ws_rep	-3.3292	4.23046	9.91e-06	0.000666058	24.718	9.729	17.849	0	7.618	13.979	2.27	1.874	4.484	34.321	8.292	23.64	11.246	7.649	2.436	7.221	5.471	14.7	10.453	18.846	22.444	8.402	13.691	2.023	18.231	19.019	2.007	2.125	1.512	11.694	1.951	6.399	5.809	6.718	9.795	5.545	5.628	3.473	4.688	1.66	4.097	6.112
TRINITY_DN73011_c9_g1_i1	YP_009220527.1hypothetical protein Swssvgp053	con_late	ws_rep	12.909	7.09344	4.64e-49	2.8e-46	0	0	0	0	0	0	0	0	0	0	0	0	0	0	0	0	0	0	0	0	0	0	0	0	0	0	0	0	0	0	0	0	0	0	0	0	0	0	0	0	0	0
TRINITY_DN73013_c1_g3_i1	XP_018025359.1 venom protease-like	con_late	ws_rep	5.73654	5.3115	2.54e-14	2.96e-12	12.651	45.714	45.26	0	4.916	7.235	0	4.013	3.958	0.756	1.376	33.713	2.019	0	2.217	0.531	0	4.619	2.441	0	0	1.33	0.501	0.783	1.8	2.244	0	0	43.265	261.953	86.662	25.882	15.144	10.931	14.783	6.524	10.494	8.593	13.047	49.556	2.825	6.019
TRINITY_DN73013_c1_g3_i2	XP_019870922.1 serine protease easter-like	con_late	ws_rep	6.13402	2.03321	5.3e-12	5.81e-10	2.873	29.236	54.025	0	0	6.655	0	0	0	0	0	0	2.379	0.451	0	2.63	1.311	0	0	0	0	0	0	0	0	1.295	0	0	6.251	10.418	0	34.057	5.091	11.248	19.559	2.32	7.797	6.591	9.052	22.507	0	1.635
TRINITY_DN73013_c1_g3_i3	XP_018025359.1 venom protease-like	con_late	ws_rep	4.95189	5.41644	6.95e-14	8.03e-12	23.917	73.347	229.074	0	2.718	30.554	12.648	15.768	4.704	5.882	9.519	29.019	0.781	2.068	0	0	0	1.673	9.414	0.815	1.28	2.468	0	2.17	2.105	11.678	2.084	2.57	92.646	401.707	43.325	111.622	48.079	50.814	24.504	48.953	18.869	7.606	11.458	122.705	4.671	4.759
TRINITY_DN73038_c4_g2_i1	XP_005090958.1 phytanoyl-CoA dioxygenase peroxisomal-like	con_late	ws_rep	-4.64246	2.55718	5.18e-05	0.00280224	3.542	0.876	7.439	0	0	0.821	1.756	0	0.342	7.935	0.725	2.021	0.494	3.392	0.43	3.7	0	9.342	4.889	13.817	11.348	10.413	6.376	1.583	2.722	18.099	0	0	0.832	3.386	1.495	1.31	0.317	2.197	1.553	0.436	4.045	3.296	1.001	0	4.45	1.26
TRINITY_DN73049_c3_g1_i7	XP_022346600.1protein turtle homolog A	con_late	ws_rep	-3.07924	1.28105	0.00211152	0.0481479	0.942	0	2.523	0	0.927	3.39	7.808	0	0	0	0	0	5.188	2.565	3.134	4.36	3.497	1.437	1.531	2.487	3.596	1.645	2.135	7.799	1.74	0	0	1.583	0	1.19	0	0	3.86	1.112	0	5.784	0.804	2.486	3.547	4.765	5.492	0
TRINITY_DN73084_c3_g1_i1	YP_009220649.1DNA polymerase	con_late	ws_rep	12.1072	6.29893	7.63e-52	6.14e-49	0	0	0	0	0	0	0	0	0	0	0	0	0	0	0	0	0	0	0	0	0	0	0	0	0	0	0	0	0.544	0	0	0.099	0	0	0.085	0	0	0	0	0	0	0
TRINITY_DN73084_c3_g2_i1	YP_009220649.1DNA polymerase	con_late	ws_rep	12.6068	7.5866	4.63e-42	1.24e-39	0	0	0	0	0	0	0.514	0	0.298	0	0	0	0	0	0	0	0	0	0	0	0	0	0.347	0	0	0	0	0	0	0	0	0	0	0	0	0	0	0	0	0	0	0
TRINITY_DN73089_c2_g2_i16	XP_018019020.1 solute carrier family 2 facilitated glucose transporter member 1-like isoform X2	con_late	ws_rep	2.38526	6.11306	4.57e-06	0.000332728	18.877	22.518	23.563	0	28.522	36.059	8.622	6.028	6.169	6.609	12.215	37.208	15.914	7.551	8.867	26.349	41.667	7.648	9.922	5.388	10.498	20.377	6.273	31.473	5.41	12.598	27.618	7.042	56.99	37.385	11.456	41.407	10.388	20.199	20.845	9.626	5.804	6.498	3.459	3.721	7.611	13.204
TRINITY_DN73089_c2_g2_i18	XP_018019019.1 solute carrier family 2 facilitated glucose transporter member 1-like isoform X1	con_late	ws_rep	3.66961	2.85658	0.000428046	0.0152578	4.917	1.259	0	0	0	7.03	0	0	0	0	0.985	0	2.549	8.266	0	8.943	3.917	2.566	0	0	0	0	0	4.226	0	0	5.597	0	14.643	7.78	0	0	2.145	0	0	0	1.348	8.379	1.782	0	0	7.872
TRINITY_DN73089_c2_g2_i7	XP_018019019.1 solute carrier family 2 facilitated glucose transporter member 1-like isoform X1	con_late	ws_rep	3.30784	3.11311	5.73e-06	0.000404065	0	11.952	5.853	0	9.624	14.274	0	11.95	3.694	4.881	1.097	33.627	0.583	0	7.969	4.549	0	0	0	5.583	7.379	4.346	1.226	11.894	2.975	5.041	4.072	3.07	4.756	6.207	0	21.475	4.653	4.132	13.082	6.969	0	0	0.702	2.506	2.296	0.552
TRINITY_DN73116_c0_g1_i1	XP_018027947.1PREDICTED: uncharacterized protein LOC108683170	con_late	ws_rep	-2.27436	6.97708	9.4e-05	0.00464476	91.56	28.705	105.847	0	39.297	79.87	114.513	66.574	36.585	42.943	57.951	34.021	52.48	56.988	25.339	63.122	318.574	73.994	92.794	84.705	42.403	55.263	83.454	187.954	80.509	92.233	122.69	34.85	105.793	68.237	100.925	30.863	75.037	36.646	53.103	52.417	72.117	43.067	57.78	56.69	76.384	33.613
TRINITY_DN73128_c1_g1_i1	XP_018026739.1 probable methylmalonate-semialdehyde dehydrogenase [acylating] mitochondrial	con_late	ws_rep	-1.29393	7.15299	0.000825177	0.0249484	85.23	79.82	82.554	0	26.331	41.144	28.75	44.565	79.172	64.125	57.114	83.752	98.417	44.57	65.279	54.556	32.44	100.294	69.66	83.173	82.78	72.756	94.866	52.764	98.34	85.464	49.389	75.132	15.917	67.738	75.582	66.266	67.111	34.729	78.33	69.143	53.038	43.216	50.212	24.859	58.142	43.859
TRINITY_DN73128_c1_g2_i1	XP_017563378.1 agmatinase mitochondrial	con_late	ws_rep	-1.71622	2.72375	0.00141278	0.0361657	23.446	32.06	27.122	0	11.303	14.996	14.161	0	20.412	21.093	13.182	254.185	31.253	36.199	38.669	35.583	2.412	33.045	28.569	24.897	39.312	37.354	25.87	33.333	33.479	40.517	16.501	53.338	4.009	44.081	86.639	25.9	20.198	17.676	20.941	14.209	17.889	8.36	13.723	8.837	27.689	14.588
TRINITY_DN73155_c1_g1_i1	XP_013773987.2uncharacterized protein LOC106458963	con_late	ws_rep	-4.29427	5.72592	3.08e-05	0.00183528	41.494	5.155	40.005	0	24.781	6.271	13.204	4.72	5.783	70.37	27.962	35.032	9.263	68.412	21.326	6.227	154.577	15.09	11.863	17.13	29.505	11.36	26.207	25.583	13.386	2.46	86.908	6.862	47.953	17.364	13.704	11.155	10.127	11.302	13.901	9.519	32.562	18.545	49.861	32.224	2.331	17.754
TRINITY_DN73155_c1_g1_i10	XP_018027473.1PREDICTED: uncharacterized protein LOC108682748	con_late	ws_rep	-4.17727	4.12608	4.95e-05	0.00269105	27.176	0	26.783	0	31.791	11.463	18.143	1.229	6.661	48	17.235	7.075	44.941	38.034	10.587	10.57	251.994	6.478	12.924	35.118	8.621	22.487	16.378	14.048	21.127	4.816	66.662	10.168	96.926	2.955	0	5.977	14.687	14.864	19.814	11.165	16.005	6.908	46.682	20.65	33.225	3.624
TRINITY_DN73155_c1_g1_i2	XP_013773987.2uncharacterized protein LOC106458963	con_late	ws_rep	-2.65394	5.45903	0.00085237	0.025317	21.844	11.923	20.501	0	11.511	42.803	14.96	2.422	16.156	20.779	33.112	0	32.806	28.422	12.23	15.008	144.443	17.102	13.545	22.865	10.414	13.246	33.758	6.526	7.706	17.733	47.941	15.474	114.932	9.219	11.011	8.92	5.026	11.98	12.305	7.24	5.167	4.999	0	21.626	32.245	29.666
TRINITY_DN73180_c2_g1_i2	XP_018016891.1 influenza virus NS1A-binding protein homolog A-like	con_late	ws_rep	-1.49863	8.79516	0.00188214	0.0443983	129.4	137.8	123.497	0	168.787	113.859	76.042	86.682	90.949	155.706	161.544	196.42	181.315	138.351	109.374	157.887	70.935	143.563	112.714	210.242	168.753	129.356	114.545	386.889	120.346	145.347	132.649	64.089	237.712	132.943	106.311	126.161	100.093	113.02	170.943	98.91	205.965	130.904	146.219	96.169	149.006	100.182
TRINITY_DN73461_c4_g2_i1	YP_001295675.1Probable Fe-S oxidoreductase C-terminal region	con_late	ws_rep	-5.11914	1.00435	0.00211072	0.0481479	0	0	4.926	0	1.91	0	0	5.807	0	0	0	0	3.958	0.669	0.85	0.737	5.083	0	1.615	16.413	0	1.33	0.807	2.382	6.88	0	2.625	0	1.682	0.969	29.918	1.723	1.93	0	0	0.872	0.812	2.225	1.317	6.672	0	6.8
TRINITY_DN73464_c1_g1_i2	XP_017839839.1 flotillin-1 isoform X2	con_late	ws_rep	1.34318	8.33395	0.000381566	0.0140868	94.565	116.837	154.258	0	97.635	97.792	125.69	63.18	71.073	158.593	102.645	198.099	66.006	116.969	74.643	90.825	42.719	123.843	56.236	90.136	83.975	76.495	144.839	113.376	55.832	71.12	54.58	72.118	75.812	133.49	273.701	139.514	101.352	125.172	156.873	114.048	87.97	58.195	92.083	78.53	96.25	116.635
TRINITY_DN73681_c8_g1_i1	XP_008199895.1 disintegrin and metalloproteinase domain-containing protein 12	con_late	ws_rep	3.03726	1.32351	6.64e-07	5.52e-05	0	3.325	0	0	3.589	8.074	7.366	0	4.195	3.712	0	2.518	0	0.842	1.051	3.718	2.541	0.801	1.008	1.086	0	0.831	0	2.007	0.948	0	2.2	0	6.302	4.854	3.754	5.358	6.471	4.494	5.903	4.336	4.104	4.227	3.284	3.721	1.227	3.207
TRINITY_DN73752_c2_g2_i1	XP_005732332.1 amidophosphoribosyltransferase isoform X2	con_late	ws_rep	-2.94055	3.32141	4.4e-05	0.00245264	5.35	5.617	1.875	0	1.455	1.24	2.641	2.714	1.281	4.115	2.733	6.081	5.188	2.565	4.567	1.114	5.779	4.619	5.837	12.676	6.519	8.875	12.261	0.587	18.205	17.686	5.674	3.445	7.559	2.916	7.873	4.281	4.103	1.98	1.468	3.316	2.127	4.943	3.284	0.282	1.863	4.748
TRINITY_DN73752_c2_g4_i1	XP_014231554.1 amidophosphoribosyltransferase-like	con_late	ws_rep	-3.76877	1.77982	0.000117681	0.00550564	4.399	2.627	8.954	0	3.797	1.606	0	2.881	5.994	0.982	0.706	2.004	1.957	4.001	0.841	4.403	1.004	7.607	10.422	11.134	10.647	8.584	7.183	0	13.647	5.679	1.737	0.903	0	2.878	2.967	2.558	2.555	2.649	0	3.447	0	0	1.308	0	0.971	0
TRINITY_DN73759_c0_g4_i2	XP_003088200.1hypothetical protein CRE_03576	con_late	ws_rep	5.8142	5.97825	3.67e-05	0.00210105	4.738	7.909	0	0	15.86	42.455	20.87	38.74	15.84	15.849	32.378	2012.32	26.397	21.337	228.829	68.656	8.304	65.956	6.504	125.624	74.252	200.683	0	7.309	22.824	0	14.108	0	0	8.442	51.666	26.016	55.017	0	0	0	14.572	0	50.089	0	7.867	15.661
TRINITY_DN73797_c1_g1_i2	XP_018014164.1 bestrophin-3-like	con_late	ws_rep	1.43871	7.33917	0.000107896	0.00513089	28.222	33.565	46.417	0	30.976	34.961	33.075	27.878	50.643	24.334	36.012	34.724	25.859	26.076	55.552	23.668	35.079	22.153	21.808	28.416	23.658	17.634	24.746	23.69	28.834	32.612	17.351	34.42	431.785	67.44	88.191	321.199	29.532	37.224	50.859	42.642	28.349	23.423	20.483	32.438	24.308	53.335
TRINITY_DN73829_c3_g3_i1	YP_009220574.1capsid protein	con_late	ws_rep	13.0713	9.48718	6.55e-52	5.47e-49	0	0	0.1	0	0	0	0.285	0	0.079	0.118	0.177	0.24	0	0	0.21	0.094	0	0	0.197	0	0	0	0.092	0	0.096	0	0.116	0	0	0	0.365	0	0.075	0	0.096	0	0	0	0.079	0	0	0
TRINITY_DN73829_c3_g9_i1	YP_009220576.1hypothetical protein Swssvgp102	con_late	ws_rep	13.3131	10.4447	1.49e-44	5.59e-42	0	0.462	0.868	0	0	0	1.856	0	0	0.52	1.515	0	0	0	0.908	0	1.068	0	1.281	0	0	0	0	0	1.635	0	0	0	2.633	0	3.138	0	0	0	0.819	0	0	0	0.702	0	0	1.77
TRINITY_DN73854_c3_g1_i1	XP_018016856.1 probable G-protein coupled receptor B0563.6	con_late	ws_rep	1.23011	4.52407	0.00141178	0.0361657	11.219	5.637	9.682	0	28.753	30.215	9.735	11.985	4.625	10.498	20.795	2.296	6.31	20.803	8.838	5.859	11.202	10.224	13.856	3.585	22.023	7.371	3.3	12.759	9.716	8.402	8.029	8.959	10.736	17.911	1.13	10.904	12.579	34.774	15.56	17.952	10.661	13.22	19.781	9.829	11.964	10.486
TRINITY_DN73870_c2_g1_i1	YP_009220530.1hypothetical protein Swssvgp056	con_late	ws_rep	7.11853	1.74501	1.97e-15	2.34e-13	0	0	0	0	0	0	0	0	0	0	0	0	0	0	0	0	0	0	0	0	0	0	0	0	0	0	0	0	0	0	0	0	0	0	0	0	0	0	0	0	0	0
TRINITY_DN73870_c2_g2_i1	YP_009220531.1immediate-early protein	con_late	ws_rep	13.3947	9.80929	4.05e-26	5.6e-24	2.609	0	7.03	0	0	0	0	0	0	0	2.938	0	0	0	6.822	0	0	0	6.928	0	0	0	0	0	6.263	0	3.744	0	14.744	0	13.453	0	0	0	0	7.306	0	0	5.443	0	0	0
TRINITY_DN73870_c2_g3_i1	---NA---	con_late	ws_rep	10.1378	4.38267	3.5e-18	4.3e-16	0	0	0	0	0	0	0	0	0	0	0	0	0	0	0	0	0	0	0	0	0	0	0	0	0	0	0	0	0	0	0	0	0	0	0	0	0	0	0	0	0	0
TRINITY_DN73870_c3_g5_i1	XP_018025288.1 DNA damage-regulated autophagy modulator protein 2-like	con_late	ws_rep	1.40946	5.69103	3.29e-05	0.001933	9.052	10.772	7.06	0	8.753	5.495	11.862	1.75	9.32	5.106	7.985	12.009	7.952	8.589	5.551	9.277	3.739	8.305	8.179	8.158	9.424	9.507	5.66	9.61	4.671	10.824	6.118	7.792	9.037	8.509	3.218	10.473	7.171	12.016	11.316	10.638	8.475	5.577	8.13	7.545	11.54	11.319
TRINITY_DN73892_c2_g3_i1	XP_013779619.1glutamate dehydrogenase mitochondrial-like	con_late	ws_rep	-2.41666	3.52868	2.34e-05	0.00143452	16.833	54.685	11.587	0	10.464	9.189	48.192	33.296	9.118	57.555	17.653	8.788	36.162	19.292	15.699	19.916	60.753	53.381	24.953	47.078	23.583	13.08	33.778	35.992	82.822	19.958	76.968	73.84	31.34	31.044	85.327	25.945	30.343	33.445	13.56	34.456	11.256	27.706	25.611	20.727	25.606	26.99
TRINITY_DN73892_c2_g3_i2	XP_008549496.1 glutamate dehydrogenase mitochondrial	con_late	ws_rep	-1.68811	4.97856	0.000434264	0.0153785	13.838	8.726	3.999	0	5.636	16.656	15.217	0	5.371	22.046	7.437	2.193	14.217	4.956	5.389	12.146	16.673	21.558	16.903	20.182	7.117	24.914	6.365	6.494	30.843	16.907	30.301	8.987	10.583	6.178	8.124	2.692	14.78	11.546	3.361	9.034	18.651	15.249	8.982	7.288	10.145	3.124
TRINITY_DN73892_c2_g3_i3	XP_018016124.1 glutamate dehydrogenase mitochondrial-like	con_late	ws_rep	-2.01075	4.18358	0.000708404	0.0220632	87.284	74.527	106.754	0	41.567	70.922	50.576	0	14.883	119.991	31.708	0	88.113	71.285	23.82	26.04	170.295	57.589	108.128	64.066	27.917	117.232	9.104	26.757	86.693	100.4	155.538	43.754	56.124	7.771	0	41.524	46.932	57.667	156.064	59.303	31.13	63.725	37.569	55.424	95.509	25.928
TRINITY_DN73892_c2_g3_i4	XP_021195200.1glutamate dehydrogenase mitochondrial	con_late	ws_rep	-1.93399	8.19237	9.97e-05	0.00486265	184.147	202.382	137.267	0	65.069	104.501	98.639	161.485	114.713	195.231	133.74	80.257	272.928	94.804	116.149	95.716	375.782	212.424	192.357	261.816	182.212	108.24	283.016	62.717	244.718	206.423	457.139	285.97	168.916	110.965	130.752	176.677	235.471	95.208	158.851	155.259	92.811	100.377	119.476	97.067	151.894	80.439
TRINITY_DN73904_c0_g1_i3	XP_020610501.1uncharacterized protein LOC110049073	con_late	ws_rep	-2.20674	7.07031	0.00128522	0.0337767	30.2	46.55	15.705	0	43.334	21.223	19.128	13.453	22.641	22.301	20.116	10.604	101.109	11.522	41.334	37.921	43.577	23.919	90.482	70.225	139.052	63.714	70.264	454.484	61.782	41.117	13.452	11.723	3.907	54.211	72.228	43.22	13.819	42.116	35.118	15.69	11.516	25.453	109.344	8.683	60.694	25.959
TRINITY_DN73955_c2_g1_i3	XP_011642175.1 egl nine homolog 1 isoform X1	con_late	ws_rep	2.46222	1.21255	0.00212648	0.0484383	0	0	3.011	0	8.09	3.417	0	0	3.414	0	9.389	0	0	3.603	2.159	2.852	3.367	0	5.768	0	0	4.454	2.871	0	6.915	0	0	3.834	0	6.063	0	0	5.194	0	0	0	2.244	0	5.136	0	5.218	0
TRINITY_DN73973_c7_g4_i1	XP_021916669.1probable phospholipid-transporting ATPase VD isoform X1	con_late	ws_rep	1.2696	5.87201	0.00053531	0.0180029	7.046	12.513	15.944	0	10.951	14.22	15.417	9.21	5.134	5.391	7.725	10.45	5.43	7.07	5.169	7.641	11.866	6.857	8.869	5.844	10.171	5.078	5.058	12.791	5.515	9.866	10.287	7.556	16.273	26.477	13.955	18.227	10.155	21.573	26.259	18.52	11.583	7.215	13.073	12.104	15.293	7.633
TRINITY_DN74022_c0_g1_i5	XP_018017761.1 innexin inx2-like	con_late	ws_rep	1.46773	6.13822	0.000133699	0.00605914	57.414	102.337	109.566	0	68.274	83.545	49.676	207.818	221.862	64.125	117.64	227.392	47.095	84.041	220.115	39.729	60.38	66.818	49.376	39.55	67.079	42.465	51.74	142.761	50.161	57.668	41.012	94.634	78.071	146.057	48.186	152.805	12.579	102.351	59.654	42.889	41.623	33.878	74.154	39.034	65.02	191.232
TRINITY_DN74034_c4_g1_i2	XP_018017051.1 serine/threonine-protein phosphatase PGAM5 mitochondrial-like isoform X3	con_late	ws_rep	-6.7478	2.1826	0.00173479	0.0422906	21.628	0	0	0	0	0	18.472	0	0	0	0	0	0	0	0	0	0	0	0	4.204	3.624	0	0	7.701	0	17.639	0	23.655	0	0	8.729	0	1.837	16.709	7.285	1.975	0	0	0	2.378	0	0
TRINITY_DN74049_c1_g1_i11	XP_019643624.1 microfibril-associated glycoprotein 4-like	con_late	ws_rep	-2.22168	4.98449	3.2e-05	0.00189026	17.445	6.188	11.697	0	29.529	35.925	29.078	11.676	9.083	22.596	14.446	6.989	7.863	28.874	5.934	20.284	8.838	19.607	32.685	20.986	13.151	31.221	22.365	6.967	41.315	22.868	3.706	6.695	4.807	13.929	4.678	3.904	28.133	6.401	4.265	19.145	32.654	21.086	40.545	36.408	19.963	6.362
TRINITY_DN74108_c1_g1_i4	XP_018012890.1 TBC1 domain family member 10A-like	con_late	ws_rep	1.20269	7.35057	0.00114251	0.031197	36.012	30.289	78.067	0	60.68	47.701	46.864	30.538	23.474	29.941	37.156	51.512	22.493	39.02	23.467	33.493	56.803	29.328	37.225	26.287	32.465	27.872	30.835	48.734	25.911	34.621	25.399	25.697	47.223	74.069	32.508	35.529	29.224	55.986	36.384	45.678	46.246	41.856	37.332	30.069	51.14	26.24
TRINITY_DN74126_c0_g1_i1	XP_018028141.1 prostaglandin reductase 1-like	con_late	ws_rep	1.97832	2.21277	0.0001607	0.00696305	3.711	12.129	0	0	3.477	3.559	8.508	0	0.491	0.717	3.644	0	2.863	1.467	0.621	3.221	2.962	1.396	1.175	1.879	3.269	0	0.582	4.601	3.914	1.784	5.114	1.32	0	2.101	2.168	3.769	2.331	8.345	7.923	2.534	4.707	0.801	9.64	7.545	1.43	7.362
TRINITY_DN74192_c2_g2_i1	XP_018006527.1 glutaminase kidney isoform mitochondrial-like isoform X3	con_late	ws_rep	-2.77447	3.68916	0.000304942	0.0116966	10.305	10.034	18.806	0	4.508	16.468	36.187	2.917	9.521	15.29	7.232	5.413	27.124	8.168	9.201	18.365	30.805	12.062	3.267	21.431	13.944	8.983	25.216	45.618	26.433	2.751	25.437	17.085	8.986	2.6	22.056	10.482	28.87	7.116	12.039	9.98	5.98	9.626	42.881	13.952	11.24	9.07
TRINITY_DN74219_c2_g3_i1	XP_022245771.1uncharacterized protein LOC106462420 isoform X1	con_late	ws_rep	-2.93055	1.8759	0.000271919	0.0105975	12.33	3.423	3.191	0	5.58	5.513	6.838	0	7.837	3.84	4.843	1.953	16.327	0	4.118	5.037	2.962	1.242	11.787	2.52	2.606	14.235	6.253	2.317	8.924	12.711	1.698	14.071	1.631	3.761	2.91	3.347	2.499	6.917	3.797	6.755	4.74	10.818	5.768	4.32	5.722	0.823
TRINITY_DN74259_c1_g2_i1	XP_013379500.1 mucosa-associated lymphoid tissue lymphoma translocation protein 1 homolog	con_late	ws_rep	1.37328	6.45779	0.000208501	0.00857222	32.63	20.983	35.06	0	36.979	30.546	28.878	10.182	17.586	25.964	14.799	32.977	14.594	35.169	25.187	34.572	12.643	15.84	21.952	19.726	27.095	25.13	20.659	14.619	13.09	16.025	15.961	12.293	17.292	19.503	10.817	18.828	17.176	13.463	20.973	18.758	16.49	21.31	16.787	16.75	21.253	20.378
TRINITY_DN74279_c2_g1_i1	XP_008197905.1 mycosubtilin synthase subunit C	con_late	ws_rep	-3.54642	4.31142	3.09e-06	0.000230505	20.799	6.709	19.305	0	14.309	11.544	48.235	6.125	7.205	19.797	13.823	24.857	9.604	9.228	3.306	16.318	11.72	24.073	29.062	24.549	22.014	17.709	46.57	14.031	28.416	17.48	5.269	2.32	1.427	25.48	21.543	11.873	16.057	20.127	12.88	16.8	18.852	5.577	17.077	12.943	20.573	6.435
TRINITY_DN74312_c4_g1_i1	XP_018022827.1 1-phosphatidylinositol 45-bisphosphate phosphodiesterase-like	con_late	ws_rep	-1.56551	5.67322	0.00136151	0.0352881	23.606	14.156	35.478	0	23.597	54.035	33.517	11.632	19.991	31.669	24.569	29.293	31.702	33.807	15.269	42.598	66.353	34.307	38.969	31.229	19.259	67.404	40.46	76.046	45.978	39.691	47.459	30.656	7.44	23.053	12.357	8.104	39.78	32.541	24.77	24.147	50.719	31.355	69.369	34.774	46.911	13.651
TRINITY_DN74330_c3_g6_i1	XP_018021688.1 protein tweety-2-like	con_late	ws_rep	-2.0508	4.68926	0.000368356	0.0136455	36.935	42.713	56.977	0	28.202	45.792	12.191	62.782	46.063	32.553	47.028	15.709	35.92	13.418	39.022	30.118	170.23	28.825	32.268	53.095	50.548	44.493	41.022	7.554	43.203	35.457	63.169	25.127	156.482	30.152	12.951	39.622	24.506	26.13	27.748	22.634	38.692	51.902	31.528	29.555	47.644	34.508
TRINITY_DN74366_c1_g1_i1	XP_018025200.1 mitochondrial uncoupling protein 4-like isoform X1	con_late	ws_rep	-2.1402	4.93568	0.00053252	0.0179502	13.272	10.801	15.306	0	11.871	12.463	12.419	12.949	5.09	22.105	7.595	8.788	18.301	17.96	10.979	27.754	49.615	8.9	12.605	20.628	16.999	17.834	11.035	58.214	20.136	9.294	46.339	1.445	7.457	25.125	3.503	1.454	8.094	6.998	4.318	6.442	14.916	7.271	14.452	8.717	13.88	8.965
TRINITY_DN74373_c2_g4_i1	XP_014439836.1 solute carrier family 22 member 13 isoform X2	con_late	ws_rep	-2.18524	1.89795	0.00114702	0.0312025	1.347	2.813	2.613	0	3.046	5.156	16.216	1.547	5.695	9.447	1.506	6.424	4.201	4.994	4.481	10.219	3.238	8.818	12.871	13.763	6.641	5.651	0.858	6.771	6.48	5.21	3.725	12.487	1.784	5.132	6.356	2.737	7.525	9.476	14.145	8.293	4.33	3.556	0	3.935	11.443	2.707
TRINITY_DN74431_c1_g1_i1	XP_011147725.1 early nodulin-75	con_late	ws_rep	-7.8768	9.0528	0.00218332	0.0494735	0.32	0	1.017	0	1.655	1.213	647.236	0.354	0	2.19	0	0.994	0.718	1.166	0.85	0.36	0	0.636	0.197	0.424	0.448	1.812	2.902	3871.26	0.191	0.197	0.656	0.444	28.64	1.18	2.191	0.431	2.816	0.217	0.574	0.214	1.181	2.933	4.285	1.454	0	0.614
TRINITY_DN74448_c3_g3_i1	XP_021967715.1ectonucleotide pyrophosphatase/phosphodiesterase family member 6-like isoform X1	con_late	ws_rep	-2.64484	2.36272	0.000790093	0.0241909	5.03	1.879	0	0	3.773	5.46	2.541	0	1.553	1.63	9.807	0	5.861	0	11.428	6.519	4.468	0	3.229	3.443	8.555	10.704	5.109	2.007	7.898	5.135	8.627	1.931	6.625	0	0	0	4.122	0	0	0	4.849	1.974	2.537	1.334	0	0
TRINITY_DN74448_c3_g3_i3	XP_021967716.1ectonucleotide pyrophosphatase/phosphodiesterase family member 6-like isoform X2	con_late	ws_rep	-2.07394	6.12204	0.000687025	0.0215831	53.834	68.979	123.177	0	90.297	105.143	58.884	79.001	109.895	99.359	84.965	59.272	84.864	55.724	160.34	62.437	170.926	48.73	39.545	102.324	67.798	91.005	74.391	10.98	68.21	103.817	177.791	158.111	173.791	48.331	47.387	79.746	29.662	54.91	76.937	105.047	82.987	112.061	81.608	28.94	56.809	73.39
TRINITY_DN74451_c5_g2_i1	XP_021916657.1low-density lipoprotein receptor-related protein 1	con_late	ws_rep	2.5667	1.07068	0.00135183	0.0352287	3.655	1.023	1.895	0	8.841	0.937	2.712	0	0	0	0	0	1.149	2.324	0	2.57	0	0	0.932	0	0	2.302	0	0.93	0	2.835	2.026	1.042	0	0	0	0	0.746	3.101	0.904	4.007	0.946	0	1.519	2.575	5.66	0
TRINITY_DN74452_c2_g3_i2	XP_021933357.1 aromatic-L-amino-acid decarboxylase-like	con_late	ws_rep	2.88405	3.90529	8.15e-05	0.0041345	5.181	40.225	130.387	0	3.046	5.816	9.636	5.003	0.5	1.169	2.138	15.52	0.521	1.459	0	1.233	0	0.257	7.815	0.228	1.298	0.831	0.848	7.065	0	5.295	0.232	0.736	11.177	218.39	47.342	92.92	10.528	24.611	6.754	7.915	4.807	4.422	10.843	41.523	3.179	1.853
TRINITY_DN74452_c2_g3_i6	XP_021933357.1 aromatic-L-amino-acid decarboxylase-like	con_late	ws_rep	3.46193	2.69534	1.78e-06	0.000137279	1.14	7.437	23.114	0	0.456	0.303	0.571	0	0.193	0	0	9.028	0.431	0	0	0.283	0	0.78	1.463	0	0.934	0.798	0	1.305	0	0	0.193	0	0	37.155	5.876	15.032	1.427	3.562	1.393	1.242	0.636	2.327	1.73	7.203	0	0.312
TRINITY_DN74466_c2_g3_i1	XP_018026744.1 myosin-IIIb-like	con_late	ws_rep	-3.38402	4.65735	0.0017447	0.0424597	2.355	0.807	7.179	0	7.482	3.765	2.141	2.643	9.302	4.075	6.6	10.141	3.599	6.513	14.6	5.062	235.353	1.766	3.35	3.15	2.494	4.604	3.995	0.718	5.688	2.253	42.846	17.502	15.288	4.422	0	2.791	2.639	2.405	3.201	2.007	1.842	1.499	1.22	1.018	2.711	1.156
TRINITY_DN74505_c0_g1_i1	XP_018012971.1 muscarinic acetylcholine receptor DM1-like	con_late	ws_rep	-1.93283	2.00172	0.000634199	0.0203657	8.139	4.614	6.791	0	1.439	7.342	8.793	0	1.009	2.966	2.147	4.54	8.141	9.62	2.561	8.318	3.82	5.769	4.26	3.889	6.08	5.518	4.199	8.305	10.977	6.149	5.288	1.361	10.039	10.159	11.205	1.301	6.742	1.329	6.434	3.933	2.429	6.638	9.956	3.336	6.64	0
TRINITY_DN74541_c0_g2_i10	XP_018016678.1 choline transporter-like protein 2	con_late	ws_rep	2.25039	3.16821	0.000105975	0.0050784	3.711	1.643	1.745	0	2.406	2.123	3.383	0.734	2.817	1.07	1.376	8.737	1.086	1.903	1.997	3.015	0.324	2.033	1.705	3.682	0	2.019	0.276	5.286	2.07	2.244	2.818	0	2.021	8.058	0	2.692	2.937	5.443	0.702	3.694	1.759	1.639	3.468	3.311	1.183	0.927
TRINITY_DN74541_c0_g2_i2	XP_018016678.1 choline transporter-like protein 2	con_late	ws_rep	1.53537	6.8691	0.000119488	0.0055435	17.38	20.393	27.222	0	18.521	19.992	22.811	12.613	16.015	21.182	14.827	43.221	12.898	21.292	13.683	21.338	10.959	15.131	14.872	13.697	13.319	11.46	13.354	48.718	12.812	13.114	19.416	6.542	12.842	38.315	24.247	18.406	15.554	24.53	21.792	15.344	16.775	9.058	21.379	18.828	18.401	12.464
TRINITY_DN74565_c1_g1_i6	YP_009220585.1hypothetical protein Swssvgp111	con_late	ws_rep	10.6509	6.1541	2.11e-42	5.79e-40	0	0	0.339	0	0	0	0	0	0.281	0	0	0	0	0	0	0	0	0	0	0	0	0	0.429	0	0	0	0	0	0	0	0	0	0	0	0	0	0	0.708	0	0	0	0
TRINITY_DN74588_c1_g1_i5	XP_019642263.1 mitotic checkpoint serine/threonine-protein kinase BUB1-like	con_late	ws_rep	2.58769	1.36775	0.000522835	0.0177062	0.744	2.459	0.838	0	0	0.607	0	1.087	4.353	0.982	4.825	0	0	0	2.771	0	0	0.359	0.478	0	0.915	0.848	0	0	0.391	0.056	0	0.236	0	0.489	0	3.563	0	1.944	0	0.132	0.042	0.549	0.228	0.163	0.274	0
TRINITY_DN74597_c1_g8_i1	XP_018024160.1 phenoloxidase 2-like	con_late	ws_rep	1.69208	8.00013	0.000297565	0.0114755	45.168	96.425	88.387	0	174.775	150.56	41.183	2.457	44.737	129.27	109.775	43.683	43.522	68.548	63.922	77.239	45.293	67.249	173.801	32.033	117.076	53.842	35.842	24.277	55.389	120.254	28.776	30.392	33.804	61.051	25.297	33.34	27.21	63.056	47.094	37.377	76.396	82.856	147.237	41.805	61.321	158.015
TRINITY_DN74661_c4_g1_i2	XP_011339144.1 cytochrome P450 18a1	con_late	ws_rep	-4.79214	3.76166	3.4e-06	0.000251982	27.251	23.56	38.958	0	0	2.123	9.193	5.949	18.692	4.075	34.255	4.522	23.606	0.542	25.339	1.208	47.543	1.447	13.705	9.993	4.427	3.017	3.556	2.039	18.596	5.323	31.459	2.903	13.725	12.653	15.94	50.462	28.758	13.101	8.423	42.585	0	3.677	5.461	5.004	0.848	11.256
TRINITY_DN74693_c1_g1_i1	XP_018024792.1 toll-interacting protein-like isoform X1	con_late	ws_rep	1.18108	5.03859	0.000669389	0.0212133	38.357	10.064	30.533	0	22.63	29.19	34.731	4.87	18.657	42.02	26.121	47.538	21.245	28.686	17.877	32.867	19.231	43.669	20.238	27.319	15.205	42.839	29.609	24.49	21.841	40.348	15.44	14.696	16.902	22.803	10.064	22.211	30.268	22.604	63.026	20.618	37.093	31.206	28.684	24.004	39.141	13.662
TRINITY_DN74696_c2_g1_i1	XP_018012982.1 urea transporter 2-like	con_late	ws_rep	-4.95251	7.87376	0.000727932	0.0226065	1.752	17.737	8.665	0	5.923	2.302	257.561	44.804	0.948	1.188	70.686	2.827	184.259	0	1.911	39.789	0.712	385.5	80.545	274.417	86.422	33.906	424.003	863.954	116.31	223.142	0	1.597	0	20.059	151.895	2.441	203.45	4.304	99.42	18.734	34.413	116.418	83.593	4.671	235.739	2.051
TRINITY_DN74696_c2_g1_i3	XP_018012982.1 urea transporter 2-like	con_late	ws_rep	-6.47401	1.96962	0.00084228	0.0251502	0	0	0	0	0	0	3.183	0	0	0	2.594	0	4.236	0	0	1.216	0	0.482	0	0	4.81	0	13.344	10.719	6.724	6.637	0	0	0	0	3.845	0	3.338	0	0.574	0	0	2.504	3.74	0	0.009	0
TRINITY_DN74714_c0_g2_i1	XP_021914578.1papilin isoform X4	con_late	ws_rep	-1.67909	4.93051	0.00110444	0.0304284	9.627	14.52	12.933	0	5.212	3.515	12.847	3.606	10.118	23.931	11.081	8.942	34.206	10.387	8.915	10.673	6.912	14.947	12.28	18.618	5.996	8.327	15.837	15.679	28.999	14.945	7.701	4.764	0.323	9.325	9.197	6.946	5.791	13.119	1.797	5.274	6.357	4.822	12.222	11.181	9.748	5.488
TRINITY_DN74735_c2_g2_i1	XP_014480253.1 adenosine deaminase CECR1-like isoform X1	con_late	ws_rep	-3.75919	2.6178	0.00179378	0.043314	0	1.672	1.047	0	0	0	3.711	0	0	2.514	0.455	7.675	3.123	0.857	0	0	17.467	1.632	1.031	2.183	1.719	0	2.023	50.562	4.41	2.084	13.973	2.306	31.799	1.842	3.788	0.547	1.632	1.121	0.989	1.111	1.03	0.698	1.686	0.941	0.627	0
TRINITY_DN74764_c7_g1_i5	XP_018017997.1 peroxidase-like	con_late	ws_rep	-1.7292	7.89433	0.000808729	0.0246164	39.365	112.283	78.037	0	60.273	59.387	45.508	78.701	84.394	99.771	142.692	68.317	120.164	54.408	80.987	81.471	278.672	145.565	54.909	91.755	63.96	78.033	156.711	51.377	87.745	94.082	264.506	56.019	579.824	73.311	87.757	167.083	102.396	87.089	109.662	87.251	120.976	111.214	71.915	100.027	141.66	117.999
TRINITY_DN74781_c5_g1_i1	XP_020664741.1centromere protein V	con_late	ws_rep	2.05934	3.3447	1.14e-05	0.00075972	4.748	9.906	13.162	0	1.519	23.088	26.38	11.676	14.883	10.439	6.721	6.527	12.718	6.243	18.03	5.928	17.806	17.02	16.07	5.529	28.113	7.379	9.155	9.039	4.81	15.377	4.169	11.487	29.421	16.99	14.377	18.99	12.337	10.118	20.728	16.34	7.898	1.815	21.765	5.911	20.22	12.016
TRINITY_DN74834_c1_g1_i1	XP_021923294.1protein numb isoform X3	con_late	ws_rep	1.61289	3.90041	0.000220364	0.0089414	10.635	13.025	43.775	0	15.82	14.559	5.881	0	2.492	8.033	6.033	0	3.186	5.445	1.08	4.96	5.714	2.556	7.451	2.455	12.712	2.343	1.716	4.927	5.802	10.721	3.088	5.237	12.417	27.676	7.325	8.553	6.126	16.392	19.771	3.842	7.253	4.804	15.909	2.25	7.399	5.29
TRINITY_DN74835_c0_g5_i1	XP_015909175.2focal adhesion kinase 1	con_late	ws_rep	-1.75893	3.87601	0.000891372	0.0260429	102.478	50.613	99.794	0	26.299	58.147	60.111	106.092	99.497	4.704	128.534	24.737	25.132	38.839	137.838	92.486	16.949	92.862	34.656	113.458	140.323	147.805	159.551	48.278	105.959	140.053	13.298	142.999	15.577	94.762	103.378	106.911	217.763	77.035	72.108	129.935	124.728	194.293	120.924	98.821	37.508	47.889
TRINITY_DN74848_c4_g1_i1	XP_018024578.1 G-protein coupled receptor moody-like	con_late	ws_rep	1.60402	6.19681	0.000103042	0.00495975	32.159	43.815	43.246	0	55.516	46.889	42.382	5.666	11.663	26.485	28.947	15.298	10.753	42.833	13.912	24.053	15.508	29.37	38.499	9.689	38.975	16.471	21.129	18.273	14.7	29.852	13.452	6.153	47.41	83.423	28.469	53.675	40.069	134.313	121.659	82.175	18.994	65.503	75.594	83.123	53.966	31.103
TRINITY_DN74913_c5_g1_i2	XP_018015563.1 nidogen-2-like	con_late	ws_rep	-1.61326	6.86731	0.000169641	0.00726343	15.74	9.513	18.617	0	20.056	27.548	49.848	10.226	8.503	11.538	14.223	16.959	18.005	20.119	9.345	20.712	35.338	23.159	17.949	25.733	21.594	21.05	40.215	46.76	16.778	18.691	25.225	12.668	29.948	15.013	15.609	10.706	15.47	11.184	9.338	13.114	11.264	19.28	17.314	8.015	13.809	14.547
TRINITY_DN74922_c1_g1_i1	XP_018011675.1 probable chitinase 3 isoform X2	con_late	ws_rep	3.80579	1.36331	9.53e-06	0.000644547	1.46	0	0	0	0	0.937	5.439	0	0	0	0.818	0	0	1.549	0	0	1.182	0	0	0.999	1.027	1.537	0	1.844	0	0	0	0	0	0	0	0	0.746	0	0.904	0	0	1.294	0.764	0	0	0.989
TRINITY_DN74940_c0_g1_i4	XP_018023214.1 nesprin-1-like	con_late	ws_rep	1.512	3.36175	0.0017794	0.0430626	5.454	1.043	1.406	0	0	2.444	1.27	0	1.343	0.776	1.236	2.056	3.24	3.392	1.166	0	2.218	2.135	1.455	1.586	3.82	8.967	0.838	1.615	1.513	5.004	1.891	3.611	0	7.31	4.667	3.06	2.089	10.552	2.957	9.001	2.512	2.812	2.037	6.014	3.611	0
TRINITY_DN74948_c1_g4_i2	XP_018026866.1 pyruvate carboxylase mitochondrial-like	con_late	ws_rep	-2.12679	7.44316	4.38e-05	0.00244875	67.804	43.471	39.826	0	24.972	32.142	19.528	35.399	42.895	78.835	22.998	52.728	66.15	33.07	51.682	29.809	6.718	84.269	64.756	82.098	62.531	49.653	73.206	43.269	77.36	54.804	28.332	14.168	15.356	40.819	50.445	41.892	24.506	12.423	19.835	23.835	23.4	22.064	30.422	8.931	30.188	32.624
TRINITY_DN74950_c1_g3_i6	XP_018010528.1 serine-rich adhesin for platelets-like	con_late	ws_rep	4.45495	1.62563	0.000165401	0.00712406	0.546	0	0	0	0	0	0	1.246	1.281	0	0	3.306	1.696	0	1.768	0	0	0	0	0	0	0	0	0	0.739	0	0	0	0	0	0	1.732	0	0	2.106	1.152	0	0	2.388	2.241	0	0
TRINITY_DN74960_c10_g1_i1	XP_018018895.1 dual specificity protein phosphatase 7-like	con_late	ws_rep	1.62419	2.68422	0.00149704	0.0377755	9.062	8.431	6.521	0	5.971	4.166	3.312	8.158	4.59	4.478	9.352	4.557	6.112	8.409	2.427	3.752	4.614	2.536	5.048	2.922	0	5.676	3.147	5.335	3.062	4.177	1.486	0	9.445	6.552	0	12.277	5.427	7.957	4.839	0.494	2.739	3.724	4.899	4.192	2.781	4.759
TRINITY_DN74976_c3_g1_i3	XP_021938460.1(E3-independent) E2 ubiquitin-conjugating enzyme UBE2O-like isoform X2	con_late	ws_rep	-7.1712	2.54805	3.24e-05	0.00191218	1.648	1.407	4.926	0	0	0	0	0	0	0	0	0	0	0	2.475	0	1.522	0	3.388	0.25	5.95	3.174	3.596	0	0	1.774	0	0.611	0	0	0	0	2.76	0	0	0	0	3.901	0	0	3.055	0
TRINITY_DN74976_c3_g6_i1	XP_018018546.1 sodium/hydrogen exchanger 2-like	con_late	ws_rep	3.41215	0.596472	0.000153723	0.0067551	3.636	0	0	0	5.572	1.552	2.313	0	0	5.774	0	0	0	1.294	0	0	0	2.474	1.569	0	0	0	0	0	0	0	0	0	0	1.899	5.899	1.642	0	0	0	3.349	0	0	1.264	0	0	0
TRINITY_DN75003_c2_g1_i4	XP_022249211.1protogenin-like isoform X2	con_late	ws_rep	-1.99648	7.9167	0.000806633	0.0245932	48.86	43.963	51.971	0	16.347	28.958	69.247	30.794	50.617	60.894	40.047	25.131	64.166	29.633	51.271	31.086	14.682	69.569	43.327	47.805	45.102	58.196	26.268	13.134	39.95	50.28	11.908	36.864	6.217	42.671	30.42	54.079	15.768	10.995	18.176	15.92	15.737	29.512	32.74	10.77	18.348	44.546
TRINITY_DN75017_c0_g1_i1	YP_009220521.1hypothetical protein Swssvgp047	con_late	ws_rep	11.2274	5.43303	4.66e-46	2.07e-43	0	0	0	0	0	0	0	0	0	0	0	0	0	0	0	0	0	0	0	0	0	0	0	0	0	0	0	0	0	0	0	0	0	0	0	0	0	0	0	0	0	0
TRINITY_DN75017_c0_g2_i1	YP_009220520.1hypothetical protein Swssvgp046	con_late	ws_rep	13.017	8.88816	5.05e-61	2.77e-57	0	0	0	0	0	0.232	0.157	0	0.097	0	0.205	0	0	0	0	0	0	0	0.114	0	0.131	0	0.112	0	0	0	0	0	0	0	0.411	0	0	0.118	0	0	0.218	0	0	0	0	0.115
TRINITY_DN75017_c5_g1_i3	XP_018022749.1 urea transporter 2-like	con_late	ws_rep	-4.62136	5.94755	0.00116535	0.0315037	0	16.054	3.779	0	0	0	15.103	13.797	0	0	7.186	16.137	0	2.828	4.013	9.774	127.932	47.601	21.898	171.843	0	3.49	266.382	1.615	42.925	60.615	29.471	0	234.247	5.228	82.36	1.813	38.176	2.559	19.335	17.582	9.757	65.559	42.907	7.109	271.295	0
TRINITY_DN75017_c6_g1_i1	YP_009220516.1hypothetical protein Swssvgp042	con_late	ws_rep	11.9903	6.18376	6.71e-44	2.21e-41	0	0	0	0	0	0	0	0	0.254	0	0	0	0	0	0	0	0	0	0	0	0	0	0	0	0	0	0	0	0	0	0	0	0	0	0	0	0	0	0	0	0	0
TRINITY_DN75032_c1_g1_i5	XP_022192166.1cell adhesion molecule 2-like	con_late	ws_rep	-3.40416	3.11914	3.43e-06	0.000253321	2.562	4.486	0	0	0	10.67	24.753	41.64	11.057	5.941	22.199	3.683	4.183	9.168	8.055	11.864	9.713	5.851	1.607	26.776	8.78	4.346	12.669	8.06	15.074	3.276	8.878	9.459	3.924	0	0	4.505	5.921	9.014	1.627	6.352	3.953	16.385	15.575	3.926	6.693	1.843
TRINITY_DN75032_c1_g1_i7	XP_022192166.1cell adhesion molecule 2-like	con_late	ws_rep	-2.64086	6.88009	0.000990665	0.0281116	38.15	9.375	56.179	0	24.533	43.561	246.798	101.089	39.753	26.897	21.455	76.334	36.109	25.188	52.666	63.773	80.34	52.498	35.542	88.213	78.231	101.251	50.074	1231.82	84.292	44.835	70.503	95.009	81.468	104.71	54.473	13.973	51.884	58.138	37.766	69.809	52.561	56.51	69.378	34.397	38.461	36.705
TRINITY_DN75058_c5_g1_i1	XP_022326973.1adhesion G-protein coupled receptor G6-like isoform X2	con_late	ws_rep	1.53761	4.38768	0.0010858	0.03018	4.795	4.496	9.443	0	6.323	7.306	2.998	2.051	4.467	7.08	3.309	1.148	5.035	11.071	3.965	5.054	11.089	2.392	6.049	4.182	3.904	4.23	5.425	17.441	4.68	5.877	4.053	2.611	0.951	11.042	1.7	6.004	2.191	9.729	3.318	3.521	0.687	1.247	6.717	1.275	2.825	3.832
TRINITY_DN75194_c1_g1_i1	YP_009220569.1hypothetical protein Swssvgp095	con_late	ws_rep	12.947	9.5733	2.47e-44	8.77e-42	0.301	0	0.379	0	0	0	0	0	0	0	0.669	0	0	0	0.793	0	0	0	0.75	0	0	0	0.736	0	0.357	0	0.405	0	2.31	0	1.381	0	0.298	0	0.362	0	0	0	0	0	0	0
TRINITY_DN75225_c2_g1_i2	XP_018006525.1 glutaminase liver isoform mitochondrial-like isoform X1	con_late	ws_rep	-2.30351	7.54676	0.00207614	0.047541	68.077	117.87	178.28	0	33.558	91.958	435.64	66.256	84.964	139.847	108.567	84.882	123.997	122.023	118.92	118.39	192.164	102.85	95.917	113.284	76.438	92.401	198.05	533.745	212.866	57.527	164.011	137.096	50.009	59.766	201.45	97.219	191.458	37.333	62.621	79.024	108.489	78.797	219.127	82.062	77.673	103.504
TRINITY_DN75225_c2_g1_i4	XP_018006526.1 glutaminase liver isoform mitochondrial-like isoform X2	con_late	ws_rep	-2.72626	3.75202	0.000227298	0.00915545	1.385	4.761	4.537	0	19.888	2.141	35.187	4.746	10.267	7.699	8.376	1.85	5.529	2.58	3.335	17.612	25.625	6.067	1.395	8.581	4.352	2.892	16.01	37.836	20.614	8.12	10.982	7.251	1.495	2.533	6.401	9.764	18.361	3.065	7.487	8.779	8.877	3.705	17.577	9.162	1.731	7.851
TRINITY_DN75305_c3_g2_i3	XP_002408198.1serine/threonine protein kinase rio3 putative	con_late	ws_rep	4.25046	0.248878	0.00152941	0.0382054	0	0	0	0	0	2.025	2.855	6.567	0	1.758	0	0	0	0	6.564	0	0	0	0	0	0	0	0	0	0	0	0	0	0	0	0	0	0	0	0	0	0	0	0	0	0	0
TRINITY_DN75315_c4_g1_i1	XP_015108905.1 sarcoplasmic reticulum histidine-rich calcium-binding protein-like	con_late	ws_rep	2.9015	6.76042	1.33e-06	0.000105529	41.202	7.181	19.474	0	24.653	18.297	24.353	5.409	3.247	29.45	12.605	5.499	6.696	51.505	6.211	8.566	18.13	20.459	10.847	28.536	57.833	9.415	17.308	5.09	8.515	15.452	45.316	2.181	20.52	37.625	11.194	48.668	4.364	9.259	53.528	24.625	8.517	4.096	23.372	8.366	22.957	4.873
TRINITY_DN75349_c5_g2_i1	XP_018009192.1 apolipoprotein D-like	con_late	ws_rep	6.60236	3.6728	1.11e-12	1.27e-10	1.517	0.698	1.954	0	2.27	0	0	0	0	0	0	0	0	8.002	0	3.512	0	0.503	0.644	1.369	0	0.532	1.267	0	0.609	0	0	0	0	3.06	4.724	0	0.504	0	0	0.691	0.645	0	0	0	0	6.695
TRINITY_DN75353_c4_g3_i1	XP_018017761.1 innexin inx2-like	con_late	ws_rep	1.34648	5.94709	0.000405509	0.0146713	60.899	135.774	90.341	0	85.493	64.874	66.064	218.734	299.034	90.688	111.504	261.225	113.711	83.101	297.414	82.464	51.331	75.39	65.779	70.41	61.363	44.21	71.449	176.011	55.032	81.521	61.277	132.748	63.411	119.887	24.053	142.646	68.081	98.527	63.898	34.818	72.117	23.135	104.023	50.197	77.496	230.781
TRINITY_DN75499_c0_g2_i1	XP_018899635.1 protein ECT2-like isoform X1	con_late	ws_rep	-2.93107	3.07646	0.00102586	0.0289589	1.639	2.902	0.548	0	8.441	4.96	3.041	0	4.598	6.53	4.481	2.124	1.427	3.234	1.605	13.903	0.874	5.513	2.357	11.558	5.875	4.388	9.155	3.328	12.021	3.783	0	0.986	0	3.108	0	4.272	5.352	2.025	7.913	5.002	5.251	0	10.509	6.775	6.675	4.498
TRINITY_DN75499_c0_g2_i5	XP_018028132.1 protein ECT2-like	con_late	ws_rep	-1.55849	6.19231	0.000110312	0.00521711	27.817	16.025	23.363	0	20.184	29.591	24.738	16.44	13.146	36.776	20.116	29.328	18.714	31.844	10.988	59.036	22.76	37.644	31.98	35.987	43.571	33.656	27.3	39.239	35.662	32.387	15.479	18.946	19.756	13.478	10.395	19.51	21.475	25.561	23.813	21.136	32.604	26.318	25.356	21.848	27.583	14.245
TRINITY_DN75541_c0_g2_i1	XP_021939198.1tryptase isoform X3	con_late	ws_rep	1.67878	3.04422	0.00141944	0.0362934	2.185	10.162	0.907	0	3.877	22.561	4.368	4.95	5.458	1.414	3.179	1.182	0.79	3.55	3.029	4.377	0	3.798	6.632	3.194	4.819	1.878	2.084	3.1	2.67	3.727	0	0.583	4.162	9.574	11.011	6.013	1.026	21.094	4.424	6.886	7.445	11.879	10.378	22.524	1.66	3.145
TRINITY_DN75579_c0_g2_i2	XP_021916356.1kinesin-like protein unc-104 isoform X13	con_late	ws_rep	1.11476	3.82356	0.00131915	0.034543	4.653	1.426	1.346	0	3.933	2.971	1.527	0.937	4.002	4.851	3.56	3.289	2.872	4.114	1.71	5.045	1.829	2.525	4.525	1.684	2.69	2.967	2.319	2.806	2.044	3.361	3.03	2.528	1.903	2.993	1.461	1.867	2.079	3.409	1.01	1.728	3.4	2.653	3.626	2.549	3.876	3.27
TRINITY_DN75590_c0_g2_i10	XP_018012344.1 dystonin-like isoform X2	con_late	ws_rep	2.76513	1.3278	0.00099039	0.0281116	1.394	6.05	0	0	0	0	0	0	1.264	0	0	0	0	1.218	0	2.219	0	1.129	0	1.553	0	0	1.155	1.322	0	0	3.339	0	8.307	0	0	1.741	1.222	1.483	0	3.628	0	1.592	1.361	7.793	1.625	0
TRINITY_DN75590_c0_g2_i6	XP_018012344.1 dystonin-like isoform X2	con_late	ws_rep	-2.48026	5.48526	0.000512654	0.0174705	20.403	10.969	25.577	0	12.774	13.828	26.751	12.648	4.563	12.795	10.886	13.533	13.616	6.13	12.937	14.965	33.072	19.402	9.869	16.848	8.453	15.565	47.316	42.975	19.283	12.41	23.951	0.583	39.188	22.189	18.2	5.932	20.916	9.955	11.231	11.921	11.549	8.528	13.758	5.483	19.61	9.205
TRINITY_DN75602_c4_g4_i1	YP_009220597.1capsid protein	con_late	ws_rep	13.7241	9.22108	6.91e-50	4.54e-47	0	0	0.748	0	0	0	1.056	0	0	0	0	0	0	0	0.783	0	0	0	0.371	0	0.411	0	0	0	0	0	0	0	0	0	0	0	0	0	0	0	0	0	0.606	0	0.45	0
TRINITY_DN75616_c6_g1_i6	XP_012221585.1 transmembrane channel-like protein 7	con_late	ws_rep	1.44907	3.82406	0.000132492	0.00602965	4.343	5.165	8.027	0	7.17	6.878	3.669	0	2.931	4.065	2.463	4.06	2.917	1.888	3.726	1.996	1.263	3.603	3.638	3.845	1.448	4.238	2.054	3.051	3.453	1.915	0.907	3.236	8.663	13.152	3.32	5.851	6.527	8.617	4.988	7.717	6.03	4.673	4.153	6.211	8.724	3.426
TRINITY_DN75642_c3_g1_i1	XP_012343702.1 dystrophin	con_late	ws_rep	-1.80886	5.84438	0.000180554	0.00764028	35.927	15.13	31.031	0	22.51	43.356	48.335	31.369	12.022	31.188	28.799	9.833	30.274	37.621	25.024	27.188	109.251	37.818	49.884	24.625	33.82	73.553	26.8	56.272	41.907	30.594	65.774	26.016	59.98	33.029	3.446	10.033	34.688	16.411	11.157	36.669	34.781	22.399	43.688	41.72	22.268	10.725
TRINITY_DN75668_c3_g1_i1	XP_018018035.1 uncharacterized oxidoreductase YjmC-like	con_late	ws_rep	-2.64321	6.8657	8.95e-05	0.00449508	114.479	57.115	24.151	0	19.585	46.131	8.08	23.927	45.475	149.225	48.515	38.356	116.458	38.711	51.367	47.815	6.184	59.56	48.315	142.993	101.721	45.016	66.575	4.731	148.945	59.301	12.641	35.531	1.087	33.221	66.933	37.925	13.53	20.353	29.481	27.817	37.16	19.96	34.355	27.143	32.757	56.105
TRINITY_DN75677_c2_g1_i2	XP_017779774.1 PQ-loop repeat-containing protein 3	con_late	ws_rep	-1.22851	4.52598	0.00182106	0.0435974	24.237	32.06	24.111	0	22.774	21.946	14.86	59.644	52.311	51.712	34.581	63.829	36.719	16.028	40.503	25.766	49.211	28.415	21.186	34.173	32.774	16.396	43.157	28.862	42.638	42.826	50.855	56.769	18.549	26.803	28.4	33.555	23.405	13.327	28.439	22.107	22.487	26.3	21.528	25.27	19.469	45.577
TRINITY_DN75681_c2_g2_i10	XP_018010336.1 matrix metalloproteinase-2-like isoform X2	con_late	ws_rep	3.54095	0.821289	0.000908858	0.026447	1.319	2.735	1.755	0	0	1.32	3.026	0	0	0	0	0	0	0	0.936	0	0	0	0	0	0	0	0	1.876	0	0	0	0	0	4.173	3.183	0	1.315	0	0	0	0	0	0	0	3.311	0
TRINITY_DN75681_c2_g2_i8	XP_018792482.1 matrix metalloproteinase-14 isoform X1	con_late	ws_rep	2.87133	0.557767	0.00117881	0.0317882	0	4.378	9.981	0	0	0	0	0	1.606	0	0	4.916	2.468	0	7.911	0	0	0	0	0	0	0	2.043	2.007	1.8	0	2.104	0	0	0	0	6.156	1.595	15.868	0	0	0	5.716	0	0	0	0
TRINITY_DN75681_c2_g2_i9	XP_018010335.1 matrix metalloproteinase-14-like isoform X1	con_late	ws_rep	1.69223	7.69878	0.000571713	0.0187757	78.024	163.84	408.311	0	35.212	56.657	67.035	38.493	47.677	30.766	28.585	302.493	49.213	84.673	46.016	27.12	62.744	37.51	60.2	41.56	26.6	32.858	31.602	212.526	37.628	39.991	32.192	16.113	86.513	242.44	66.648	245.941	36.964	111.682	46.413	34.794	38.483	14.691	48.228	33.183	19.628	35.31
TRINITY_DN75703_c0_g1_i6	XP_018007112.1 band 3 anion transport protein-like	con_late	ws_rep	-2.26685	11.4246	0.000145601	0.00649016	825.248	569.962	1080.06	0	389.214	371.364	99.667	569.616	852.793	825.341	693.995	801.492	546.529	661.174	843.914	816.162	1526.28	618.208	504.226	922.076	474.962	546.245	827.55	912.346	1110.95	492.301	1629.92	926.82	374.574	570.807	761.826	403.673	545.392	532.38	496.685	527.539	732.547	562.221	729.216	961.619	423.215	475.567
TRINITY_DN75760_c2_g1_i4	XP_015773405.1 glycine-rich domain-containing protein 1-like	con_late	ws_rep	1.35852	5.49525	4.55e-05	0.00249809	107.395	62.555	250.054	0	43.806	20.661	29.92	32.986	15.822	18.226	24.625	109.431	13.661	15.524	27.489	23.848	20.154	20.213	39.795	26.689	24.853	14.46	18.319	20.443	24.746	12.908	21.404	25.877	119.943	332.521	96.326	175.295	33.896	75.977	115.012	80.34	34.011	28.981	48.939	51.207	39.433	26.032
TRINITY_DN75764_c1_g5_i1	XP_018017494.1 major facilitator superfamily domain-containing protein 6-like	con_late	ws_rep	-4.62987	5.04956	0.00158372	0.0394712	36.813	17.648	0.419	0	0	6.958	0.3	0	1.22	37.218	3.886	0	24.521	5.731	0.669	0	3.124	0	0.622	50.575	116.73	0.341	0.603	1.403	74.185	0	6.099	1.167	0	0	7.599	0	0	3.562	6.732	6.746	0.821	1.108	5.839	1.138	0.503	5.134
TRINITY_DN75775_c1_g2_i2	XP_018023848.1PREDICTED: uncharacterized protein LOC108679670	con_late	ws_rep	4.13879	6.25977	8.51e-10	8.59e-08	6.528	30.446	51.991	0	7.61	3.39	22.169	2.731	4.721	0.943	0.92	319.846	2.477	5.37	1.099	6.296	3.869	3.254	6.178	1.086	0	8.717	3.004	34.409	2.218	4.684	4.478	2.597	27.977	163.747	23.54	8.023	7.273	4.141	3.435	3.061	4.581	2.067	2.125	3.054	0.627	0.531
TRINITY_DN75797_c2_g1_i1	YP_009220492.1hypothetical protein Swssvgp018	con_late	ws_rep	9.02344	3.33625	3.35e-24	4.54e-22	0	0	0	0	0	0	0	0	0	0	0	0	0	0	0	0	0	0	0	0	0	0	0	0	0	0	0	0	0	0	0	0	0	0	0	0	0	0	0	0	0	0
TRINITY_DN75797_c2_g2_i1	YP_009220492.1hypothetical protein Swssvgp018	con_late	ws_rep	8.4811	2.85393	2.2e-23	2.94e-21	0	0	0	0	0	0	0	0	0	0	0	0	0	0	0	0	0	0	0	0	0	0	0	0	0	0	0	0	0	0	0	0	0	0	0	0	0	0	0	0	0	0
TRINITY_DN75797_c2_g3_i1	YP_009220492.1hypothetical protein Swssvgp018	con_late	ws_rep	7.93903	2.38995	1.32e-21	1.71e-19	0	0	0	0	0	0	0	0	0	0	0	0	0	0	0	0	0	0	0	0	0	0	0	0	0	0	0	0	0	0	0	0	0	0	0	0	0	0	0	0	0	0
TRINITY_DN75797_c3_g1_i2	YP_009220541.1hypothetical protein Swssvgp067	con_late	ws_rep	6.30194	1.19111	1.01e-10	1.05e-08	0	0	0	0	0	0	0	0	0	0	0	0	0	0	0	0	0	0	0	0	0	0	0	0	0	0	0	0	0	0	0	0	0	0	0	0	0	0	0	0	0	0
TRINITY_DN75797_c3_g1_i8	YP_009220541.1hypothetical protein Swssvgp067	con_late	ws_rep	4.84842	0.451685	2.32e-05	0.00142456	0	0	0	0	0	0	0	0	0	0	0	0	0	0	0	0	0	0	0	0	0	0	0	0	0	0	0	0	0	0	0	0	0	0	0	0	0	0	0	0	0	0
TRINITY_DN75797_c3_g2_i2	YP_009220555.1envelope protein	con_late	ws_rep	11.3866	5.59097	3.46e-28	5.01e-26	0	0	0	0	0	0	0	0	0	0	0	0	0	0	0	0	0	0	0	0	0	0	0	0	0	0	0	0	0	0	0	0	0	0	0	0	0	0	0	0	0	0
TRINITY_DN75797_c3_g3_i2	YP_009220542.1hypothetical protein Swssvgp068	con_late	ws_rep	4.08299	0.201669	0.000597325	0.0194404	0	0	0	0	0	0	0	0	0	0	0	0	0	0	0	0	0	0	0	0	0	0	0	0	0	0	0	0	0	0	0	0	0	0	0	0	0	0	0	0	0	0
TRINITY_DN75797_c3_g4_i1	YP_009220556.1envelope protein	con_late	ws_rep	12.8187	9.21819	9.85e-40	2.27e-37	0.104	0	0.249	0	0	0.508	0	0	0	0	0.112	0	0	0	0.401	0	0	0	0.121	0	0	0	0.245	0	0.244	0	0	0	0	0	0.456	0	0	0.262	0.234	0	0	0	0.413	0	0	0.125
TRINITY_DN75797_c3_g5_i1	YP_009220491.1hypothetical protein Swssvgp017	con_late	ws_rep	9.87036	4.89092	7.99e-40	1.88e-37	0	0	0	0	0	0	0	0	0	0	0	0	0	0	0	0	0	0	0	0	0	0	0	0.718	0	0	0	0	0	0.873	0	0	0.578	0	0	0	0	0	0	0	0	0
TRINITY_DN75797_c3_g6_i1	YP_009220530.1hypothetical protein Swssvgp056	con_late	ws_rep	7.68987	2.19025	4.89e-15	5.77e-13	0	0	0	0	0	0	0	0	0	0	0	0	0	0	0	0	0	0	0	0	0	0	0	0	0	0	0	0	0	0	0	0	0	0	0	0	0	0	0	0	0	0
TRINITY_DN75819_c5_g2_i3	XP_021925458.1transcription factor p65-like isoform X1	con_late	ws_rep	2.21357	1.62664	0.000958047	0.0275096	0.452	0.797	3.061	0	3.293	0.714	0.771	0	1.088	1.993	0	8.6	0	0.489	0	0.531	0	0	0	1.238	0	0	0.664	1.289	0.391	0.657	0.907	0.75	0	0.71	0	0.799	0.867	2.486	0.627	0.88	0.871	0	0.509	1.36	0	2.332
TRINITY_DN75850_c6_g3_i1	XP_001633202.1predicted protein	con_late	ws_rep	-2.49673	4.28676	0.000387736	0.0142172	16.551	14.097	14.449	0	12.438	14.309	17.886	4.419	6.687	35.48	26.233	33.816	33.102	31.401	9.765	20.875	1.554	41.072	27.841	33.576	42.59	36.706	53.763	43.481	75.168	50.646	2.007	2.764	3.822	28.031	43.314	7.924	29.401	12.83	15.475	19.31	27.838	8.435	33.916	8.495	33.013	10.33
TRINITY_DN75868_c1_g1_i3	XP_017393709.1 inter-alpha-trypsin inhibitor heavy chain H3 isoform X3	con_late	ws_rep	-1.73428	8.44971	0.0018615	0.0441151	73.672	24.396	131.434	0	88.067	79.914	68.762	12.701	15.866	141.958	61.297	121.936	44.537	170.173	21.804	102.903	83.205	101.279	64.983	78.372	60.102	133.038	153.074	58.899	60.99	58.606	20.805	71.826	50.841	88.296	83.353	34.372	72.995	79.63	94.155	97.536	115.951	125.187	106.315	85.005	96.736	68.548
TRINITY_DN75880_c6_g1_i1	XP_019758296.1 peptidyl-prolyl cis-trans isomerase D-like	con_late	ws_rep	-2.30021	4.23326	0.000750235	0.0231666	10.202	15.366	15.625	0	12.246	15.308	30.148	7.92	6.31	21.133	7.967	24.959	12.144	7.243	11.915	16.746	5.973	4.876	12.325	9.776	6.884	11.568	3.811	83.291	15.543	4.243	3.648	10.654	13.216	6.984	12.289	9.62	14.957	6.917	3.999	6.656	10.243	5.623	26.998	9.196	22.1	19.618
TRINITY_DN75896_c3_g2_i1	XP_012231594.1 neuronal calcium sensor 2 isoform X1	con_late	ws_rep	1.71753	5.73224	6.71e-05	0.00354217	32.527	15.543	17.021	0	63.454	34.792	24.182	26.41	37.112	29.205	36.923	15.452	35.408	31.137	47.105	30.94	33.703	21.978	30.668	10.689	22.948	21.739	19.75	34.883	27.381	21.31	83.26	28.433	19.722	33.653	5.283	21.018	15.507	32.731	30.779	18.076	30.996	14.923	43.258	16.202	33.729	31.332
TRINITY_DN75925_c0_g1_i4	XP_018026938.1 complement C5-like	con_late	ws_rep	-6.19495	1.74503	3.54e-05	0.00204851	2.035	0	0	0	0	6.04	0	12.118	3.765	8.131	0	0	0	0	0	5.414	25.528	0	7.572	0	0	7.612	4.526	17.311	25.059	8.665	5.655	2.25	4.332	13.354	0	0	2.173	1.79	0	0	0	0	5.689	0	0	0
TRINITY_DN75950_c1_g1_i1	XP_011688505.1 KN motif and ankyrin repeat domain-containing protein 1 isoform X1	con_late	ws_rep	-2.00921	2.57916	0.00204272	0.0469738	23.766	16.32	19.484	0	17.107	21.054	28.807	31.475	25.607	26.543	16.463	6.03	30.598	13.831	14.428	20.276	66.985	39.625	7.186	26.298	15.504	19.496	66.248	42.6	19.779	19.413	70.04	32.211	5.062	32.368	18.325	12.447	53.152	14.177	16.964	22.889	22.797	7.168	32.389	24.568	34.824	0
TRINITY_DN76013_c3_g4_i1	XP_018015433.1 V-type proton ATPase catalytic subunit A-like	con_late	ws_rep	-2.04372	10.8187	0.0006092	0.0197087	654.628	334.575	766.406	216.346	401.037	897.177	260.059	718.24	495.113	444.129	395.745	531.821	431.84	458.067	447.024	298.497	3039.71	293.952	522.736	605.09	470.815	769.731	523.61	448.089	392.384	334.919	2323.85	880.065	1639.85	723.387	538.125	358.891	323.731	414.459	289.635	432.324	317.41	596.863	320.832	188.787	304.591	495.289
TRINITY_DN76032_c1_g1_i1	XP_018009219.1 putative glycine-rich cell wall structural protein 1	con_late	ws_rep	-9.07544	7.44536	0.00149828	0.0377755	0.556	1.525	0	0	0.831	1.41	3088.58	0	8.749	1.709	0.623	0	7.701	0	39.022	0	14.116	0	0.705	2.987	0	0	0	2892.34	0	0	1503.24	71.451	108.664	0.835	88.043	0.745	96.904	0.769	7.445	18.108	0	1.918	22.353	0.642	0	0
TRINITY_DN76070_c1_g3_i3	XP_014212765.1 electroneutral sodium bicarbonate exchanger 1 isoform X7	con_late	ws_rep	-5.11499	8.52648	0.000944761	0.0271857	11.991	2.292	28.01	0	34.077	2.828	1593.37	19.313	5.16	7.552	18.48	22.801	5.87	26.692	12.354	41.082	27.713	26.002	23.187	7.647	8.088	52.662	48.624	2314.45	16.335	14.354	5.5	24.683	518.74	24.28	5.979	8.66	60.005	7.92	20.824	18.339	51.037	13.136	52.661	3.405	89.204	10.954
TRINITY_DN76097_c5_g3_i1	XP_021932033.1transcription factor sox-2-like isoform X1	con_late	ws_rep	1.39724	6.58506	0.000982382	0.0280231	23.766	31.371	47.913	0	39.401	28.396	48.249	22.583	60.226	32.121	36.05	32.308	49.518	38.004	31.321	35.223	42.849	34.051	20.276	34.966	20.809	41.293	17.022	111.745	29.765	24.971	30.783	23.641	51.826	40.551	47.752	27.731	41.878	45.344	53.464	43.786	32.947	27.529	37.077	31.917	23.601	50.648
TRINITY_DN76140_c6_g1_i2	XP_018011578.1 UDP-glucuronosyltransferase 2B14-like	con_late	ws_rep	-2.86176	5.64404	0.00221348	0.0497414	27.43	15.838	15.426	0	30.8	1.561	22.997	15.406	18.929	41.283	13.042	16.959	18.292	12.666	21.049	43.618	0.777	45.548	20.057	35.162	25.339	35.642	15.581	3.622	82.153	39.991	1.254	2.306	16.494	15.493	42.39	10.679	22.725	24.43	19.814	18.808	16.097	19.355	20.896	23.499	32.228	10.548
TRINITY_DN76188_c0_g1_i4	XP_017300547.1 CD109 antigen-like	con_late	ws_rep	-3.31864	2.29823	0.00205193	0.0471358	3.033	0	0	0	1.015	2.105	1.399	0	1.044	3.614	0	6.835	0	1.722	1.663	1.396	2.04	2.063	0	3.226	1.252	1.172	2.748	4.438	0.887	0	10.538	0.945	13.131	0	9.824	3.85	0	2.034	2.35	0	1.926	0	1.466	0	0	0
TRINITY_DN76193_c3_g1_i1	XP_018009952.1PREDICTED: uncharacterized protein LOC108667439	con_late	ws_rep	-4.29824	5.17825	0.000202596	0.00837707	4.06	2.951	11.467	0	0.807	3.113	7.38	7.884	11.136	7.09	2.436	5.088	8.266	2.001	17.447	9.936	6.443	5.954	9.589	4.714	7.649	6.499	7.683	118.973	8.176	7.961	5.211	254.578	2.106	9.766	1.255	6.246	1.613	0.741	0.33	0.74	6.105	4.599	3.661	4.371	4.159	3.54
TRINITY_DN76208_c6_g1_i1	YP_009220481.1envelope protein	con_late	ws_rep	6.03491	4.83761	3.45e-13	3.96e-11	5.699	0	0	0	5.516	1.285	0	0	0	0	0	0	0	2.121	0	0	0	0	1.698	0.445	0.476	5.601	1.665	0	2.836	0	0	0	10.464	4.538	0	0	0	0	0	6.862	4.631	0	0	0	0	2.197
TRINITY_DN76249_c0_g6_i1	XP_018014417.1 gamma-secretase subunit Aph-1-like	con_late	ws_rep	1.48661	2.22028	0.000659431	0.0209896	6.085	6.591	3.51	0	7.146	3.452	3.769	0	4.3	6.334	3.04	0	5.287	2.866	1.806	5.534	2.169	4.773	3.449	4.617	5.725	5.684	3.443	1.697	4.071	3.492	9.36	2.903	0	5.161	0	5.501	5.502	5.714	6.69	4.632	5.218	9.542	4.917	6.33	4.185	9.08
TRINITY_DN76255_c3_g1_i6	XP_008199609.1 cAMP-dependent protein kinase catalytic subunit	con_late	ws_rep	-1.53513	7.45598	0.00140012	0.0360972	139.667	95.136	245.308	0	141.665	101.94	225.4	18.933	74.934	149.451	99.039	110.407	114.133	158.658	76.496	187.902	191.485	137.783	148.62	146.23	96.08	172.345	159.327	301.151	155.059	138.325	98.854	51.421	170.139	130.151	102.305	72.889	164.183	109.566	90.752	122.678	206.543	117.107	180.434	172.329	106.846	86.864
TRINITY_DN76272_c0_g1_i2	XP_018025864.1 probable chitinase 3	con_late	ws_rep	1.16035	5.94617	0.00119092	0.031956	24.52	37.736	88.287	0	18.513	27.842	25.252	14.354	13.084	16.301	16.351	31.041	11.821	12.861	11.246	13.748	5.666	17.492	17.934	13.067	14.776	8.825	8.164	18.339	15.361	17.902	12.719	11.946	32.02	121.517	44.044	72.45	29.401	43.969	54.496	52.071	25.477	13.667	23.249	25.689	12.194	10.413
TRINITY_DN76399_c0_g1_i11	XP_021926822.1paxillin-like isoform X2	con_late	ws_rep	3.16863	5.69566	1.79e-05	0.00113116	8.93	0	15.167	0	34.629	10.723	0	0	0	8.259	4.155	0	5.708	10.447	1.099	15.821	6.297	13.52	14.417	3.976	5.893	4.147	1.083	0	15.883	8.58	3.976	0	0	1.036	4.975	0	9.856	60.154	6.179	11.099	1.842	4.664	20.194	8.64	11.77	10.652
TRINITY_DN76399_c0_g1_i2	XP_018024477.1 leupaxin-like isoform X8	con_late	ws_rep	2.54225	0.946526	0.000898833	0.0262256	0	2.725	3.221	0	0	3.301	0	0	0	0	0	0	1.993	0	0	0	2.946	0	0	0	0	0	0	0.881	0.792	2.441	0.907	0	1.631	4.72	2.761	0	0.634	1.745	1.553	1.744	0	1.061	2.063	0	4.176	0
TRINITY_DN76399_c0_g1_i3	XP_013775221.1paxillin-like isoform X3	con_late	ws_rep	1.28328	7.70168	0.000382886	0.0141115	195.875	214.807	301.766	0	448.711	290.664	255.82	394.864	174.448	174.383	217.478	549.123	135.351	214.645	185.364	211.664	284.872	172.789	181.942	151.856	280.842	176.824	217.605	194.301	171.838	215.773	200.353	144.93	362.7	583.691	493.077	274.165	136.19	418.374	265.418	227.364	154.911	208.025	151.048	169.634	254.722	160.796
TRINITY_DN76399_c0_g1_i5	XP_021926822.1paxillin-like isoform X2	con_late	ws_rep	1.58356	6.39919	0.000365044	0.0135459	34.1	27.908	27.132	0	27.426	37.111	27.479	23.29	19.174	27.525	26.949	0	8.159	6.814	19.186	31.565	28.264	11.754	26.704	15.349	42.431	16.554	17.441	32.386	12.229	29.186	33.35	11.682	42.959	44.935	47.581	55.102	27.499	69.72	88.093	31.248	34.572	24.661	11.344	6.441	10.172	13.578
TRINITY_DN76466_c1_g1_i2	XP_018018682.1 glutamate--cysteine ligase catalytic subunit-like	con_late	ws_rep	1.51393	4.82313	2e-05	0.00124619	8.563	5.784	7.848	0	7.01	7.476	7.723	1.264	6.748	6.776	5.763	24.445	7.127	5.4	7.481	5.362	9.017	4.27	5.397	3.986	4.427	5.942	8.531	6.885	12.064	7.444	6.06	3.417	5.894	15.551	3.937	5.223	7.46	9.222	7.179	14.373	4.606	4.31	6.831	5.894	4.803	6.643
TRINITY_DN76518_c3_g6_i1	XP_018009035.1 carboxy-terminal kinesin 2-like	con_late	ws_rep	1.87903	1.86343	0.000591825	0.0193193	1.714	20.039	0.548	0	3.861	1.097	0	8.733	10.873	4.645	29.375	1.353	10.573	3.625	9.192	3.469	0.68	0.862	2.721	2.314	1.214	0.898	1.073	1.061	2.592	1.098	0.598	4.875	0	1.947	2.008	30.252	0.858	2.957	0.521	1.177	2.169	0.735	1.335	3.482	2.64	7.935
TRINITY_DN76526_c0_g6_i1	XP_021962879.1graves disease carrier protein homolog	con_late	ws_rep	1.61849	3.05696	0.00125357	0.0331822	3.561	3.404	39.796	0	2.134	3.185	5.196	12.012	4.879	4.939	9.584	25.713	2.181	5.633	3.812	9.834	4.533	6.057	3.153	0.956	1.009	5.576	4.414	10.05	0.426	2.732	3.918	7.07	18.533	36.464	16.545	17.85	3.553	10.732	12.082	10.687	2.688	3.044	2.959	2.883	9.297	2.332
TRINITY_DN76547_c1_g1_i1	XP_018028241.1 calpain-5-like	con_late	ws_rep	1.89848	6.35125	9.79e-06	0.000660074	14.959	31.991	35.409	0	17.362	15.995	14.789	4.676	17.586	15.152	16.119	40.24	16.784	13.643	14.514	12.875	18.422	10.656	10.066	7.886	12.086	7.637	8.48	31.929	8.898	13.809	30.147	11.612	30.95	30.689	24.783	26.115	8.765	14.358	13.294	10.004	12.604	8.044	14.478	10.325	11.999	24.762
TRINITY_DN76555_c1_g1_i1	YP_009220634.1hypothetical protein Swssvgp160	con_late	ws_rep	4.65123	0.374829	1.7e-06	0.000132105	0	0	0	0	0	0	0	0	0	0	0	0	0	0	0	0	0	0	0	0	0	0	0	0	0	0	0	0	0	0	0	0	0	0	0	0	0	0	0	0	0	0
TRINITY_DN76555_c2_g4_i1	YP_009220525.1hypothetical protein Swssvgp051	con_late	ws_rep	7.18832	1.80681	5.27e-12	5.81e-10	0	0	0	0	0	0	0	0	0	0	0	0	0	0	0	0	0	0	0	0	0	0	0	0	0	0	0	0	0	0	0	0	0	0	0	0	0	0	0	0	0	0
TRINITY_DN76557_c7_g1_i1	XP_013781652.2eukaryotic translation initiation factor 4 gamma 3-like isoform X1	con_late	ws_rep	1.38677	5.17747	1.27e-05	0.000837667	17.276	13.9	6.561	0	9.057	10.919	14.774	2.112	16.586	12.825	11.722	5.328	18.732	12.395	17.6	15.607	9.308	13.263	12.219	14.436	7.771	6.922	19.77	9.202	11.464	10.89	11.715	12.598	8.34	6.821	7.006	7.206	8.075	8.734	20.739	8.54	12.763	7.364	15.795	12.447	15.407	21.19
TRINITY_DN76590_c2_g5_i1	YP_009220626.1hypothetical protein Swssvgp152	con_late	ws_rep	13.9092	8.08896	1.53e-35	2.87e-33	0	0	0	0	0	0	0	0	0	0	0	0	0	0	1.758	0	0	0	0	0	0	0	0	0	0	0	0	0	5.215	1.007	0	0	0	0	0.819	0	0	0	0	0	0	0
TRINITY_DN76627_c1_g1_i2	XP_018017828.1PREDICTED: uncharacterized protein LOC108674400	con_late	ws_rep	-1.75769	5.86188	0.00123872	0.0328731	51.102	53.111	69.272	0	23.733	41.313	35.701	118.369	107.991	33.791	68.027	18.09	84.621	26.174	92.931	27.163	61.837	65.237	50.376	94.764	74.149	26.21	123.321	55	40.776	79.287	7.932	20.432	14.999	29.499	82.942	48.524	62.905	48.418	54.4	45.687	44.144	48.131	42.933	50.642	68.225	75.452
TRINITY_DN76636_c5_g1_i2	XP_018009290.1 sodium- and chloride-dependent creatine transporter 1-like	con_late	ws_rep	1.79357	7.51628	7.77e-05	0.00397665	90.882	97.723	106.196	0	82.311	87.328	74.401	26.649	33.636	35.372	39.303	54.904	67.694	122.775	43.666	36.242	48.029	30.201	68.47	22.072	57.254	70.13	22.192	74.872	36.949	49.087	41.591	22.738	53.61	169.282	69.626	87.661	51.007	105.895	164.637	186.276	54.914	74.422	57.034	145.759	99.217	93.705
TRINITY_DN76734_c0_g1_i8	XP_018973321.1 protocadherin Fat 3-like	con_late	ws_rep	-2.08959	3.42508	0.00120402	0.0321486	20.403	12.838	6.242	0	4.78	18.092	3.483	9.537	8.003	4.213	11.248	1.902	18.777	6.573	6.106	10.622	2.412	14.269	14.212	16.261	11.815	20.501	3.382	2.235	7.976	12.758	3.937	21.391	6.319	4.221	14.08	10.015	10.071	4.231	4.499	8.26	10.427	20.695	10.834	8.905	7.161	6.112
TRINITY_DN76777_c2_g1_i1	XP_013140645.1 recombination repair protein 1	con_late	ws_rep	1.32383	2.99766	0.00134867	0.0351886	6.085	18.927	5.744	0	4.868	5.183	2.969	0	7.275	8.779	10.467	5.105	9.353	6.852	4.347	10.767	2.59	4.476	8.232	8.201	3.437	3.814	4.046	6.999	9.298	5.717	2.798	2.306	1.053	1.228	15.13	11.002	4.467	6.148	7.402	6.096	7.688	9.068	7.595	9.88	4.989	4.811
TRINITY_DN76780_c0_g1_i7	XP_017889250.1 V-type proton ATPase 116 kDa subunit a isoform X1	con_late	ws_rep	-2.39963	8.55886	0.00102891	0.0290074	83.431	41.139	80.859	0	30.6	77.408	13.661	68.642	67.229	69.535	30.714	65.713	40.291	82.537	67.668	88.94	409.646	42.088	56.539	72.333	44.365	139.212	64.91	286.794	52.849	43.211	524.94	143.193	240.43	63.565	49.692	50.669	47.622	27.206	50.178	52.071	50.007	58.67	35.339	27.964	18.904	65.539
TRINITY_DN76935_c1_g2_i7	XP_020710611.1dystrophin isoforms A/C/F/G/H-like isoform X1	con_late	ws_rep	-1.6703	5.62785	0.00201358	0.0466498	39.535	15.258	34.122	0	41.28	29.778	30.62	20.709	22.895	32.219	16.305	12.488	34.87	29.754	12.536	32.833	157.911	35.344	31.654	27.46	22.509	92.077	34.187	44.133	23.319	21.666	59.56	32.517	70.716	22.957	24.578	18.676	33.122	9.892	10.795	32.457	34.295	50.04	29.483	38.606	29.314	10.559
TRINITY_DN76980_c2_g1_i5	XP_018019274.1PREDICTED: uncharacterized protein LOC108675756 partial	con_late	ws_rep	-2.80416	4.52319	1.12e-06	9.02e-05	33.666	9.07	58.582	0	20.024	45.622	88.176	54.597	31.1	27.545	13.842	38.595	27.366	20.014	37.914	32.114	15.411	16.148	33.958	18.14	25.096	39.091	28.455	29.352	32.157	17.536	18.953	22.502	8.918	21.633	36.388	10.545	28.954	30.597	8.53	44.049	62.016	23.125	8.077	21.934	30.806	20.534
TRINITY_DN76984_c5_g1_i1	XP_018008888.1 membrane metallo-endopeptidase-like 1	con_late	ws_rep	2.38675	1.49461	0.000553088	0.0183585	2.487	0	0	0	2.814	13.533	3.455	0	0	8.73	3.495	0	0	23.097	5.819	0	0	1.252	1.584	0.847	0	0	2.37	7.032	1.505	0.798	0	0	0	0	0	0	1.893	1.745	7.679	19.622	1.6	4.376	1.94	5.826	0	0
TRINITY_DN76984_c7_g1_i1	XP_971821.3 neprilysin-2	con_late	ws_rep	-4.8767	2.0832	0.00119087	0.031956	1.121	0.541	0	0	3.669	5.415	6.938	0	0	1.581	0.744	0	3.141	6.25	1.347	5.739	13.679	3.767	0	1.705	3.811	1.537	4.036	18.665	0	0	4.323	0	0	0.758	2.955	0	1.371	1.302	4.595	4.517	0.435	1.508	0	1.189	3.514	2.51
TRINITY_DN76993_c2_g4_i1	XP_019373855.1 RNA-directed DNA polymerase from mobile element jockey-like	con_late	ws_rep	3.7594	0.371538	0.000150955	0.0066882	0	7.811	6.462	0	31.367	18.012	0	76.615	26.116	0	10.681	0	8.697	5.28	12.249	12.352	0	0	0	7.31	0	0	0	0	0	0	0	0	54.901	41.75	0	0	10.882	0	6.934	6.689	7.202	0	4.961	12.276	15.575	0
TRINITY_DN77064_c0_g1_i1	XP_018021609.1 kinetochore protein NDC80 homolog	con_late	ws_rep	3.29875	3.26537	2.54e-08	2.3e-06	1.78	28.469	0.758	0	1.775	2.534	1.427	14.124	19.806	2.435	22.003	0.617	9.02	0.624	12.775	1.585	0	0.985	1.001	1.325	0	2.061	1.216	1.68	1.914	0.76	0.27	2.514	0	0.892	1.826	31.41	0.979	6.438	0.947	1.892	1.482	0	1.651	2.275	3.638	13.63
TRINITY_DN77066_c1_g2_i3	XP_015758992.1 RNA-directed DNA polymerase from mobile element jockey-like	con_late	ws_rep	2.34791	3.50684	0.00203265	0.0468914	3.033	382.119	4.328	0	2.518	11.624	8.593	109.018	276.007	7.277	11.722	0	9.801	4.618	312.893	5.422	2.671	2.7	3.835	2.259	1.429	2.817	2.922	4.96	4.471	1.727	3.242	14.807	5.266	2.024	4.69	325.139	29.243	30.443	4.488	14.719	2.546	4.608	3.854	1.95	6.207	106.461
TRINITY_DN77109_c1_g1_i2	XP_018020132.1PREDICTED: uncharacterized protein LOC108676555	con_late	ws_rep	1.97118	4.28489	0.000118324	0.00551195	11.275	9.365	24.031	0	8.481	12.249	11.434	8.989	13.707	8.759	22.143	16.069	12.252	5.964	14.294	7.864	35.176	11.908	7.891	7.647	3.979	5.319	7.111	18.991	8.15	5.079	20.226	38.545	139.308	68.544	21.189	47.393	10.826	21.239	15.23	18.52	7.914	11.805	9.377	7.887	12.176	15.026
TRINITY_DN77117_c7_g3_i1	XP_021931760.1 acidic amino acid decarboxylase GADL1-like	con_late	ws_rep	-2.46293	1.24272	0.000875115	0.0257064	0.546	0.757	1.416	0	0	4.211	0	0	0.579	12.795	0	10.433	0	2.324	0	1.91	1.748	2.761	5.586	2.238	3.876	4.03	4.148	2.056	5.297	4.234	2.277	0	0	7.502	0	0.745	1.11	0	0	2.254	1.399	0	1.141	0.642	1.695	0
TRINITY_DN77133_c7_g1_i1	XP_018019322.1 protein CIP2A homolog isoform X1	con_late	ws_rep	2.82465	1.46236	6.91e-05	0.00363512	2.496	17.717	1.077	0	3.749	0	0	0	15.383	1.286	8.413	1.319	3.204	0.88	5.57	0.959	0	0.832	0	0.565	2.354	0.432	0	0	2.514	0.535	0	0.597	1.087	3.77	0	23.145	0.42	1.148	2.031	0	2.102	0.717	2.169	1.933	0.645	4.394
TRINITY_DN77145_c0_g1_i1	XP_013455718.1signal anchor putative	con_late	ws_rep	-2.82662	2.50748	0.000464999	0.0162026	44.48	155.478	10.121	0	6.059	75.873	0	657.041	65.342	6.137	4.202	112	20.042	8.236	77.442	43.155	38.43	3.921	45.123	79.1	94.725	48.025	73.717	33.235	22.284	5.06	320.572	106.815	53.457	64.006	19.74	30.432	21.065	19.132	21.25	524.726	22.168	8.118	120.749	52.319	42.496	0
TRINITY_DN77184_c0_g1_i6	XP_022297830.1myb/SANT-like DNA-binding domain-containing protein 4	con_late	ws_rep	-5.33022	1.13989	0.000902687	0.0263027	0	2.105	0.479	0	1.151	1.847	0	0	1.395	1.139	1.441	0	1.319	5.137	4.261	0	0	1.314	0.766	4.041	0	0	2.432	0.245	0.557	2.629	1.718	0	0	0	0	1.221	0	0.552	0	0.206	0.569	0	1.87	1.899	0.035	4.977
TRINITY_DN77200_c1_g3_i4	XP_018013306.1 C-1-tetrahydrofolate synthase cytoplasmic-like isoform X1	con_late	ws_rep	-2.5251	5.27932	0.000922557	0.0267739	37.415	30.417	12.444	0	9.76	15.531	12.176	17.077	18.701	23.823	19.521	7.589	27.25	8.07	17.342	13.457	2.363	26.136	42.243	40.158	28.253	40.346	25.88	0.914	68.914	37.653	1.795	6.334	0	8.95	18.108	21.296	21.652	4.801	6.062	13.509	10.477	12.931	9.149	9.033	13.465	12.131
TRINITY_DN77219_c2_g1_i16	XP_013772515.11-phosphatidylinositol 45-bisphosphate phosphodiesterase-like	con_late	ws_rep	-1.7302	6.079	0.000433309	0.0153697	136.898	51.852	260.514	0	225.183	299.612	172.155	73	156.125	128.524	175.376	221.14	137.092	181.47	104.884	198.832	536.008	212.085	221.115	169.844	187.097	299.092	192.389	354.34	133.854	203.625	161.232	391.632	152.575	211.176	103.253	33.411	183.662	140.38	73.246	188.662	260.276	207.746	140.451	167.863	293.819	124.246
TRINITY_DN77249_c3_g2_i1	YP_009220585.1hypothetical protein Swssvgp111	con_late	ws_rep	12.0451	6.23769	3.67e-40	8.85e-38	0	0	0	0	0	0	0	0	0	0	0	0	0	0	0	0	0	0	0	0	0	0	0	0	0	0	0	0	2.752	0	4.918	0	0	0	0	0	0	0	0.544	0	0	0
TRINITY_DN77249_c3_g4_i1	YP_009220588.1hypothetical protein Swssvgp114	con_late	ws_rep	7.71244	2.20629	3.73e-19	4.63e-17	0	0	0	0	0	0	0	0	0	0	0	0	0	0	0	0	0	0	0	0	0	0	0	0	0	0	0	0	0	0	0	0	0	0	0	0	0	0	0	0	0	0
TRINITY_DN77249_c3_g5_i1	YP_009220586.1envelope protein	con_late	ws_rep	13.0188	7.99357	1.47e-51	1.08e-48	0	0	0	0	0	0	0	0	0	0	0.493	0	0	0	0.592	0	0	0	0	0	0	0	0	0	0.531	0	0	0	0	0	0	0	0	0	0.542	0	0	0	1.378	0	0	0
TRINITY_DN77250_c3_g3_i1	XP_021917731.1KN motif and ankyrin repeat domain-containing protein 2-like isoform X1	con_late	ws_rep	-2.15224	6.13736	6.35e-05	0.00337764	42.964	60.971	38.939	0	51.328	42.553	65.55	71.082	66.018	38.013	53.814	37.619	60.163	31.619	67.4	41.742	177.256	65.668	37.945	80.034	45.588	48	99.444	88.169	66.731	56.222	177.154	52.852	96.179	39.601	111.377	41.084	86.376	29.629	39.128	46.37	48.566	77.373	54.373	47.742	70.088	27.511
TRINITY_DN77288_c2_g1_i4	XP_021956605.1caspase-1-like isoform X2	con_late	ws_rep	1.34481	5.81885	0.000529425	0.0179015	12.189	17.314	18.158	0	24.469	36.175	23.054	8.459	9.293	12.039	15.942	9.987	11.022	12.365	13.826	15.958	12.756	14.957	20.701	9.82	21.08	4.537	12.363	19.513	11.516	9.754	9.727	7.751	13.827	23.657	2.716	21.772	9.222	36.157	25.323	17.146	16.314	6.61	19.597	8.879	16.723	15.192
TRINITY_DN77288_c2_g1_i6	XP_021956605.1caspase-1-like isoform X2	con_late	ws_rep	1.47393	7.42048	0.000119767	0.0055435	31.396	39.497	45.829	0	60.289	61.385	52.289	17.094	20.464	31.63	31.513	21.79	23.974	38.501	17.782	30.212	26.872	30.745	37.187	19.085	47.876	23.476	15.132	46.564	21.875	24.746	18.084	18.113	28.368	49.981	24.567	37.513	18.706	76.121	58.42	27.488	22.696	23.879	38.131	26.33	33.905	29.198
TRINITY_DN77292_c1_g1_i3	XP_008557626.1 trans-12-dihydrobenzene-12-diol dehydrogenase	con_late	ws_rep	-2.46705	5.6317	0.00081877	0.0248338	66.466	72.412	37.313	0	43.917	34.221	6.395	35.435	21.166	61.228	33.818	88.703	47.14	9.078	29.868	50.993	1.732	65.781	57.138	120.366	72.907	35.692	47.265	6.02	115.614	39.906	8.453	10.168	2.752	30.372	71.851	31.643	22.342	28.87	17.378	41.622	30.971	17.372	25.47	26.929	34.364	45.89
TRINITY_DN77292_c1_g1_i6	XP_008557626.1 trans-12-dihydrobenzene-12-diol dehydrogenase	con_late	ws_rep	-3.92	4.56841	0.000200864	0.00832129	44.085	43.973	45.699	0	40.448	28.913	2.198	0	9.987	42.491	25.499	65.234	24.647	13.839	2.551	44.174	0	53.647	32.829	61.34	39.461	25.678	36.588	0.441	74.281	29.43	7.411	5.403	5.266	17.584	16.842	14.601	22.053	31.908	19.984	31.733	23.818	9.57	15.259	7.733	26.047	18.889
TRINITY_DN77295_c0_g1_i1	XP_022601222.1RING finger protein 208-like	con_late	ws_rep	1.55107	5.05182	9.77e-05	0.00479943	14.384	6.68	4.537	0	11.455	5.54	3.569	5.268	10.776	16.635	11.49	23.983	10.465	13.064	7.673	16.644	10.587	9.824	17.896	7.625	13.347	6.158	10.861	9.316	10.229	11.8	3.242	13.348	8.154	22.112	3.629	3.473	8.383	3.463	12.773	12.884	11.775	5.651	15.365	10.197	8.15	20.461
TRINITY_DN77313_c3_g1_i5	XP_019764353.1 ATP-binding cassette sub-family B member 6 mitochondrial	con_late	ws_rep	1.22783	3.3306	0.00083273	0.0250379	3.693	6.011	5.115	0	2.446	6.254	9.95	8.865	2.641	5.146	4.694	3.923	4.138	2.505	3.774	5.268	3.157	3.347	3.767	4.475	3.885	4.363	3.515	2.708	3.749	4.835	1.235	3.486	2.174	6.466	2.042	3.787	3.096	8.264	4.658	6.845	3.04	3.258	3.705	4.765	8.98	3.811
TRINITY_DN77338_c1_g1_i4	XP_018027573.1 UTP--glucose-1-phosphate uridylyltransferase-like isoform X1	con_late	ws_rep	-2.92874	3.42824	0.00220549	0.049681	1.809	2.892	0.568	0	15.588	3.354	4.311	0	3.089	6.344	0	1.764	0	0	7.711	2.964	0.826	3.059	5.359	25.375	19.707	6.756	27.678	1.158	13.873	11.941	0	2.834	0	0	2.042	1.517	1.212	1.266	2.106	7.355	1.583	5.837	0	0	3.152	3.405
TRINITY_DN77360_c2_g1_i1	YP_009220549.1E3 ligase	con_late	ws_rep	10.8456	5.84437	1.35e-43	4.07e-41	0	0	0	0	0	0	0	0	0	0	0	0	0	0	0	0	0	0	0.341	0	0	0	0	0	0	0	0	0	0	0	0	0	0	0	0	0	0	0	0	0	0	0
TRINITY_DN77360_c2_g2_i1	YP_009220550.1hypothetical protein Swssvgp076	con_late	ws_rep	9.17912	4.71699	3.55e-35	6.58e-33	0	0	0	0	0	0	0	0	0	0	0	0	0	0	0	0	0	0	0	0	0	0	2.636	0	0	0	0	0	0	0	0	0	0	0	0	0	0	0	0	0	0	0
TRINITY_DN77360_c2_g3_i1	YP_009220548.1capsid protein	con_late	ws_rep	11.7878	5.98432	1.93e-41	5.06e-39	0	0	0	0	0	0	0	0	0	0	0	0	0	0	0	0	0	0	0	0	0	0	0	0	0	0	0	0	0	0	0	0	0	0	0	0	0	0	0	0	0	0
TRINITY_DN77360_c2_g4_i1	YP_009220549.1E3 ligase	con_late	ws_rep	12.955	7.13922	6.47e-52	5.47e-49	0	0	0	0	0	0	0.257	0	0	0	0	0	0	0	0	0	0	0	0	0	0	0	0	0	0	0	0	0	2.242	0	0	0	0	0	0.17	0	0	0	0	0	0	0.375
TRINITY_DN77360_c2_g5_i1	YP_009220550.1hypothetical protein Swssvgp076	con_late	ws_rep	12.4923	6.67989	1.72e-45	7.18e-43	0	0	0	0	0	0	1.784	0	0	0	1.06	0	0	0	0	0	0	0	0	0	0	0	0	0	0	0	0	0	0	0	0	0	0	0	0	0	0	0	0	0	0	0
TRINITY_DN77360_c2_g6_i1	YP_009220550.1hypothetical protein Swssvgp076	con_late	ws_rep	11.412	6.40064	2.43e-40	6.06e-38	0	0	0	0	0	0	0	0	0	0	0	0	0	0	0	0	0	0	0	0	0	0	3.474	0	0	0	0	0	0	0	12.346	0	0	0	0	0	0	0	0	0	0	0
TRINITY_DN77368_c1_g1_i4	XP_017782555.1 ATP-binding cassette sub-family A member 5-like	con_late	ws_rep	1.31248	5.30739	4.7e-05	0.00257528	4.286	4.023	2.981	0	5.979	4.978	4.325	3.589	4.704	3.476	5.392	1.61	6.067	5.663	3.669	7.812	3.383	5.687	5.556	4.736	4.67	4.795	4.097	4.046	2.67	5.191	3.899	5.028	2.004	3.578	5.055	5.717	5.035	4.43	4.637	4.681	6.415	5.735	5.61	11.591	3.073	5.259
TRINITY_DN77378_c2_g2_i2	XP_014788147.1 limb region 1 protein homolog isoform X2	con_late	ws_rep	-7.3358	2.6937	9.33e-05	0.00462397	4.38	0	0	0	7.122	2.4	2.798	0	0	0	2.705	0	0	0	0	0	15.864	9.116	2.38	0	0	9.507	0	39.19	5.167	3.783	0	0	0	0	0	4.281	2.751	0	4.935	0	0	11.246	0	2.472	0	0
TRINITY_DN77394_c0_g2_i1	XP_018010230.1 clotting factor B-like	con_late	ws_rep	4.18782	3.36513	1.07e-08	1.02e-06	0.631	4.378	6.521	0	1.903	4.371	1.171	0	5.335	0	11.313	13.293	8.446	7.19	57.043	3.675	9.097	1.345	0.803	2.574	0	1.396	1.604	0	2.279	0	1.737	7.195	6.642	15.368	0	6.838	2.555	10.642	19.431	1.868	35.568	5.53	7.735	21.172	0	25.23
TRINITY_DN77394_c0_g3_i2	XP_018017030.1 coagulation factor IX-like	con_late	ws_rep	2.8433	4.06719	6.01e-05	0.00320328	4.936	5.43	3.021	0	1.327	12.507	0	0	17.744	19.08	19.8	24.771	20.599	36.929	45.223	4.557	21.238	22.132	7.724	1.065	10.834	14.684	0	0.979	3.514	29.101	1.312	17.765	16.477	11.704	13.316	9.935	4.476	19.729	28.716	25.834	55.283	21.841	14.671	16.416	3.417	125.673
TRINITY_DN77413_c1_g2_i2	XP_021928569.1uncharacterized protein LOC110834013 isoform X13	con_late	ws_rep	-2.50613	3.61053	0.000867686	0.0256268	35.908	5.194	20.242	0	4.644	38.485	17.273	34.197	17.27	13.581	22.059	37.568	14.819	6.1	8.093	34.401	3.756	21.948	5.23	41.451	46.27	55.603	17.482	5.384	26.659	36.095	5.346	55.463	3.278	22.746	8.809	13.327	11.619	18.734	3.967	16.512	21.122	39.883	19.57	21.155	27.53	8.57
TRINITY_DN77422_c0_g3_i3	XP_021920032.1myosin-I heavy chain isoform X2	con_late	ws_rep	1.35252	7.32315	0.000676875	0.021357	35.108	31.243	37.722	0	43.55	40.162	19.799	6.673	12.163	14.278	16.937	8.154	11.821	22.654	8.771	13.363	7.527	18.108	28.66	7.419	24.06	13.845	10.074	26.578	16.387	21.094	8.974	11.015	12.859	46.009	8.193	18.972	22.538	41.953	39.043	34.078	24.982	17.493	39.43	18.512	33.031	16.025
TRINITY_DN77439_c1_g1_i1	XP_022320686.1histone PARylation factor 1-like	con_late	ws_rep	1.81083	3.46914	0.00083505	0.0250723	14.544	24.652	16.692	0	19.912	10.188	5.967	0	7.968	15.653	11.982	27.563	9.505	19.292	9.488	13.063	1.344	15.686	2.122	2.976	21.566	10.903	3.739	15.418	6.097	8.092	0	4.737	8.799	23.321	3.435	15.032	4.504	14.747	16.081	14.332	11.583	4.096	2.423	2.241	11.037	20.711
TRINITY_DN77439_c1_g1_i6	XP_018006438.1 UPF0609 protein C4orf27 homolog	con_late	ws_rep	1.94579	5.85308	3.36e-06	0.000249921	28.938	33.791	33.574	0	16.979	13.97	11.848	10.934	12.724	22.714	16.212	55.52	29.565	25.421	18.04	17.612	17.774	21.239	6.36	7.615	18.484	14.435	15.173	24.8	6.793	16.785	3.242	5.626	19.467	42.086	29.336	49.027	9.931	28.689	27.737	17.228	15.025	15.808	10.308	9.008	22.595	21.232
TRINITY_DN77455_c1_g1_i18	XP_017764514.1 vascular endothelial growth factor receptor 1 isoform X2	con_late	ws_rep	1.83624	6.27109	0.000335662	0.0126503	31.085	30.899	60.397	0	39.529	46.496	18.843	9.316	9.837	8.455	21.929	13.567	10.106	14.237	12.976	15.29	41.797	14.29	26.325	3.9	17.774	7.911	1.737	31.652	10.316	17.339	23.063	4.848	20.69	60.063	13.476	18.128	17.419	36.32	36.767	25.546	16.139	9.356	26.243	17.357	23.416	18.212
TRINITY_DN77462_c5_g1_i2	XP_022329518.1DNA repair protein RAD51 homolog 1	con_late	ws_rep	-3.76455	1.22156	0.000556622	0.0184476	1.13	0	0	0	0	4.336	12.89	0	0	2.848	0	0	0	3.219	0	1.55	13.517	3.48	7.906	2.411	2.606	4.413	2.973	20.019	3.149	5.454	0	0	0	0	0	0	3.972	0	3.35	7.783	0	4.413	0	1.694	4.026	0
TRINITY_DN77497_c0_g1_i1	XP_018014723.1 excitatory amino acid transporter 2-like	con_late	ws_rep	-1.60419	6.00717	0.0011359	0.0310949	207.15	99.278	82.853	0	156.493	179.116	53.131	69.88	203.626	283.493	245.133	236.951	335.775	263.277	204.493	310.489	234.754	101.813	202.756	185.769	303.117	235.453	174.642	21.977	192.522	170.572	262.769	208.449	45.847	140.32	36.935	154.008	54.812	87.405	38.734	92.147	164.743	55.57	132.259	131.806	216.349	206.06
TRINITY_DN77517_c3_g3_i1	XP_018020182.1 CKLF-like MARVEL transmembrane domain-containing protein 4	con_late	ws_rep	1.44631	3.20928	0.000510369	0.0174474	17.219	14.677	13.601	0	44.293	36.193	6.966	13.868	2.396	19.895	11.75	13.807	8.213	13.5	11.045	5.259	7.22	13.633	19.283	9.211	19.128	14.942	6.825	12.367	8.15	9.716	4.169	5.431	0	20.635	3.047	7.144	11.563	27.694	15.294	18.479	16.499	10.632	29.851	21.129	13.968	11.111
TRINITY_DN77545_c3_g1_i11	XP_018018264.1 tensin-1-like	con_late	ws_rep	3.10785	0.889667	0.000945514	0.0271857	0	0	0	0	0	1.633	0	0	0	0	0	0	0	0	0	0	1.91	1.386	0	0	0	0	0	1.632	0	0	0	0	0	1.947	0	0	0	0	0	0	0	0	0	0	1.978	0
TRINITY_DN77545_c3_g1_i2	XP_018018264.1 tensin-1-like	con_late	ws_rep	1.49515	4.09107	0.00172239	0.0421299	13.48	7.742	10.48	0	0	20.884	7.423	0	2.589	8.465	0	15.657	12.647	7.077	2.8	0	27.212	10.019	1.766	10.135	7.491	23.817	11.964	14.749	2.157	11.04	3.918	8.681	38.39	9.871	18.953	6.165	10.742	0	8.296	4.155	5.042	13.48	0	6.655	0	16.286
TRINITY_DN77603_c1_g1_i3	XP_011299809.1 RNA-directed DNA polymerase from mobile element jockey-like	con_late	ws_rep	-1.41067	8.45978	0.00164013	0.040459	1081.43	387.952	680.393	0	901.795	805.398	774.011	893.275	95.863	464.388	1184.5	336.892	846.761	324.1	637.3	279.9	840.839	752.193	786.921	671.372	1106.96	885.035	912.087	135.745	722.621	580.234	619.452	375.853	527.386	1198.19	931.737	1234.43	683.596	630.834	393.617	1006.06	572.636	863.222	523.558	389.731	931.882	541.803
TRINITY_DN77635_c2_g1_i1	XP_017300872.1 tubulin alpha-1 chain-like	con_late	ws_rep	1.20018	8.44528	0.000673174	0.0212711	622.092	1473.86	702.22	0	340.932	500.13	221.974	510.149	578.603	558.444	388.736	870.666	720.413	217.977	585.484	285.16	458.436	423.205	640.627	744.432	470.824	417.429	543.257	335.822	946.264	618.639	621.903	474.487	656.367	771.545	930.448	1684.7	1003.97	1582.14	1365.58	1113.45	844.177	788.447	950.977	1838.84	444.6	784.319
TRINITY_DN77657_c0_g1_i2	XP_018016742.1 inter-alpha-trypsin inhibitor heavy chain H3-like	con_late	ws_rep	1.5675	6.46632	0.00085513	0.0253595	21.43	75.442	35.08	0	28.362	57.139	53.117	15.892	26.309	45.702	58.917	8.308	24.871	45.074	23.897	23.856	19.895	16.876	26.894	8.799	13.123	25.811	6.427	49.762	13.038	6.75	5.443	30.864	14.694	30.094	47.741	63.035	16.719	69.44	56.591	41.301	17.269	31.876	35.743	39.864	9.024	24.064
TRINITY_DN77660_c3_g3_i2	XP_015518144.1 mediator of RNA polymerase II transcription subunit 25	con_late	ws_rep	1.04378	4.30533	0.00145656	0.0370247	15.75	18.484	20.302	0	18.777	15.389	30.591	0	19.569	28.704	20.274	42.364	27.16	21.54	15.488	15.008	14.779	14.875	15.289	20.649	9.798	23.751	19.719	24.082	18.431	17.236	12.12	18.432	27.875	11.214	17.321	23.234	20.944	21.148	22.622	17.73	16.448	16.813	17.34	12.378	19.257	25.126
TRINITY_DN77666_c1_g1_i2	XP_021966846.1sodium/glucose cotransporter 4-like	con_late	ws_rep	1.76384	3.67708	0.0005477	0.0182394	2.826	5.627	1.785	0	6.875	8.85	2.098	4.481	1.597	3.732	2.129	6.013	2.002	9.695	1.796	3.906	3.011	3.275	3.82	1.749	0.644	2.485	2.033	5.074	3.384	4.243	1.37	0.431	5.47	3.53	0.696	1.409	1.343	2.107	1.361	2.213	4.254	2.476	4.925	2.079	2.667	2.978
TRINITY_DN77666_c1_g1_i6	XP_018025305.1 sodium/glucose cotransporter 4-like	con_late	ws_rep	2.65105	1.14173	0.000936887	0.0270812	0.678	0	0.528	0	2.39	0	1.984	1.679	0	0	1.645	9.987	0.835	1.188	0.105	2.33	0	0	0.879	0.185	0	1.23	0	0	3.166	0.263	0.868	0	0	0	0	1.149	0	2.586	0	0	0	0	2.3	0.796	0	0.823
TRINITY_DN77684_c1_g1_i15	XP_012242685.1 ATP-binding cassette sub-family A member 13 isoform X2	con_late	ws_rep	2.23221	3.86688	0.000152118	0.00672539	7.884	2.331	13.88	0	3.901	6.949	0.5	0	2.677	8.013	6.358	0.976	5.861	7.596	3.354	6.596	0	2.515	3.365	5.627	0.738	8.485	1.972	1.615	2.166	2.525	0	0.639	0	5.833	9.208	7.045	10.341	25.931	16.145	21.35	9.397	8.463	10.984	21.831	3.346	1.166
TRINITY_DN77701_c3_g6_i1	XP_018009104.1 probable cytochrome P450 49a1	con_late	ws_rep	4.50852	0.32384	0.000235612	0.00943667	8.016	1.2	2.752	0	0	0	0	0	0	1.984	1.72	20.437	0	0	0	2.536	0	0	0	0	0	0	0	0	0	0	0	0	0	0	0	0	2.229	0	0	0	0	0	1.229	0	0	6.06
TRINITY_DN77715_c3_g1_i7	XP_018014806.1PREDICTED: uncharacterized protein LOC108671744	con_late	ws_rep	1.47931	5.37515	0.000204061	0.00842159	37.17	18.779	53.617	0	26.099	42.812	59.398	5.94	22.378	77.205	25.443	40.72	25.993	108.011	14.925	46.744	23.003	10.091	36.407	26.157	14.271	31.172	23.03	60.4	21.962	26.595	20.439	6.417	59.708	72.496	24.966	43.678	30.772	76.962	71.502	37.155	25.384	25.853	81.503	41.703	36.007	9.986
TRINITY_DN77790_c1_g3_i1	XP_018011232.1 cell wall protein AWA1-like	con_late	ws_rep	-10.1231	8.87725	0.000167592	0.00719914	31.179	36.398	35.808	0	1.735	17.432	153229	2.687	2.422	103.778	7.66	0	7.315	3.64	120.621	1.362	29.672	0	40.287	39.626	1.606	2.402	9.022	26454.5	31.461	0	7.952	20.571	24.495	1.775	288.146	44.557	507.832	22.306	6.073	29.783	1.507	6.293	120.222	14.662	0	11.048
TRINITY_DN77790_c1_g5_i2	XP_018011232.1 cell wall protein AWA1-like	con_late	ws_rep	-9.1795	9.1065	0.000246202	0.00970584	14.667	21.032	7.09	0	0	3.515	46551.1	1.069	0.886	26.21	3.402	1.833	6.166	0	44.077	1.233	7.527	0	18.427	9.505	4.044	0	4.771	9177.09	17.239	0	3.127	14.557	12.842	2.005	330.467	10.904	182.814	5.615	6.488	15.64	0	0	49.58	6.382	0	2.676
TRINITY_DN77790_c1_g5_i3	XP_018011232.1 cell wall protein AWA1-like	con_late	ws_rep	-10.4474	9.70483	4.87e-05	0.00265477	23.239	14.48	14.05	0	1.231	6.994	87855.7	15.45	4.186	54.56	8.078	6.938	8.06	2.166	70.333	0	7.058	4.116	33.791	13.969	0	0.856	9.349	16033.2	16.396	0.526	7.141	15.626	9.92	2.657	245.54	26.537	106.518	9.15	12.433	22.453	3.115	7.764	61.968	10.368	0	5.04
TRINITY_DN77879_c3_g1_i3	XP_008192969.1 excitatory amino acid transporter isoform X1	con_late	ws_rep	-2.51571	5.53356	0.000108016	0.00513089	216.589	47.976	194.433	0	190.011	170.588	28.364	144.214	161.285	15.074	267.229	79.863	208.313	151.16	140.82	54.634	315.693	195.927	324.49	82.695	469.722	257.533	301.396	0	122.798	223.32	133.112	192.837	124.971	231.254	109.357	190.578	35.602	50.063	57.835	30.162	233.2	93.088	91.609	54.013	219.634	392.201
TRINITY_DN77879_c3_g1_i6	XP_011186772.1 excitatory amino acid transporter isoform X1	con_late	ws_rep	-1.60068	7.07569	0.00193207	0.0453352	238.848	131.298	111.999	0	174.479	220.661	71.374	281.807	230.91	410.79	323.33	257.474	486.295	371.408	305.106	457.738	244.467	178.825	321.292	205.288	288.752	318.845	240.625	19.921	191.069	230.502	233.78	175.71	79.804	196.182	64.583	123.549	66.151	85.272	42.308	50.87	145.121	82.996	151.987	174.895	290.552	270.454
TRINITY_DN77907_c0_g4_i21	XP_011862738.1 talin-1 isoform X2	con_late	ws_rep	1.50822	6.63098	0.000204651	0.00842993	9.994	15.071	26.414	0	10.16	10.607	6.595	6.514	3.844	8.573	16.259	11.306	6.238	14.192	1.94	16.387	18.325	10.471	7.368	8.016	2.008	7.114	6.917	11.649	6.463	9.791	6.909	10.473	72.414	87.567	12.186	16.001	9.092	30.353	31.502	27.183	5.695	0	14.188	7.4	11.699	14.849
TRINITY_DN77907_c0_g4_i22	XP_018022013.1 talin-2-like isoform X2	con_late	ws_rep	1.88045	4.30528	3.92e-05	0.00222272	4.823	5.784	24.181	0	39.977	15.362	7.723	16.909	3.563	18.511	6.712	35.221	5.52	18.344	5.742	14.159	10.279	6.2	13.849	9.038	14.776	4.928	4.322	6.559	9.255	2.553	9.476	2.82	29.353	47.966	12.677	22.418	3.469	19.629	7.179	3.842	7.345	9.161	9.596	4.927	24.06	13.922
TRINITY_DN77934_c6_g3_i2	XP_018022863.1 alkaline phosphatase tissue-nonspecific isozyme-like	con_late	ws_rep	1.82569	4.98997	7.52e-05	0.00389801	17.21	30.151	41.451	0	30.376	50.306	27.465	0	4.669	12.098	14.334	10.004	3.177	14.012	7.701	5.679	8.677	11.723	30.638	4.888	12.506	9.249	1.931	18.11	7.872	21.629	7.508	5.167	25.021	49.693	3.617	14.485	8.803	26.953	21.696	20.98	28.701	15.044	30.914	24.953	17.191	23.804
TRINITY_DN77935_c0_g3_i1	XP_018019504.1 glutamate receptor U1-like	con_late	ws_rep	-2.77268	1.58958	0.00083275	0.0250379	2.496	0	1.067	0	0	4.255	3.041	0	1.316	3.221	3.737	0	3.842	2.196	1.118	0.959	0	3.757	0.531	7.289	1.177	2.609	3.627	8.729	4.514	2.666	4.014	2.361	3.261	1.257	5.819	1.131	7.507	2.866	1.01	0.568	1.055	3.584	11.247	2.412	5.757	0.552
TRINITY_DN77947_c0_g1_i2	XP_006759627.1 intraflagellar transport protein 57 homolog	con_late	ws_rep	-3.96822	0.991632	0.00195024	0.0455408	0	0	6.471	0	0	0	0	17.907	0	23.421	21.52	0	32.653	29.934	27.986	2.99	4.209	0	6.261	52.194	13.403	17.842	3.525	0	2.896	12.279	13.568	15.015	0	19.925	0	9.89	2.63	3.879	0	14.266	3.392	4.86	9.904	0	64.57	7.122
TRINITY_DN77975_c2_g2_i23	XP_018025507.1 protein croquemort-like	con_late	ws_rep	3.05537	1.39577	0.000417702	0.0149628	1.545	4.368	3.5	0	0	0	0	0	2.361	0	0	1.816	0	0.361	0	0	0	0	0.841	0	0	0	0	0.718	0.67	0	0.096	0	0	0	9.813	0.009	0.513	3.291	2.308	0	0	1.927	3.494	0	0	1.177
TRINITY_DN77975_c2_g2_i9	XP_018025507.1 protein croquemort-like	con_late	ws_rep	1.51101	7.04866	0.000768727	0.0236703	51.922	106.616	101.36	0	105.829	98.818	99.724	62.243	103.147	156.177	107.433	44.026	126.429	119.503	59.852	97.009	11.979	47.899	57.539	55.876	28.365	36.681	27.648	112.381	46.343	32.903	26.885	12.029	47.104	187.269	31.869	86.378	147.202	389.82	134.177	167.04	136.604	85.165	222.445	102.807	130.111	177.665
TRINITY_DN78055_c0_g1_i17	XP_015753740.1 RNA-directed DNA polymerase from mobile element jockey-like	con_late	ws_rep	-9.72575	8.20842	0.000441258	0.0156007	1069.63	1854.85	379.803	0	225.007	4.933	3.469	0	492.261	2910.95	2588.08	327.093	5.385	1.835	248.417	184.93	136.479	0	0	3341.23	1.373	0	2281.86	174.152	3304.06	0	0	1.403	67.692	2.274	0.422	2841.6	0	508.275	1.032	3.982	303.667	2.905	1.431	1.121	0	10.215
TRINITY_DN78064_c2_g2_i6	XP_018019910.1 GRIP and coiled-coil domain-containing protein 2-like	con_late	ws_rep	-6.4631	1.94092	0.00114915	0.0312211	4.032	3.05	3.53	0	1.375	3.604	2.184	8.335	1.088	1.218	0	0	0	1.136	1.615	1.944	11.768	0	0	1.564	0	3.341	0	2.725	0	0	1.737	1.028	0	0	0	0	0.774	1.203	0	0	2.588	0	0	1.916	0	0
TRINITY_DN78083_c0_g1_i4	XP_022200672.1ion transport peptide-like	con_late	ws_rep	3.30872	6.05956	3.01e-12	3.36e-10	28.071	22.124	110.474	0	24.013	13.979	31.776	11.499	8.907	13.63	15.05	668.969	25.087	44.33	4.433	10.613	9.794	6.796	2.342	7.712	4.082	12.474	6.079	21.047	1.496	20.258	13.008	3.792	231.189	420.586	112.392	82.232	77.061	36.058	35.969	23.061	42.704	25.443	23.618	23.747	50.275	17.431
TRINITY_DN78086_c2_g1_i2	XP_018010394.1PREDICTED: uncharacterized protein LOC108667833	con_late	ws_rep	3.20471	2.00752	9.9e-05	0.00484618	3.118	0	4.128	0	4.828	5.986	6.053	0	1.676	4.998	7.018	10.227	5.143	5.032	0	9.508	2.574	0	6.094	6.648	2.204	3.316	2.135	2.105	5.628	6.177	0	4.556	0	2.475	0	10.608	1.66	7.107	4.073	2.164	2.127	8.965	8.113	1.891	2.463	0
TRINITY_DN78159_c2_g2_i1	XP_018019874.1 integrin-linked protein kinase homolog pat-4-like	con_late	ws_rep	1.28956	6.76414	0.000481038	0.0166811	64.591	59.004	50.705	0	66.26	66.827	83.836	21.567	34.883	55.159	53.163	28.043	41.673	51.076	29.763	52.107	55.087	43.864	42.122	25.874	45.775	47.975	29.364	50.904	43.603	34.274	85.981	29.697	70.291	76.544	31.892	57.678	59.371	69.856	53.837	61.936	63.557	59.172	70.107	83.944	62.919	40.798
TRINITY_DN78170_c7_g1_i1	XP_018012857.1 chorion peroxidase-like	con_late	ws_rep	3.88061	3.17982	4.71e-05	0.00257528	0.904	0.826	0	0	0.448	1.543	2.198	0	6.994	3.25	1.692	2.844	0.924	1.271	11.724	0.343	0	1.807	0.379	0	0	0	5.221	0	0	0.77	0	5.556	0	0	0	0.817	0	0	0.362	1.234	0	0.512	0	0.693	1.386	0
TRINITY_DN78196_c0_g2_i4	XP_022246655.1phospholipase D1-like	con_late	ws_rep	-6.91827	2.33365	0.00222815	0.0499677	0	6.414	0	0	0	0	0	7.76	0	0	0	0	0	0	0	0	0	4.732	0.379	0	3.839	0	0	0	0	0	0.135	4.445	8.171	0	0	0	0	0	4.467	0	6.499	0	0	0	0	0
TRINITY_DN78210_c0_g1_i7	XP_011870109.1 coiled-coil domain-containing protein 25	con_late	ws_rep	-2.06262	3.83069	0.000809659	0.0246164	44.047	19.743	25.876	0	13.429	26.888	31.576	44.53	8.547	1.925	15.217	0	5.242	5.791	15.402	14.708	18.325	18.539	14.864	51.205	39.461	10.13	5.783	23.07	16.561	20.822	18.374	1.75	46.934	52.763	6.424	17.626	24.851	93.237	23.355	28.796	9.246	16.264	7.796	12.113	9.554	5.571
TRINITY_DN78226_c1_g1_i7	XP_011682834.1 FAS-associated factor 1 isoform X1	con_late	ws_rep	1.6529	3.53392	0.000458915	0.0160163	14.506	9.178	20.511	0	11.943	26.13	24.453	0	9.083	17.489	12.587	12.591	8.24	17.479	7.911	14.648	11.655	10.635	11.779	2.694	20.464	14.543	10.074	19.073	11.925	15.32	4.555	0.945	3.482	25.173	3.115	12.528	15.423	16.709	35.054	18.084	9.33	15.11	9.596	6.176	17.341	13.276
TRINITY_DN78295_c6_g1_i1	XP_008473468.1 pro-resilin-like isoform X3	con_late	ws_rep	3.1777	5.42702	7.12e-05	0.00371625	54.691	6.67	49.768	0	10.871	101.396	75.514	0	1.272	86.072	11.471	1077.26	14.029	87.215	5.618	4.206	0	15.131	3.828	21.247	12.721	29.634	52.527	15.043	1.453	73.551	0.83	0	0	229.72	130.204	7.341	74.907	375.372	334.569	64.215	405.623	200.065	288.083	252.706	35.283	12.048
TRINITY_DN78319_c0_g1_i13	XP_018018791.1 C-type lectin domain family 6 member A-like	con_late	ws_rep	-4.33603	6.26424	0.000500078	0.0172039	500.991	177.277	53.048	0	2.214	157.902	217.52	56.4	63.842	327.949	154.033	80.737	185.21	98.218	9.956	28.285	3.059	27.532	29.441	532.007	59.701	36.681	26.728	113.898	125.086	34.696	1.061	5.945	2.735	18.879	29.165	2.782	199.524	89.024	52.624	215.031	24.455	45.506	19.728	5.133	70.389	172.031
TRINITY_DN78319_c0_g1_i7	XP_018018791.1 C-type lectin domain family 6 member A-like	con_late	ws_rep	-3.19994	7.53636	0.0016627	0.0409118	160.202	72.589	55.092	0	236.998	259.227	242.401	830.643	47.212	540.502	210.31	186.981	166.945	253.898	133.443	95.801	0	95.602	92.741	318.051	257.744	212.209	226.678	68.248	237.142	204.78	6.678	9.181	8.782	188.9	41.055	51.18	141.458	515.436	126.296	249.882	212.506	203.463	312.772	80.215	828.533	128.901
TRINITY_DN78337_c1_g1_i3	XP_018006435.1 moesin/ezrin/radixin homolog 1-like isoform X2	con_late	ws_rep	1.54926	6.83059	0.00105362	0.0295123	167.229	227.644	203.198	0	241.298	275.276	116.326	65.548	107.394	103.954	191.942	0	118.477	227.642	101.004	195.62	28.685	125.752	252.488	39.995	121.428	96.008	137.237	183.973	78.082	105.262	33.987	58.477	265.417	180.612	0	113.238	170.412	339.558	261.727	169.731	212.975	115.217	244.219	146.614	212.084	184.266
TRINITY_DN78353_c1_g2_i2	XP_018007759.1 hemolymph clottable protein-like	con_late	ws_rep	4.52348	0.346173	0.000501976	0.0172419	1.338	2.548	0	0	0	0	0	0	2.466	2.583	1.06	0	0	0	0	0	0	0	0	0	0	0	0	0	0	0	0	0	0	0	3.32	0.449	1.595	0	0	0	2.136	0	0	0.428	0	0
TRINITY_DN78353_c1_g2_i6	XP_018008809.1 hemolymph clottable protein-like	con_late	ws_rep	-5.96727	4.00681	0.000155305	0.00681083	0	0	0	0	1.127	0	0	0	0	0	0	0	17.35	1.971	3.583	0	0	4.999	3.911	8.646	2.727	3.715	0.542	0	12.212	15.818	0	0	0	0	0	0	0	0	0	0.428	0	0	0.325	0	1.669	0
TRINITY_DN78353_c1_g2_i7	XP_018008809.1 hemolymph clottable protein-like	con_late	ws_rep	-3.7353	8.35204	7.19e-05	0.00373351	186.512	168.749	131.883	0	41.735	79.566	6.624	34.1	67.905	286.155	88.683	99.529	311.882	94.247	35.764	103.331	14.456	116.144	66.203	164.315	244.584	57.507	41.778	4.34	125.347	270.192	19.647	25.433	2.021	84.219	56.858	188.038	21.018	248.075	109.407	127.631	34.647	8.788	21.879	39.077	42.346	48.514
TRINITY_DN78353_c1_g4_i1	XP_001642094.1predicted protein	con_late	ws_rep	-6.62368	2.09007	6.98e-06	0.00047917	1.658	2.263	0.429	0	0.496	0.419	0.6	0.742	2.097	2.043	3.718	0	15.734	0.353	0	0.762	0	1.992	3.358	16.467	4.679	5.543	0.817	0.816	10.003	11.453	0	0.945	0	0.499	0	0	0.988	2.722	0	2.263	1.248	1.136	0.342	0	1.015	0
TRINITY_DN78415_c1_g2_i1	YP_009220504.1putative CREB-binding protein immediate-early protein	con_late	ws_rep	10.8379	5.05355	5.46e-47	2.64e-44	0	0	0	0	0	0	0	0	0	0	0	0	0	0	0	0	0	0	0	0	0	0	0	0	0	0	0	0	0	0	0	0	0	0	0	0	0	0	0	0	0	0.292
TRINITY_DN78415_c1_g4_i1	YP_009220503.1immediate-early protein	con_late	ws_rep	10.8801	6.74271	1.35e-47	7.14e-45	0	0	0	0	0	0	0	0	0	0	0	0	0	0	0	0	0	0	0.773	0	0	0.316	0	0	0	0	0	0	0	0	0	0	0	0	0	0	0	0	0.316	0	0	0
TRINITY_DN78424_c2_g2_i1	XP_021915824.1prostaglandin E synthase 2	con_late	ws_rep	1.47994	3.50329	0.000242127	0.00959141	9.448	18.219	7.309	0	6.387	6.04	13.004	7.495	11.478	8.052	11.666	4.471	8.751	12.981	12.001	15.856	3.011	9.485	7.8	11.492	5.333	7.911	8.879	6.445	10.829	16.982	5.867	6.042	3.703	11.445	17.675	20.497	13.297	13.083	20.771	6.458	12.588	11.442	9.825	19.213	12.37	13.131
TRINITY_DN78432_c1_g1_i4	XP_006038377.1PREDICTED: uncharacterized protein LOC102383910	con_late	ws_rep	-2.11235	7.04131	0.000915054	0.0265917	32.517	9.434	7.618	0	120.361	69.495	23.197	31.767	43.254	52.773	33.67	2.415	63.52	22.18	28.168	63.662	48.126	18.509	65.301	27.091	49.922	15.199	22.273	159.207	28.634	28.022	8.048	11.334	1.342	1.928	1.586	4.101	2.294	33.282	3.712	5.644	15.502	29.326	85.726	1.488	42.152	120.998
TRINITY_DN78432_c1_g1_i7	XP_022109304.1uncharacterized protein LOC110989312	con_late	ws_rep	-3.01503	2.91397	0.00171198	0.0419455	22.193	55.158	4.308	0	0	0	0	0	107.667	15.673	0	0	151.624	0	0	93.309	48.903	73.357	272.204	38.138	148.346	85.329	52.22	144.017	152.406	21.497	4.613	0	0	123.676	0	64.974	42.689	314.178	0	0	0	0	0	20.103	206.08	425.106
TRINITY_DN78573_c2_g4_i3	XP_018575929.1 E3 SUMO-protein ligase PIAS2	con_late	ws_rep	1.51778	6.18122	0.00016045	0.00696305	21.025	22.075	48.89	0	46.116	24.131	25.366	0	16.103	29.961	15.933	33.456	20.428	35.101	24.843	32.979	19.927	21.588	27.417	30.48	16.849	26.21	6.6	46.01	15.7	9.275	14.263	12.598	0	35.687	33.763	36.193	26.296	55.651	51.55	32.161	25.259	33.822	29.614	37.776	26.374	26.157
TRINITY_DN78611_c0_g1_i6	XP_022174526.1piggyBac transposable element-derived protein 4-like	con_late	ws_rep	1.09014	3.98226	0.00221816	0.0497951	10.965	6.837	14.877	0	7.026	8.002	9.122	6.329	7.266	10.625	5.977	14.732	6.705	6.604	9.66	10.793	5.471	11.908	7.929	10.504	7.958	6.54	8.909	16.103	10.585	5.201	7.739	10.209	7.321	11.78	10.178	10.617	8.43	6.845	9.476	14.102	4.723	2.141	12.38	11.215	6.737	2.457
TRINITY_DN78672_c1_g2_i1	XP_015430150.1 probable phosphorylase b kinase regulatory subunit beta	con_late	ws_rep	-1.74521	4.9053	4.44e-05	0.00245429	9.542	8.312	14.738	0	13.142	8.439	11.092	2.183	11.847	14.288	13.172	6.116	21.604	8.243	15.431	7.838	35.257	29.318	17.608	21.584	21.743	12.756	23.173	11.617	25.99	39.015	43.637	16.251	20.282	7.339	9.048	8.615	15.05	8.309	12.082	7.001	9.782	12.438	25.69	6.484	14.251	2.551
TRINITY_DN78810_c5_g1_i2	XP_021932602.1syndecan isoform X2	con_late	ws_rep	-1.4252	6.97105	0.000455614	0.0159267	269.839	139.227	484.064	0	303.273	341.014	352.132	157.843	232.498	269.127	254.624	158.972	269.275	264.894	214.402	333.403	490.278	409.49	310.589	335.985	167.296	455.099	284.937	435.672	297.245	294.112	396.576	198.879	183.338	259.938	221.544	188.173	431.657	168.31	207.838	329.918	289.991	259.48	396.119	222.038	354.884	160.671
TRINITY_DN78816_c2_g1_i1	XP_017754790.1 transformer-2 protein homolog alpha	con_late	ws_rep	4.80988	0.452757	0.00140855	0.0361657	0	0	0	0	0	0	0	0	0	0	0	0	0	0	0	0	0	0	0	0	0	0	0	0	0	0	0	0	0	0	0	0	0	0	0	0	0	0	0	0	0	0
TRINITY_DN78857_c1_g1_i8	XP_013455718.1signal anchor putative	con_late	ws_rep	4.8883	0.467976	0.00125496	0.0331822	0	0	0	0	0	0	0	0	0	0	0	0	0	0	0	0	0	0	0	0	0	0	0	0	0	0	0	0	15.237	0	0	0	0	0	0	0	0	0	0	0	0	0
TRINITY_DN78863_c0_g1_i5	XP_021951802.1multidrug resistance-associated protein 5-like	con_late	ws_rep	1.89539	6.58452	3.72e-05	0.00212074	9.881	11.47	9.932	0	24.709	16.522	9.293	3.111	4.502	5.863	8.087	3.426	9.397	14.268	4.787	8.001	3.739	8.664	16.335	8.592	13.972	6.748	4.792	17.751	9.82	13.649	7.373	5.445	5.181	7.78	0	6.982	6.294	25.307	8.625	9.791	5.628	5.111	12.538	7.725	7.876	6.602
TRINITY_DN78909_c2_g3_i1	XP_018026573.1 facilitated trehalose transporter Tret1-like	con_late	ws_rep	-2.65134	3.28498	7.01e-07	5.81e-05	2.468	4.023	4.736	0	5.524	1.891	1.342	11.013	8.565	10.989	2.77	10.021	14.639	10.131	5.628	9.028	5.083	12.555	10.589	9.885	4.866	2.31	9.4	12.008	9.229	12.579	5.076	4.875	3.194	6.658	3.423	1.337	0.979	1.673	0.893	2.016	4.933	3.761	7.182	1.138	4.909	2.895
TRINITY_DN78917_c6_g1_i7	XP_018333081.1 mitogen-activated protein kinase kinase kinase 7-like isoform X2	con_late	ws_rep	-3.76816	0.858382	0.00192178	0.0451493	0	4.85	9.234	0	0	8.609	0	3.076	0	0	3.467	0	1.131	0	0	4.197	3.351	7.802	5.935	0	4.81	15.457	11.872	0	2.174	0.911	2.856	3.473	14.014	0.883	0	0	0	6.157	0	0	0.142	0.614	2.652	5.047	0	7.612
TRINITY_DN78929_c0_g1_i1	XP_018012254.1 cytochrome P450 2L1-like	con_late	ws_rep	-3.08283	2.94012	0.000842075	0.0251502	25.857	0	22.236	0	4.317	7.369	4.397	0	0	2.966	1.329	3.032	0.736	2.023	0	3.332	0	13.982	23.119	24.603	18.241	27.582	12.005	2.382	14.447	14.757	1.988	0	0	14.112	8.969	2.594	0	0.66	5.265	5.891	3.04	0.829	0.992	2.789	0.742	5.071
TRINITY_DN78937_c4_g1_i2	XP_021943595.1sorbitol dehydrogenase-like	con_late	ws_rep	-3.29693	6.20618	8.94e-05	0.00449508	109.759	44.976	54.295	0	4.652	22.57	5.053	10.978	24.58	22.92	34.776	37.054	67.523	9.838	27.518	18.091	3.448	57.548	65.43	261.577	100.918	105.539	14.233	3.802	174.308	246.01	8.994	21.141	0	132.799	66.351	40.456	22.613	53.101	87.625	49.644	23.031	7.215	4.776	10.565	18.145	37.039
TRINITY_DN78947_c3_g1_i2	XP_018021822.1 innexin inx2-like	con_late	ws_rep	2.58128	7.51757	4.3e-07	3.64e-05	96.233	121.254	225.913	0	93.846	111.557	56.229	50.328	43.105	58.596	46.48	87.315	40.336	82.544	37.589	36.397	55.135	29.893	97.311	21.138	73.094	21.241	26.524	134.391	44.847	63	34.161	26.35	75.285	192.882	36.513	185.669	40.582	194.322	66.291	56.859	33.248	29.028	99.229	47.289	57.974	101.109
TRINITY_DN78958_c3_g2_i1	XP_018015438.1 multidrug resistance-associated protein 1-like	con_late	ws_rep	2.89574	1.25313	4.65e-06	0.000336997	8.261	3.109	0	0	32.422	2.641	16.459	0	2.229	3.349	2.324	0	13.993	2.241	0	2.57	6.928	4.281	0	0	5.847	0	0	5.743	2.479	0	2.953	3.042	0	3.358	0	8.436	2.247	3.255	8.317	0	8.693	4.124	4.311	5.081	3.293	6.102
TRINITY_DN78995_c5_g3_i1	XP_014244934.1 otopetrin-2-like	con_late	ws_rep	-5.07807	0.978619	0.000997504	0.0282318	0	0	0	0	5.1	1.427	8.451	0	1.185	0	0	0	7.154	2.377	8.848	0	3.626	1.129	2.873	1.553	0	4.712	2.943	7.26	0	4.356	1.563	33.753	9.003	0	5.386	0	3.478	0	0	0	0	6.144	1.159	1.326	5.218	1.541
TRINITY_DN79031_c3_g1_i1	XP_008944699.1 3-hydroxyisobutyryl-CoA hydrolase mitochondrial	con_late	ws_rep	5.86347	0.937839	0.00012433	0.00569546	0	0	0	0	0	0	0	0	0	0	0	0	0	0	0	0	0	0	0	0	0	0	0	0	0	0	0	0	0	0	0	0	0	0	0	0	0	0	0	0	0	0
TRINITY_DN79050_c8_g1_i1	XP_020294693.1innexin inx3 isoform X1	con_late	ws_rep	2.22893	3.70059	0.000283676	0.0109965	4.201	9.267	14.528	0	0.48	2.061	1.77	11.605	4.432	1.493	5.438	13.173	11.866	5.791	3.029	0.745	3.076	5.174	0.819	2.607	0.915	20.244	1.604	0.799	10.925	4.957	3.107	2.75	6.727	25.278	28.503	6.569	6.443	15.027	7.817	11.025	16.641	33.087	15.795	16.433	1.987	81.273
TRINITY_DN79078_c1_g4_i1	XP_022194551.1craniofacial development protein 2-like	con_late	ws_rep	-1.40262	8.34578	0.00136224	0.0352881	1559.25	637.711	782.67	0	1064.85	1114.35	1076.97	743.714	170.025	612.454	1487.26	567.282	1114	436.902	929.076	413.743	1014.89	1100.09	1017.03	1012.11	1726.22	1384.19	1192.93	226.785	1170.62	868.216	1061.07	654.892	617.977	1681.73	1301.75	1825.77	939.703	913.195	558.786	1468.45	834.043	1610.22	783.168	613.146	1297.18	781.705
TRINITY_DN79078_c2_g1_i1	XP_018338314.1 trichohyalin-like	con_late	ws_rep	-1.40506	9.37305	0.00125737	0.0332056	813.069	320.213	513.969	0	601.975	529.319	539.318	593.887	82.077	367.464	747.065	259.118	615.112	231.545	525.345	204.066	621.285	635.413	599.097	515.453	702.594	706.649	683.897	119.707	636.198	465.547	590.695	350.115	368.255	831.82	628.644	924.622	551.752	444.278	325.806	747.819	423.093	695.788	416.787	320.979	675.862	345.947
TRINITY_DN80420_c0_g1_i1	YP_009220533.1hypothetical protein Swssvgp059	con_late	ws_rep	11.6895	5.88811	5.69e-30	8.45e-28	0	0.59	0	0	0	0	0	0	0	0	0	0	0	0	0.583	0	0	0	0	0	0	0	0	0	0	0	0	0	0	0	0	0	0	0	0	0	0	0	0.448	0	0	0
TRINITY_DN80738_c0_g1_i1	XP_019754635.1 protein D2-like	con_late	ws_rep	-3.87124	1.96552	0.000240948	0.00956216	8.619	12.739	14.12	0	8.649	7.342	2.127	0	5.476	26.809	5.159	18.21	16.075	9.123	5.37	6.022	0	8.674	1.463	7.799	12.161	7.23	11.617	2.154	11.081	6.656	0	15.557	0	12.241	0	3.895	1.744	6.42	11.305	6.294	2.203	7.029	4.776	10.06	7.982	8.434
TRINITY_DN81189_c0_g1_i1	YP_009220545.1envelope protein	con_late	ws_rep	8.13632	2.56145	3.1e-17	3.72e-15	0	0	0	0	0	0	0	0	0	0	0	0	0	0	0	0	0	0	0	0	0	0	0	0	0	0	0	0	0	0	0	0	0	0	0	0	0	0	0	0	0	0
TRINITY_DN81349_c0_g1_i1	YP_009220580.1putative TATA-box bind protein	con_late	ws_rep	5.89708	0.9538	1.08e-08	1.02e-06	0	0	0	0	0	0	0	0	0	0	0	0	0	0	0	0	0	0	0	0	0	0	0	0	0	0	0	0	0	0	0	0	0	0	0	0	0	0	0	0	0	0
TRINITY_DN836_c0_g1_i1	YP_009220605.1E3 ligase immediate-early protein	con_late	ws_rep	9.9216	4.17249	7.3e-32	1.14e-29	0	0	0	0	0	0	0	0	0	0	0	0	0	0	0	0	0	0	0	0	0	0	0	0	0	0	0	0	0	0	0	0	0	0	0	0	0	0	0	0	0	0
TRINITY_DN9958_c0_g1_i1	XP_018010668.1PREDICTED: uncharacterized protein LOC108668051	con_late	ws_rep	3.38605	5.31094	2.74e-06	0.000206148	13.103	21.032	36.615	0	6.531	8.555	10.592	14.354	6.134	9.859	6.535	44.694	6.22	9.823	3.516	4.677	4.614	1.745	4.419	1.564	11.507	3.042	1.083	45.52	5.628	5.576	0	1.236	12.859	23.619	8.09	44.198	7.245	37.722	10.55	6.352	6.934	2.97	8.481	4.371	6.702	20.545
[truncated: 15 more columns]
