# Supplementary material for: Resistance to white spot syndrome virus in the European shore crab is associated with suppressed virion trafficking and heightened immune responses
Source: Front Immunol. 2022 Dec 27;13:1057421. doi: 10.3389/fimmu.2022.1057421 (PMC9831657; doi:10.3389/fimmu.2022.1057421)
Supplement: Supplementary file 7 [file Table_7.xlsx]

## Sheet: SD7
Supplementary Data 7. Reduced-redundancy Carcinus maenas microRNAs predicted using miRDeep2 including mature, star and precursor sequences. Blast annotations that were used to inform annotation of C. maenas miRNAs and final C. maenas annotations refered to within the manuscript.
Number	miRNA	blast_annotation	manuscript_annotation	mature_miRNA_sequence	star_miRNA_sequence	precursor_miRNA_sequence
1	scaffold_21279_3766	mja-miR-281-2*Tca-Mir-281_5p; Dme-Mir-281-P2-v2_5p;	mja-miR-281-2*	AAGAGAGCTATCCGTCGACAGT	CTGTCATGGAGTTGCTCTCTTT	AAGAGAGCTATCCGTCGACAGTACTGGAGCCAAACAACTGTCATGGAGTTGCTCTCTTT
2	scaffold_17506_3479	mja-miR-10a; Dpu-Mir-10-P1-v2_5p; Tca-Mir-10-P1-v2_5p; Dme-Mir-10-P1-v1_5p;	mja-miR-10a	TACCCTGTAGATCCGAATTTGT	AAATTCGGTTCTAGAGAGGTTT	TACCCTGTAGATCCGAATTTGTGAGATAATTGTTAACAAATTCGGTTCTAGAGAGGTTT
3	scaffold_108830_7972	mja-miR-276; Dpu-Mir-276_3p; Tca-Mir-276_3p; Dme-Mir-276-P1_3p;	mja-miR-276	TAGGAACTTCATACCGTGCTCT	AGCGAGGTATAGAGTTCCTACG	AGCGAGGTATAGAGTTCCTACGTGGCAAGGACCGTAGGAACTTCATACCGTGCTCT
4	scaffold_1020126_18440	mja-miR-2001	mja-miR-2001	GTTGTGACCGTTATAATGGGCA	CTCGTTGTATCGGTTCACAAGT	GTTGTGACCGTTATAATGGGCAGGTAATAGAGAGATGCTCGTTGTATCGGTTCACAAGT
5	scaffold_19261_3628	mja-miR-bantam; Dpu-Bantam_3p; Tca-Bantam_3p; Dme-Bantam_3p; cte-bantam	mja-miR-bantam	TGAGATCATTGTGAAAGCTGATT	CTGGTTTTCACAATGATTTG	CTGGTTTTCACAATGATTTGCCAGATACATTTGGTTCTGAGATCATTGTGAAAGCTGATT
6	scaffold_165654_9224	mja-miR-let7; Dpu-Let-7_5p; Tca-Let-7_5p; Dme-Let-7_5p; cel-let-7-5p	mja-miR-let7	TGAGGTAGTAGGTTGTATAGTT	CTGTACAACTTGCTAACTTTCC	TGAGGTAGTAGGTTGTATAGTTAAAAACTACATCATTACAGGAGAACTGTACAACTTGCTAACTTTCC
7	scaffold_416178_12496	mja-miR-8*	mja-miR-8*	CATCTTACCGGACAGCATTAGA	TAATACTGTCAGGTAAAGATGT	CATCTTACCGGACAGCATTAGAGATTTAAAACATCTAATACTGTCAGGTAAAGATGT
8	scaffold_1140047_19473		Cma-pmiR-1	CATGCAGAACGTATGTCCGCA	CGGACATTCGTTCTGCATGCCC	CGGACATTCGTTCTGCATGCCCTCCTCATTACCGGCATGCAGAACGTATGTCCGCA
9	C6587924_27957		Cma-pmiR-2	CGGACATACGTTCTGCACGCCT	CGTGCAGAACGTATGTCCGCA	CGGACATACGTTCTGCACGCCTTCTTCATTAATGGCGTGCAGAACGTATGTCCGCA
10	scaffold_21288_3773	mja-miR-92b; Dpu-Mir-92-o21_3p; Tca-Mir-92-o40_3p; Dme-Mir-92-o15_3p;	mja-miR-92b	AATTGCACTAGTCCCGGCCTG	AGGTGAGGACAAGTGCATTCTTG	AGGTGAGGACAAGTGCATTCTTGTGGTTCTACGTCAAATTGCACTAGTCCCGGCCTG
11	scaffold_161869_9150	novel_5	Cma-pmiR-novel_5	CGGCATCTGTTGGAGTACAGTAG	ATTGTACTTCATCAGGTGCT	ATTGTACTTCATCAGGTGCTCGGCGACAGCGATCCCGGCATCTGTTGGAGTACAGTAG
12	scaffold_39952_5507	Dpu-Mir-22-P2_3p	Dpu-Mir-22-P2_3p	GAGCTGCCCAATGAAGGGCTG	GTCTCTTCTTTGGGCTCCTAG	GTCTCTTCTTTGGGCTCCTAGCGAGATTATACAGCGAGCTGCCCAATGAAGGGCTG
13	scaffold_1397321_21529		Cma-pmiR-3	CGTGCAGAACGAATGTCCGCA	CGGACATTCGTTCTGCACGCCT	CGGACATTCGTTCTGCACGCCTTCTGTTATTCATGGCGTGCAGAACGAATGTCCGCA
14	scaffold_80707_7269	mja-miR-279; Dpu-Mir-279-o6_3p; Tca-Mir-279-o22_3p; Dme-Mir-279-P1_3p;	mja-miR-279	TGACTAGATCCACACTCATCCA	GATGGGCGTGCTTCTGGTACATG	GATGGGCGTGCTTCTGGTACATGGTCCTTCAATCATGACTAGATCCACACTCATCCA
15	scaffold_1148_693	mja-miR-279; Dpu-Mir-279-o1_3p; Tca-Mir-279-o24_3p	mja-miR-279	TGACTAGATCCATACTCATCT	GGTGGGTATGGCTCTGGTGCATG	GGTGGGTATGGCTCTGGTGCATGTTAATTCTTGTCATGACTAGATCCATACTCATCT
16	scaffold_126677_8367	mja-miR-9; Dpu-Mir-9-o8_5p; Tca-Mir-9-o3_5p; Dme-Mir-9-P7_5p;	mja-miR-9	TCTTTGGTTATCTAGCTGTATGA	ATAAAGCTAGGTTACCAAAGTT	TCTTTGGTTATCTAGCTGTATGAGAGCACTCGACGTCATAAAGCTAGGTTACCAAAGTT
17	scaffold_383887_12148		Cma-pmiR-4	ATAGGTAGCTTTGAGTCCAGAG	CTGGATTCATGGTCACCTGTTT	CTGGATTCATGGTCACCTGTTTGTGTCTGTTGAAGGAAATAGGTAGCTTTGAGTCCAGAG
18	scaffold_36428_5155		Cma-pmiR-5	TGACTAGAGGACTACTCATCC	GGTGAGCAGCACTCTGGAGCATG	GGTGAGCAGCACTCTGGAGCATGGCTTTCCACTCATGACTAGAGGACTACTCATCC
19	scaffold_294_506		Cma-pmiR-6	AGAGAATCCGTATGGGGGAGTAG	GCTCTCCTGTAAGGATACTCTTA	AGAGAATCCGTATGGGGGAGTAGAAGTTGTGTTGCTGCTCTCCTGTAAGGATACTCTTA
20	scaffold_1798_822		Cma-pmiR-7	TATCACAGTCCTAGTTACCTAG	AGGTAACTAGAGCTGGGCATAGC	AGGTAACTAGAGCTGGGCATAGCGAGTTCCAGCAGCTATCACAGTCCTAGTTACCTAG
21	scaffold_327_525	novel_9	Cma-pmiR-novel_9	CATCACAGTGATAGTACCTTACT	GTAGGAACTACCACTGTGGTAG	GTAGGAACTACCACTGTGGTAGGGTTGAAATGCCTCCCATCACAGTGATAGTACCTTACT
22	scaffold_1264063_20593		Cma-pmiR-8	CGTGCAGAATGAATGTCCGCA	CGGACATTCGTTCTGCACGCCT	CGGACATTCGTTCTGCACGCCTTCTGTTATTCATGGCGTGCAGAATGAATGTCCGCA
23	scaffold_4415_1699	novel_1	Cma-pmiR-novel_1	TGACTAGACACTTACTCATCTG	GGTAGGTAAGGGTCTGGTACATG	GGTAGGTAAGGGTCTGGTACATGTGTTAGATTGTCATGACTAGACACTTACTCATCTG
24	scaffold_2405_1054		Cma-pmiR--9	CCAGCTAGTTTCCCAGTTTTTG	AAAACTGGGAAACTAGCTGAGA	CCAGCTAGTTTCCCAGTTTTTGGAGGAGATTCTAGCAAAAACTGGGAAACTAGCTGAGA
25	C6587924_27956		Cma-pmiR-10	CGTGCAGAAGATATGTCCGCA	CGGATATATTTTCTGCACGCT	CGGATATATTTTCTGCACGCTTTCTATTGTTAATGGCGTGCAGAAGATATGTCCGCA
26	scaffold_45789_5852	mja-miR-263; Dpu-Mir-96-P3_5p; Tca-Mir-96-P3_5p; Dme-Mir-96-P3_5p;	mja-miR-263	AATGGCACTGGAAGAATTCACGG	CGTGATTTCCCGGTGCCAATCA	AATGGCACTGGAAGAATTCACGGGGTGTCTCCTTGTCTCCGTGATTTCCCGGTGCCAATCA
27	scaffold_428852_12655	Dme-Mir-87-v2_3p;	Dme-Mir-87-v2_3p	TATCACAGCCTACTTGACGAGTT	CCGTTAAGTCTGCTGTGGTGTG	CCGTTAAGTCTGCTGTGGTGTGGAGTGTGTAGAACATATCACAGCCTACTTGACGAGTT
28	scaffold_52_63	mja-miR-9Tca-Mir-9-o5_5p	mja-miR-9	TCTTTGGTGATCTAGCTGTGTGA	ATAAAGCTAGATTACCAAAG	TCTTTGGTGATCTAGCTGTGTGAGAGATGAAGGACGTCATAAAGCTAGATTACCAAAG
29	scaffold_36428_5157		Cma-pmiR-11	TGACTAGAGTCTCACTCATCCA	GGTGAGTGGAGCTCTAGTACATG	GGTGAGTGGAGCTCTAGTACATGTGACTCCTTATCATGACTAGAGTCTCACTCATCCA
30	scaffold_7932_2401	novel_11	Cma-pmiR-novel_11	TCCCTGAGACCCTTTCTTGTGA	ACAGGCAAGGCGCTCAGGCAT	TCCCTGAGACCCTTTCTTGTGAAGGCACAGGTTCACAGGCAAGGCGCTCAGGCAT
31	scaffold_1310484_20976	mja-miR-71*Tca-Mir-71_3p	mja-miR-71*	TCTCACTATCTTGTCTTTCACG	TGAAAGACATGGGTAGTGAGAT	TGAAAGACATGGGTAGTGAGATGTACGATTACTGCAACATCTCACTATCTTGTCTTTCACG
32	scaffold_157125_9019		Cma-pmiR-12	CGGACATTCTTTCTGCACACCT	CGTGCAGAAAGAATGTCCGCA	CGGACATTCTTTCTGCACACCTTCTGTTATTCATGGCGTGCAGAAAGAATGTCCGCA
33	scaffold_27238_4220		Cma-pmiR-13	CCGTGCTAGACGATCGTAAGTG	CTTACGACCGCCTAGCACGG	CCGTGCTAGACGATCGTAAGTGTGCTTCAACTCACTTACGACCGCCTAGCACGG
34	scaffold_2098_934	mja-miR-33Tca-Mir-33_5p	mja-miR-33	ATGCATTGTCGTTGCATTGCA	CAGTGCTCCTGCATTGCAGCCC	ATGCATTGTCGTTGCATTGCAGGAATTTAACTCTGCAGTGCTCCTGCATTGCAGCCC
35	scaffold_483239_13328	mja-miR-87; Dpu-Mir-87-o2_3p; Tca-Mir-87-o18_3ptur-miR-87-3p	mja-miR-87	GTGAGCAAAGTTTCAGGTGTGT	GGGCCTGATCCTCTGCTCAGCC	GGGCCTGATCCTCTGCTCAGCCCTGGTTAAGTGCAAGGTGAGCAAAGTTTCAGGTGTGT
36	scaffold_126341_8363	mja-miR-34; Dpu-Mir-34_5p; Tca-Mir-34_5p; Dme-Mir-34_5p;	mja-miR-34	TGGCAGTGTGGTTAGCTGGTTGT	CAACCACTATCTGCACTGCTCCC	TGGCAGTGTGGTTAGCTGGTTGTGTGTAATGATCACAACCACTATCTGCACTGCTCCC
37	scaffold_1691638_23125	mja-miR-13a; Dpu-Mir-2-o2_3p; Tca-Mir-2-o53-v2_3p; Dme-Mir-2-P1b-v1_3p;	mja-miR-13a	TATCACAGCCACCTTTGATGAGCT	TCGTCAAAGTGACTGTGACGCG	TCGTCAAAGTGACTGTGACGCGACGCTGTGACTTAACCGTATCACAGCCACCTTTGATGAGCT
38	scaffold_34640_4999	mja-miR-190; Dpu-Mir-190_5p; Tca-Mir-190_5p; Dme-Mir-190_5p; dme-miR-190-5p	mja-miR-190	AGATATGTTTGATATTCTTGGTTG	ACTAAGAATCAAACATATTATCA	AGATATGTTTGATATTCTTGGTTGTTGATTGGCTTCGACTAAGAATCAAACATATTATCA
39	scaffold_1320122_21039		Cma-pmiR-14	CCATTACCTTCTTCCCCTCTT	GAGGGGAGGGCGGTGATCAGTA	GAGGGGAGGGCGGTGATCAGTAGAGTAACATTACTACCATTACCTTCTTCCCCTCTT
40	scaffold_627408_14857	novel_20	Cma-pmiR-novel_20	TGGCACAGCTGTGGCTCTACCT	GGGTGTGGCGATGGTGTGG	TGGCACAGCTGTGGCTCTACCTGGGTGTGGGGGTGTGGCGATGGTGTGG
41	scaffold_90225_7550	mja-miR-279; Dpu-Mir-279-o6_3p; Tca-Mir-279-o22_3p	mja-miR-279	TGACTAGATCTACACTCATCA	GGTGAGTGAAGGTCTTGTACGTG	GGTGAGTGAAGGTCTTGTACGTGGTGATTGGATGAAACATGACTAGATCTACACTCATCA
42	scaffold_1798_820		Cma-pmiR-15	TAGCACCACAGGATTCAGCAT	GCTGGCTTCTGTGGTGGGTATG	GCTGGCTTCTGTGGTGGGTATGTACCATTGATCATAGCACCACAGGATTCAGCAT
43	scaffold_192848_9612	mja-miR-750; Dpu-Mir-750_3p; Tca-Mir-750_3pcte-miR-750	mja-miR-750	CCAGATCTAACTCTTCCAGCTCA	AGTTGGAAGTGGAGATCTCCGGC	AGTTGGAAGTGGAGATCTCCGGCAGTCCCTTGCCTTGCCTCCCTGCCAGATCTAACTCTTCCAGCTCA
44	scaffold_1140047_19471		Cma-pmiR-16	CGGACATACGTTCTGCATGCCG	CATGCAGAACGAATGTCCGCA	CGGACATACGTTCTGCATGCCGGTAATGAGGAGGGCATGCAGAACGAATGTCCGCA
45	scaffold_628886_14886		Cma-pmiR-17	CGGACATTCGTTCTGCACGCC	CGTGCTGAACGAATGTCCGCA	CGGACATTCGTTCTGCACGCCATGAATAACAGAAGGCGTGCTGAACGAATGTCCGCA
46	scaffold_9718_2804		Cma-pmiR-18	TTGAGCAAAGCTTCAGGGGGTTT	CCTCCTGGAACCTTGCCCAGCC	CCTCCTGGAACCTTGCCCAGCCATGTATTACAAGTCGTTGAGCAAAGCTTCAGGGGGTTT
47	scaffold_218_422		Cma-pmiR-19	TAGCACCAGTGGATTCAGCATG	TGTTGGATCCGCTGGTCCTG	TGTTGGATCCGCTGGTCCTGTGATGAGCGGCCATAGCACCAGTGGATTCAGCATG
48	scaffold_143089_8738	mja-miR-981; Dpu-Mir-76_3p; Tca-Mir-76_3p; Dme-Mir-76_3p;	mja-miR-981	TTCGTTGTCGTCGAAACCTGCA	CAGGTTTCGCGATCTCCGAACT	CAGGTTTCGCGATCTCCGAACTCTGTTTCATAATGGTTCGTTGTCGTCGAAACCTGCA
49	scaffold_218_423		Cma-pmiR-20	CAGGAACTATCACTGTGGTATG	TATCACAGTGTTAGTTACCTTCA	CAGGAACTATCACTGTGGTATGTCATTGAGTTATATCACAGTGTTAGTTACCTTCA
50	scaffold_6999_2177		Cma-pmiR-21	CGGAAAAAGATTCACTCGCAGG	TGGGAGTGAATCTTTTTCCGCAC	CGGAAAAAGATTCACTCGCAGGCAAAATATGACATGGGAGTGAATCTTTTTCCGCAC
51	scaffold_33452_4820	mja-miR-282; Dpu-Mir-282_5p; Tca-Mir-282_5p	mja-miR-282	TAGCCTCTCCTCGGCTTTGTCT	AGACAATTCCTTGAAGAGGTTTG	TAGCCTCTCCTCGGCTTTGTCTGTCCCACCAAAGAGACAATTCCTTGAAGAGGTTTG
52	scaffold_8476_2492	mja-miR-263; Dpu-Mir-96-P2_5p; Tca-Mir-96-P2_5p; Dme-Mir-96-P3_5p;	mja-miR-263	CTTGGCACTGGAAGAATTCACAG	TGGATTCCACAGTGCCAAAGA	CTTGGCACTGGAAGAATTCACAGATAGTTATGAGGTCGTGGATTCCACAGTGCCAAAGA
53	scaffold_401688_12383	mja-miR-193; Dpu-Mir-193-P1_3p; Tca-Mir-193-P1_3p; Dme-Mir-193-P1-v4_3p;	mja-miR-193	TACTGGCCTGCTAAGTCCCAAG	TGGGTCTTAGTGGAAGCAGT	TGGGTCTTAGTGGAAGCAGTGGGAGCTATGTGGCTGATTTTCCCTACTGGCCTGCTAAGTCCCAAG
54	scaffold_30215_4382	mja-miR-1; Dpu-Mir-1_3p; Tca-Mir-1_3p; Dme-Mir-1_3p; dme-miR-1-3p	mja-miR-1	TGGAATGTAAAGAAGTATGGAG	CCGTGCTTCCTTACGTGCCATA	CCGTGCTTCCTTACGTGCCATAAGTTATCTACAGCTATGGAATGTAAAGAAGTATGGAG
55	scaffold_1179238_19817		Cma-pmiR-22	TCGGTGGGATTATCGTCCGTT	ACGGCCGACACTCCCACAGGACC	ACGGCCGACACTCCCACAGGACCGAGAATGTACAGGTCGGTGGGATTATCGTCCGTT
56	scaffold_11604_3046	Tca-Mir-216-P2_5p; Dme-Mir-216-P2_5p;	Tca-Mir-216-P2_5p	AAATATCAGCTGGTAAATTTGG	CAAATTTCCAACTGGTATTAAG	AAATATCAGCTGGTAAATTTGGGTTGTGCACAAAGTGTGTCTCAAATTTCCAACTGGTATTAAG
57	scaffold_99038_7731	Dpu-Mir-153_3p	Dpu-Mir-153_3p	TTGCATAGTCACAAAAGTGATG	ATCATTTTTGTGATTTTTGCAATT	ATCATTTTTGTGATTTTTGCAATTATGTGCTGAAATAAATTGCATAGTCACAAAAGTGATG
58	scaffold_1918_870		Cma-pmiR-23	TGGGCGCCCGACAGGTGCATGC	CTGCCCCCGCCCGGCGCCCCACA	CTGCCCCCGCCCGGCGCCCCACATAATCAGTGACCCGTGGGCGCCCGACAGGTGCATGC
59	scaffold_33452_4817		Cma-pmiR-24	TAGCCTCATTATCAGTGTTACAG	TGAACGCTGGTTTTGGGGCCTTATT	TGAACGCTGGTTTTGGGGCCTTATTCAGCATTTACTGTAGCCTCATTATCAGTGTTACAG
60	scaffold_329511_11516		Cma-pmiR-25	TAGCACCATGTGAATTCAGTAC	ACTGGATTTATTTGGTGCGTGG	ACTGGATTTATTTGGTGCGTGGAGTTGACTAGCATCTAGCACCATGTGAATTCAGTAC
61	scaffold_1479_760	novel_12	Cma-pmiR-novel_12	TTTACGACCTTCTAGCACGGTT	CCGTGCTAGAAGGTCGTAAATG	CCGTGCTAGAAGGTCGTAAATGGACAATTGACGCGTTTACGACCTTCTAGCACGGTT
62	scaffold_168536_9283		Cma-pmiR-26	ATGTGTAGGATAGGTGGGAGACT	GTCGTCCTTGAAATACCACCCTTGT	ATGTGTAGGATAGGTGGGAGACTTTGAAGTGTGTGCGCCAGCATGCATGGAGTCGTCCTTGAAATACCACCCTTGT
63	scaffold_227094_10147		Cma-pmiR-27	AGACTGCTCGATCTGGTAGCACT	TTGCTACCAGATCGAGAAGCCT	AGACTGCTCGATCTGGTAGCACTGAAGTTTAAGCATTGCTACCAGATCGAGAAGCCT
64	scaffold_56853_6420	mja-miR-133; Dpu-Mir-133_3p; Tca-Mir-133_3p; Dme-Mir-133_3p;	mja-miR-133	TTGGTCCCCTTCAACCAGCTGT	AGCTGGCTGAAACCGGGCCA	AGCTGGCTGAAACCGGGCCAAATTGTTTACTGTAGCATTTGGTCCCCTTCAACCAGCTGT
65	scaffold_52_69		Cma-pmiR-28	TCTTTGGTATTACCAGGATGCATG	TGCACCAGGTGTACCAATGCTC	TCTTTGGTATTACCAGGATGCATGGAGAGTAGTCATGCACCAGGTGTACCAATGCTC
66	scaffold_112185_8056		Cma-pmiR-29	CGTTGAGTACCGTTCGTTCTTC	AGAACCAACCTTCTCAACGCG	AGAACCAACCTTCTCAACGCGTATTTTTTTAAAGCTCCGTTGAGTACCGTTCGTTCTTC
67	scaffold_2170398_24908		Cma-pmiR-30	ACCCAAGATAACAAAGGAGCTC	CTATGTTTGTATGGTGTAGCT	CTATGTTTGTATGGTGTAGCTAAGTGTTGACTTTGAGAGTGTGTTTGTCTAGACCCAAGATAACAAAGGAGCTC
68	scaffold_378957_12065		Cma-pmiR-31	CTCCGTGATACAGTTGAGGCTG	CCTCAACTGCATCACGGAGAA	CCTCAACTGCATCACGGAGAAGGTTAGGTTAAAGTTCTCCGTGATACAGTTGAGGCTG
69	scaffold_40665_5568		Cma-pmiR-32	CGGGAGTAACTATGACTC	TATTATAGACGTCCGGGTCGTT	TATTATAGACGTCCGGGTCGTTCTTTTTACGTTCATGGGCAGATCACCGGGAGTAACTATGACTC
70	scaffold_513527_13638		Cma-pmiR-33	AACGTCACGTCGCCGGCAGACT	CCTGGACGGCGACGCGGCGGCC	AACGTCACGTCGCCGGCAGACTGTGAGGAGGGCAGCCTGGACGGCGACGCGGCGGCC
71	scaffold_979150_18125		Cma-pmiR-34	CTGCAGGTATCTGAGTTACTTG	TGTGACTAGGGTACCTGTTACC	CTGCAGGTATCTGAGTTACTTGAGGCGTGACGGCACCTGTGACTAGGGTACCTGTTACC
72	scaffold_18227_3518	mja-miR-993; Dpu-Mir-10-P4_3p; Tca-Mir-10-P4_3p; Dme-Mir-10-P4_3p;	mja-miR-993	GAAGCTCGTTTCTACAGGTATCT	CTACCCTGTATATCCGGGCTTTTGT	CTACCCTGTATATCCGGGCTTTTGTTGCTTTCCTCAGAAGCTCGTTTCTACAGGTATCT
73	scaffold_628696_14875	Dpu-Mir-1175_3p; Tca-Mir-1175_3pnovel_3	Dpu-miR-1175_novel_3	TGAGATTCAACTCCTCCAACTTAG	AAGTGGAGTAGTGGTCTCCTCACT	AAGTGGAGTAGTGGTCTCCTCACTTTGTATTTTCTATTAGTGAGATTCAACTCCTCCAACTTAG
74	scaffold_159139_9086		Cma-pmiR-35	CAGTTACTTTGATCTTGGACCT	TCCAAGGTCTAAATTAACTAAA	TCCAAGGTCTAAATTAACTAAATGTACCAGTTACTTTGATCTTGGACCT
75	scaffold_1052926_18752		Cma-pmiR-36	ATCAAGGGTGTTTTGCCACTC	TGGCAAGACACCCTTGATAAAG	ATCAAGGGTGTTTTGCCACTCGTGAGAGAAAGAGGAGAGTGGCAAGACACCCTTGATAAAG
76	scaffold_157125_9018		Cma-pmiR-37	CGGACATTCTTTCTGCACGCCA	TGTGCAGAAAGAATGTCCGCA	CGGACATTCTTTCTGCACGCCATGAATAACAGAAGGTGTGCAGAAAGAATGTCCGCA
77	scaffold_1240928_20395		Cma-pmiR-38	GACGGGACGATCTCAACACTAT	AGTGTTGAGATCGTCCCGTCCA	AGTGTTGAGATCGTCCCGTCCACAACGGGTTGTGGACGGGACGATCTCAACACTAT
78	scaffold_548493_14024	Tca-Mir-29-P2_3p; Dme-Mir-29-P2_3p;	Tca-Mir-29-P2_3p	TAGCACCATTTGAAATCAGTG	CCTGGTTTCAACTGGTGGGTAG	CCTGGTTTCAACTGGTGGGTAGAAGGTAGGAGATAATCTAGCACCATTTGAAATCAGTG
79	scaffold_256_481		Cma-pmiR-39	AAGCGACTTCGAAGAAAAACCC	TTTTTCTTCGAAGTCACTACTT	AAGCGACTTCGAAGAAAAACCCAATTCGAATTAGGTTTTTCTTCGAAGTCACTACTT
80	scaffold_994319_18270		Cma-pmiR-40	TATGGAGACAGACAGTAGTACC	GAGTAATGTTTCTCTCCCT	TATGGAGACAGACAGTAGTACCAAGGAGTAATGTTTCTCTCCCT
81	scaffold_1249460_20484		Cma-pmiR-41	AGATGATGATTGGGCCTGA	ATTCTTAATCAGCATCCTTGA	AGATGATGATTGGGCCTGAGGCTTTGTTGTCTGGAATTAGAGAATTTGTCTTTATATATAACTATTCTTAATCAGCATCCTTGA
82	scaffold_549995_14046		Cma-pmiR-42	TGCCCACCCCCAGGAGACTG	TCGGGGTGGCGTCAGGGTTGT	TCGGGGTGGCGTCAGGGTTGTGGTGGTCCGTGTGGCCGGCCTCGGTGGCGCCCAGCACTTCGCTGCCCACCCCCAGGAGACTG
83	scaffold_1071210_18936		Cma-pmiR-43	CGTGCTGAACGAATGTCCGCA	CGGACATTCATTCTGCACGCC	CGGACATTCATTCTGCACGCCATGAATAACAGAAGGCGTGCTGAACGAATGTCCGCA
84	scaffold_70250_6939		Cma-pmiR-44	CGGACCAGCTACAAGACTTC	AGGTCTTGTGGCTGGTCCGT	AGGTCTTGTGGCTGGTCCGTCGTACCGGCCACAAGATCTTCAAGACGGACCAGCCACAAAATCTTCAAGACGGACCAGCTACAAGACTTC
85	scaffold_687035_15412		Cma-pmiR-45	TTCCTCCCTCCCTCTCCCTCCT	TTGGAGAGGGATGGGGGAGAAGGA	TTGGAGAGGGATGGGGGAGAAGGAGCACGCCAATCCCTTCCTCCCTCCCTCTCCCTCCT
86	scaffold_25360_4061		Cma-pmiR-46	CTACCAGATCGAGCAGTCTTGT	ACAAGGCTGCTCGATCTGGTAA	ACAAGGCTGCTCGATCTGGTAAAACTTAAGTTTAACCAATGCTACCAGATCGAGCAGTCTTGT
87	scaffold_4258_1656		Cma-pmiR-47	ATGATATTGGCGAGTGACTGAG	CAGTCACTCGCCAATGTCATG	CAGTCACTCGCCAATGTCATGATGTGGATAATTTCTTTTTAAAGAAATTATCCACATCATGATATTGGCGAGTGACTGAG
88	scaffold_21279_3768		Cma-pmiR-48	AAAATGCCCGTGGTGATAATTG	AATGCCACCATGGGGATTTGC	AAAATGCCCGTGGTGATAATTGATATTTAATTGAGCAATGCCACCATGGGGATTTGC
89	scaffold_1050148_18724		Cma-pmiR-49	GGTTAGTACTTGGATGGG	CCCGCTTCTCGTCTGATCAG	CCCGCTTCTCGTCTGATCAGTGAAGTATAAGCAGCGTTGGGTTAGTACTTGGATGGG
90	C7458939_25721		Cma-pmiR-50	TCCGCGAACAAATGACTGAAAT	TTTCAGTCATTTGTCCGCGGAC	TCCGCGAACAAATGACTGAAATCACGAGCATTTCAGTCATTTGTCCGCGGAC
91	scaffold_670614_15263		Cma-pmiR-51	TATGCATATCAGTAGACCCAGCCT	TGTTGGGGGGATAATACT	TATGCATATCAGTAGACCCAGCCTGGAAGTATTGCCAGTGTTGGGGGGATAATACT
92	scaffold_31202_4483		Cma-pmiR-52	GAAGGTACTCCAAAATTATGGTTT	AACCTATTTTTGGAGTCCTGAG	GAAGGTACTCCAAAATTATGGTTTTGAACTTGTGAAAAACCTATTTTTGGAGTCCTGAG
93	scaffold_32892_4728		Cma-pmiR-53	TAGGTCCAAAGAGTTAAGAGTCT	ACTTGTAACCCTTTGGACTTTT	ACTTGTAACCCTTTGGACTTTTATGGGTTTGAAAGATTATAGGTCCAAAGAGTTAAGAGTCT
94	scaffold_6999_2176		Cma-pmiR-54	CGGAAAAAGATTCACTCCCAT	TGCGAGTGAATCTTTTTCCGCAT	CGGAAAAAGATTCACTCCCATGTCATATTTTGCCTGCGAGTGAATCTTTTTCCGCAT
95	scaffold_572693_14258		Cma-pmiR-55	TCTGAAGAGGAGGTACACG	GTGGATCCTCTCTCTGAAG	TCTGAAGAGGAGGTACACGTGAATTCTCCCTCTGAAGAGGAGGTACCCGTGAATCCTCTCTCTGAAGAGGAGGTACATGTGGATCCTCTCTCTGAAG
96	scaffold_38447_5386		Cma-pmiR-56	TTCCATCCATCCACTCATCATC	TGGTGGTTGGTTGGTTGGTCGG	TGGTGGTTGGTTGGTTGGTCGGTCATGTGATTTCCTTCCATCCATCCACTCATCATC
97	scaffold_117971_8168		Cma-pmiR-57	TGTGTACTGTACCCATATCGACA	TCGATCTGGGCACATTATACAG	TCGATCTGGGCACATTATACAGTTAATACAATACAAAGTGTGTACTGTACCCATATCGACA
98	scaffold_121349_8261		Cma-pmiR-58	CACGCTGCTGCTTCATACCCTGCT	CACGGGATGAAGCAGAAGTGTTT	CACGGGATGAAGCAGAAGTGTTTTTATTTCTCTAACACGCTGCTGCTTCATACCCTGCT
99	scaffold_330446_11533		Cma-pmiR-59	TAGTTAGTAGTAGTAGAC	TAGTAGTAGTGGTTGTAGTTGT	TAGTAGTAGTGGTTGTAGTTGTAGTAGTTAGTAGTAGTAGAC
100	scaffold_13084_3130		Cma-pmiR-60	TACTTACAACACCCTTAGGCTC	AGCTTAAGCATGTTGTAAGTAG	AGCTTAAGCATGTTGTAAGTAGCTACTAATTAGCTACTTACAACACCCTTAGGCTC
101	scaffold_677572_15342		Cma-pmiR-61	TATCACAGTTTTAGTTACTAGA	TGGGAACTAGAGCTGTGCATGTGT	TGGGAACTAGAGCTGTGCATGTGTTGTATTGAGTCATATCACAGTTTTAGTTACTAGA
102	scaffold_102_286		Cma-pmiR-62	TTGTGTACTCTGCTTTGTTACA	TAACAAAGCAGTGTTCATGATC	TTGTGTACTCTGCTTTGTTACAAGTAAGTTAAACTAATAACAAAGCAGTGTTCATGATC
103	scaffold_51453_6170		Cma-pmiR-63	CCACTAGATGGATCATGCTTG	AGTGTGCTCGATCTGGTAGCA	AGTGTGCTCGATCTGGTAGCATGGCTAAAATTTACACTGCCACTAGATGGATCATGCTTG
104	C7421430_25749		Cma-pmiR-64	TCGAGATGTGCTCTGTACAGCAAGG	TGATGTCGAACGTTCGTTTCGGTG	TCGAGATGTGCTCTGTACAGCAAGGTCAAAGGATTGAGGTACTGACCTGATGTCGAACGTTCGTTTCGGTG
105	scaffold_1379_732		Cma-pmiR-65	CTTAACCTTAGATTCCTGCCCT	GCTGGAATCTGATGCCTCTGG	GCTGGAATCTGATGCCTCTGGGGATAGCTGAATGGTCACCCTTAACCTTAGATTCCTGCCCT
106	scaffold_315_515		Cma-pmiR-66	TTAATCCAATGTTGTGGTCTGGA	CAGCACTGCTCTTTGGCTTAATG	CAGCACTGCTCTTTGGCTTAATGGAAGACCTTGTCAGACCATTAATCCAATGTTGTGGTCTGGA
107	scaffold_279910_10889		Cma-pmiR-67	TAAAGGACTCTATGGGATCC	ATCCCCTAGGACTCTTATAG	ATCCCCTAGGACTCTTATAGGACTCCTACCAAATACCTAAAGGACTCTATGGGATCC
108	scaffold_297193_11108		Cma-pmiR-68	TGCGAGGCCCTTCAGCAACACC	TGTTCCTGACGGTGATCCTCTCCA	TGCGAGGCCCTTCAGCAACACCTTTCCCTCGTGCTGGTGTTCCTGACGGTGATCCTCTCCA
109	scaffold_13570_3162		Cma-pmiR-69	CTCTATGATGCAGTTGAGGC	CCTCAACTGCATCACAGAGAAG	CCTCAACTGCATCACAGAGAAGATTATTCTAAACTTCTCTATGATGCAGTTGAGGC
110	scaffold_6540_2124		Cma-pmiR-70	CCTCAACTGCATCACAGAGAAG	TTCTCTGTGATGCAGTTGAGGC	CCTCAACTGCATCACAGAGAAGTTTAGCCTAACTTCTCTGTGATGCAGTTGAGGC
111	scaffold_20296_3703		Cma-pmiR-71	TCGGCTTTGCTTCCTACGGTCT	GGTCGCAGGTTGCAATGCTG	TCGGCTTTGCTTCCTACGGTCTGGTGTGGTGTTCGGGTCGCAGGTTGCAATGCTG
112	scaffold_20194_3696		Cma-pmiR-72	TGTGGAGCTCGTTCACCT	GAGCAGTTTACTGTTAATC	GAGCAGTTTACTGTTAATCCTTAACATTTAGTCTTGATAATGTGGAGCTCGTTCACCT
113	scaffold_170_365		Cma-pmiR-73	AATCACCAGGTCGCTGACACCT	TGTCTGTGTCCAGGTAGGGTTCT	TGTCTGTGTCCAGGTAGGGTTCTCTAACTAAATGGAATCACCAGGTCGCTGACACCT
114	scaffold_361151_11868		Cma-pmiR-74	TGTCTCTCTGTCTCTCGCCTCT	AGGCGAGAGGCAGAGGAGACAGAG	AGGCGAGAGGCAGAGGAGACAGAGACAGATAGACGACAGTGTGTCTCTCTGTCTCTCGCCTCT
115	scaffold_31202_4486		Cma-pmiR-75	CAAGTCCGGACGAGAGGCCAGTGG	CTAGCCTGTCTCCGAACTCACT	CTAGCCTGTCTCCGAACTCACTCGTTAGAGCAAGTCCGGACGAGAGGCCAGTGG
116	scaffold_5814_1978		Cma-pmiR-76	CTAAGGCAGCAGGCTCAGGCG	TCCTGATCCTGCTGGCCTTGTC	TCCTGATCCTGCTGGCCTTGTCGTTCTTTGGGCTGACTAAGGCAGCAGGCTCAGGCG
117	scaffold_382671_12126		Cma-pmiR-77	GCAGCGACCCGACACCAACGC	TTGGGGTGGCGTCGCTGGTGC	GCAGCGACCCGACACCAACGCGCTTTGTTTCCGTTGGGGTGGCGTCGCTGGTGC
118	scaffold_6441_2102		Cma-pmiR-78	TTGAATGAGTGAGGACAAGCT	TTTGTTCTCACTCATTGCACC	TTTGTTCTCACTCATTGCACCGAGAAAGTAAATGGTTGAATGAGTGAGGACAAGCT
119	scaffold_157238_9026		Cma-pmiR-79	TATTATGCTACGATTCGTGTGC	TCACGGATCTTAGCATCATGTC	TCACGGATCTTAGCATCATGTCGTGACAACTTCAGATATTATGCTACGATTCGTGTGC
120	scaffold_769784_16147		Cma-pmiR-80	GGCGCCTTCCACCTCCGGCAGC	TGGCGGGGGTGGTGGGAGCCGC	TGGCGGGGGTGGTGGGAGCCGCTGAAAGTTGTGGTGCGGCGCCTTCCACCTCCGGCAGC
121	scaffold_170_371		Cma-pmiR-81	TCACCGGGTTAAAATCATCTAT	GATGATTTTAGCTTGGCCTG	GATGATTTTAGCTTGGCCTGATTGTNGTTGACAGGATCACCGGGTTAAAATCATCTAT
122	scaffold_78813_7218		Cma-pmiR-82	TGTTTTTGTTCTGTCCTTG	GAGAAGGTCTATACAGCTGTT	GAGAAGGTCTATACAGCTGTTTTTGTTCTGTCCTTGCAGCAGGGAAGAATACCAAACACAGCAGAACGTTTATACAGCTGTTTTTGTTCTGTCCTTG
123	scaffold_26053_4135	mja-miR-275; Dpu-Mir-275_3p; Tca-Mir-275_3p; Dme-Mir-275_3p;	mja-miR-275	TCAGGTACCTGATGTAGCGCGC	CAGTGCTGCGCAGGTGCTTACGACT	CAGTGCTGCGCAGGTGCTTACGACTTGATATCAAAAGTCAGGTACCTGATGTAGCGCGC
124	scaffold_170_361		Cma-pmiR-83	AATCACCAGGTCACTGACACCT	TGTCTGTGTCCAGGTAGGGTTCT	TGTCTGTGTCCAGGTAGGGTTCTCTAACTAAATGGAATCACCAGGTCACTGACACCT
125	scaffold_53691_6281		Cma-pmiR-84	TATTGTAAGATTACGGAAAGT	CTTGACGTAATCCTACAATACG	TATTGTAAGATTACGGAAAGTAGGTATATCGGCTCTACTTGACGTAATCCTACAATACG
126	scaffold_327_523		Cma-pmiR-85	TGACTAGAGATTCACACTCATC	GATGGGTGTGTCTCTGGTGCATG	GATGGGTGTGTCTCTGGTGCATGTGGTTACTAGTCATGACTAGAGATTCACACTCATC
127	scaffold_167422_9260	Dpu-Mir-67_3p; Tca-Mir-67-v1_3p; Dme-Mir-67_3p;	Dpu-Mir-67_3p	TCACAACCTCCTTGAGTGAGT	ACTCACTCAACTTGGATGTG	ACTCACTCAACTTGGATGTGATGTGCTGACCCTCCATCACAACCTCCTTGAGTGAGT
128	scaffold_779833_16252	mja-miR-2a; Dpu-Mir-2-o2_3p; Tca-Mir-2-o53-v2_3p; Dme-Mir-2-P1b-v2_3p;	mja-miR-2a	TCACAGCCAGCTTTGATGAG	CTCACAAAGTGGCTGTTGTATG	CTCACAAAGTGGCTGTTGTATGTGTGTGTGCTCATCATATCACAGCCAGCTTTGATGAG
129	scaffold_1194232_19962		Cma-pmiR-86	TCACCGGGTTCTTTTCGCGGGG	CGGTGGAGAGGACCCGGTGCTG	CGGTGGAGAGGACCCGGTGCTGAAGAGTCAGTCATCACCGGGTTCTTTTCGCGGGG
130	scaffold_166193_9233	Tca-Mir-316_5p	Tca-Mir-316_5p	TGTCTTTTTCTGCTTTGCTG	GCAGAGAGAAAGAGATAGA	TGTCTTTTTCTGCTTTGCTGCCGGAGTGTTCCTTTGTAGTACGGCAGCAGAGAGAAAGAGATAGA
131	scaffold_366239_11927	mja-miR-1000Tca-Mir-1000_5p; Dme-Mir-1000_5p;	mja-miR-1000	ATATTGTCCTGTCACAGCAG	CTGCTCGGTCGGGACAGTACC	ATATTGTCCTGTCACAGCAGTAGCAACTATAGCCTATACTGCTCGGTCGGGACAGTACC
132	scaffold_52_60	mja-miR-79Tca-Mir-9-o4_3p; Dme-Mir-9-P10-v2_3p;	mja-miR-79	ATAAAGCTAGATTACCAAAG	CTTTGGTGGTTTAGCATTATGATGG	CTTTGGTGGTTTAGCATTATGATGGGAGTTATGAGTCCATAAAGCTAGATTACCAAAG
133	scaffold_249930_10519		Cma-pmiR-87	GGTGACTCGTTTGTCAGGTGT	CACCTGACTAACCTCTATCACCT	GGTGACTCGTTTGTCAGGTGTCTGGCTTAATGATCACACCTGACTAACCTCTATCACCT
134	scaffold_11604_3048		Cma-pmiR-88	TAATCTCACAAGGTAAAGCTG	CAGACTACCAGGTGAGATTG	TAATCTCACAAGGTAAAGCTGAGGAACCTCCAGATCTCAGACTACCAGGTGAGATTG
135	scaffold_222114_10075	Dpu-Mir-210_3p; Tca-Mir-210-v2_3p; Dme-Mir-210-v2_3p;	Dpu-Mir-210_3p	CTTGTGCGTGTGACAGCGGCT	AGCTGCTGGACACTGCACAAGAT	AGCTGCTGGACACTGCACAAGATTAGCCATTTGTGACTCTTGTGCGTGTGACAGCGGCT
136	scaffold_1440_738	mja-miR-315; Dpu-Mir-315_5p; Tca-Mir-315_5p; Dme-Mir-315_5p; isc-miR-315	mja-miR-315	TTTTGATTGTTGCTCAGAAGG	CCTTCTTTGAACAATCAAAGGG	TTTTGATTGTTGCTCAGAAGGCCGGCGAACGACGGGCCTTCTTTGAACAATCAAAGGG
137	scaffold_21427_3793		Cma-pmiR-89	TTTGTTCGCCTGGCTCAGTCG	CGCCTGAACCATTCGGTCAAATT	CGCCTGAACCATTCGGTCAAATTATATACAAGTTGATTTGTTCGCCTGGCTCAGTCG
138	scaffold_1606_784		Cma-pmiR-90	ATTATCAATAGCTGAGAACAT	TGTTGTCAGCTTGTGATGGTTT	TGTTGTCAGCTTGTGATGGTTTGTGAGACACTCCTGTAGAATTATCAATAGCTGAGAACAT
139	scaffold_157878_9045	novel_6	Cma-pmiR-novel_6	TAAATGCATTGTCTGGTATGTCA	GCGTACCAGAAGTGCAATTACA	GCGTACCAGAAGTGCAATTACATGTGGTGTTCCCCTTGTGTATCTGTAAATGCATTGTCTGGTATGTCA
140	scaffold_52_61		Cma-pmiR-91	TCAGGTACTATGTGACTCTG	CAGAGTCTCCGAGTGTCTGTGA	TCAGGTACTATGTGACTCTGCATGTAGTTTATAGTGCAGAGTCTCCGAGTGTCTGTGA
141	scaffold_991422_18234		Cma-pmiR-92	TGACTAGATCCAACACTCATCTG	GGTAGTGTGGACCCAGTGCATG	GGTAGTGTGGACCCAGTGCATGGTTTAAGCATGACTAGATCCAACACTCATCTG
142	scaffold_92111_7602		Cma-pmiR-93	TGAGAAAAAGTTTGAATGTCT	CACACACATTCTTTTCCACACTG	CACACACATTCTTTTCCACACTGGTGAGAAAAAGTTTGAATGTCT
143	scaffold_72047_7000	Tca-Mir-193-P2_3p	Tca-Mir-193-P2_3p	CAATGCCCTTGGAAATCCCAAA	TCTAAGAGGCATCCCTTG	TCTAAGAGGCATCCCTTGCAGTGTTAAGTTGCAATGCCCTTGGAAATCCCAAA
144	scaffold_170_355		Cma-pmiR-94	TCACCGGGTCATAGGCACTTG	AGTGCCCATACCTCAGTTTGGCT	AGTGCCCATACCTCAGTTTGGCTGTGTAAAACAAGTCACCGGGTCATAGGCACTTG
145	scaffold_8771_2556		Cma-pmiR-95	GACCCACCAGAGCTCTCACAAA	TAGAAGAGAGCTCTAGTGGGGA	GACCCACCAGAGCTCTCACAAAGGCTCTCTAAGGGTTGCCAAAGCCTTAGAAGAGAGCTCTAGTGGGGA
146	scaffold_25139_4034	mja-miR-184; Dpu-Mir-184_3p; Tca-Mir-184_3p; Dme-Mir-184_3p;	mja-miR-184	TGGACGGAGAACTGATAAGG	CCTTATCATTTCGTCAGTCCAGT	CCTTATCATTTCGTCAGTCCAGTTTATCTTAACACTGGACGGAGAACTGATAAGG
147	scaffold_10062_2900		Cma-pmiR-96	TGAACACTGTCACTAGAGGTCA	ACCTGTAGTGAAGATGTTCTT	ACCTGTAGTGAAGATGTTCTTAGTATGTAGTAGTTATGAACACTGTCACTAGAGGTCA
148	scaffold_4249_1642		Cma-pmiR-97	AGCTCAACCAACCCTCAACGCC	CTGTTGTGTCGTATGTTGAGCCA	AGCTCAACCAACCCTCAACGCCATAAGAGCAATGATGGCTGTTGTGTCGTATGTTGAGCCA
149	scaffold_22882_3880		Cma-pmiR-98	TTCCCGCCCGCCCATGCCCCCT	GGGGCATGGGCGGGCAGGGGGC	TTCCCGCCCGCCCATGCCCCCTGCTTCCATAGGGGGCATGGGCGGGCAGGGGGC
150	scaffold_926950_17631		Cma-pmiR-99	CTCTTTCTCTCTACCAACCCCC	GGGTTGGTAGAGAGAGAAAAGGG	GGGTTGGTAGAGAGAGAAAAGGGGATGGTAGAGACCCTCTTTCTCTCTACCAACCCCC
151	scaffold_6379_2069		Cma-pmiR-100	TGAATGCATCAGCTGGGCTCCC	GGGCCCAGCTGATGCATTCAGT	GGGCCCAGCTGATGCATTCAGTTATAAAAAACAGAACTGAATGCATCAGCTGGGCTCCC
152	scaffold_172_376		Cma-pmiR-101	TGCTTCAGGAACTATGCCCT	AGGGCATAGTTCCTGACGCATG	AGGGCATAGTTCCTGACGCATGCCAAGTACTTCATGCTTCAGGAACTATGCCCT
153	scaffold_51602_6184		Cma-pmiR-102	TTACGGTTTGGCCACTTTCTG	GAAAGTGGCCAAACCGTAAGC	GAAAGTGGCCAAACCGTAAGCTGATTGGCCAACTTACGGTTTGGCCACTTTCTG
154	scaffold_245_440		Cma-pmiR-103	AGGCTCAATATCGCTCGTCACT	CGACAAGAGAATTTGCGCCTT	CGACAAGAGAATTTGCGCCTTATATGGCATAATTAAGGCTCAATATCGCTCGTCACT
155	scaffold_120536_8242		Cma-pmiR-104	CTCCCCCTCCCCTACCTCCTCC	AGGAGGAGGAGAAGGAGGCAGCT	AGGAGGAGGAGAAGGAGGCAGCTGTGACGTAGATATTAGCTCCCCCTCCCCTACCTCCTCC
156	scaffold_6379_2072		Cma-pmiR-105	TGAATGCATCAGCTGGGCCCCC	GAGCCCAGCTGATGCATTCAGT	GAGCCCAGCTGATGCATTCAGTTCTGTTTTTTATAACTGAATGCATCAGCTGGGCCCCC
157	scaffold_22653_3862		Cma-pmiR-106	CCACTTGTCTCCCCGTGGACTG	CGGGGAGACAAGTGGCCAG	CCACTTGTCTCCCCGTGGACTGTAGCGAAATGGCAGAAGTGTTCCCTACAGTCCACGGGGAGACAAGTGGCCAG
158	scaffold_606702_14641		Cma-pmiR-107	GTCACTCCGGGGTCACCA	GTGACCCCGGAGTGACGC	GTCACTCCGGGGTCACCAATTATTGACCTACTAGCTAGAACACACAATGCCATCTAGATTAGTGACCCCGGAGTGACGC
159	scaffold_13570_3164		Cma-pmiR-108	CTCTGTGATGCAGTTGAGGCA	CCTCAACTGCATCATAGAGAA	CCTCAACTGCATCATAGAGAAGTTTAGAATAATCTTCTCTGTGATGCAGTTGAGGCA
160	scaffold_96310_7685		Cma-pmiR-109	TGCAGCGGCACAGCAGACTGGT	CCAGCTGTTGATGCTGCTGCT	TGCAGCGGCACAGCAGACTGGTACACGGGTGGTGACTGTGTGGGCACCGATACCAGCTGTTGATGCTGCTGCT
161	scaffold_503501_13552		Cma-pmiR-110	TAAACGTGGATCCTCTCCCT	GGAGGATCCACGCTTACCTC	TAAACGTGGATCCTCTCCCTGAAGATGAGGAAAACGTGGATCCTCTCTGTGAGGAGGGAGGATCCACGCTTACCTC
162	scaffold_33304_4784		Cma-pmiR-111	TGTGACTTGAAGGCCAAAAA	CCTGGACTTGACATGGTT	CCTGGACTTGACATGGTTGGAGTTGCCTCGACTTGTGACTTGAAGGCCAAAAA
163	scaffold_28597_4288		Cma-pmiR-112	AATCCCACTCACACCATCATCC	GTGGTGGTGTGGCTGGGACATCA	GTGGTGGTGTGGCTGGGACATCATAGCTCTCATAATATAATACAGGAATCCCACTCACACCATCATCC
164	scaffold_757002_16042		Cma-pmiR-113	TTGGAGAGGGATGGGGGAGAAGGA	CTTCCTCCCTTCCTCCTCTCCCTCC	TTGGAGAGGGATGGGGGAGAAGGAGCACGCCAATCCCTTCCTCCCTTCCTCCTCTCCCTCC
165	scaffold_361670_11869		Cma-pmiR-114	TTGTTGTGGTTTACGGCA	CCGTAAGCCACAACTAGG	TTGTTGTGGTTTACGGCAGGGACGGGCTTAGACTCTCCCTCCCGTAAGCCACAACTAGG
166	scaffold_6999_2180		Cma-pmiR-115	TGGGGGAAACCGGAGCGAGTTT	TCGCTCCGGCTTCCCCCATGGG	TGGGGGAAACCGGAGCGAGTTTGCTTGACACTAACTGGGCTCGCTCCGGCTTCCCCCATGGG
167	scaffold_7008_2184		Cma-pmiR-116	CAACTGCCTCGCACTCTGCCGT	GGCGAAGCGCGAGACAGTCTGTG	CAACTGCCTCGCACTCTGCCGTGGCCGCAACTCACGGCGAAGCGCGAGACAGTCTGTG
168	scaffold_416195_12498		Cma-pmiR-117	GTACTACCAGATCGAGCACCCT	AGGGTGTTCGATCTGGTAGCACT	AGGGTGTTCGATCTGGTAGCACTGAAGTTTTAGCAGTACTACCAGATCGAGCACCCT
169	scaffold_1328823_21103		Cma-pmiR-118	TTGAAACGCACGCTGACAGGTA	CCTGTCAGTGTGCTTTTCAATC	TTGAAACGCACGCTGACAGGTATCCAGACTTATCAATAATACCTGTCAGTGTGCTTTTCAATC
170	scaffold_35661_5090		Cma-pmiR-119	TCTCTGTGATGTAGTTGAGACA	TCTCAACAGCATCAGGGAGAAG	TCTCAACAGCATCAGGGAGAAGATCAGGCTATGCTTCTCTGTGATGTAGTTGAGACA
171	scaffold_2356_1025		Cma-pmiR-120	CTGCGGCAAGCTCTTCCGCCG	GGGAGCCTCGTCGCAAGTAC	GGGAGCCTCGTCGCAAGTACCCGTGTGACTACTGCGGCAAGCTCTTCCGCCG
172	scaffold_782498_16280		Cma-pmiR-121	TCTCCAGTAGCCTGTTAGGTAT	ACCTAATTGGCTTCTGAGGAAG	ACCTAATTGGCTTCTGAGGAAGGTGAAATAGCAGGCTTCTCCAGTAGCCTGTTAGGTAT
173	scaffold_1793658_23603		Cma-pmiR-122	CAGGTTGGCAGGCAGTTCTG	AATGCAGGTTGGCTGGCACTC	AATGCAGGTTGGCTGGCACTCCAGGAAATGCAGGTTGGCAGGCAGTTCTGGAAGTGCAGGTTGGCAGGCAGTTCTG
174	scaffold_57031_6433		Cma-pmiR-123	TCTGCACTGTCAAGACAACTTG	CACGTTGTCTTCGGCAGTG	TCTGCACTGTCAAGACAACTTGGCTGGATGGCAAGCACGTTGTCTTCGGCAGTG
175	scaffold_1174188_19759		Cma-pmiR-124	CACTGTCATGGAAGAAGTCCT	GACTCCCTCTCATGGCAGTATG	CACTGTCATGGAAGAAGTCCTATTCTCCCGATAGGACTCCCTCTCATGGCAGTATG
176	scaffold_3709_1377		Cma-pmiR-125	TGACCGTACAACTCATGTTGA	TCAACATGAGTTGTACGCTCAC	TCAACATGAGTTGTACGCTCACAGCCTCACATTAATGTGACCGTACAACTCATGTTGA
177	scaffold_106840_7913		Cma-pmiR-126	GAAGGAGGGACGGAGAAA	GCTTTGTTTCTCTTTCAT	GAAGGAGGGACGGAGAAAGAGAGGGAGGGAATGGGGTGGGCAAGACCTTAATCGCTTTGTTTCTCTTTCAT
178	scaffold_388885_12212		Cma-pmiR-127	CTACTCTCAGGATCCTCAACG	TTGGGGATTTGGGGGAGTAGGA	TTGGGGATTTGGGGGAGTAGGAGTGCGGGCAGGATCCTACTCTCAGGATCCTCAACG
179	scaffold_4330_1690		Cma-pmiR-128	TTGTGTGTTATCTTAGAGGAGT	TCCTCTGTGATAACACACACCAGC	TTGTGTGTTATCTTAGAGGAGTTGTTCAGACACTCCTCTGTGATAACACACACCAGC
180	scaffold_420743_12556		Cma-pmiR-129	CAGCTTCTAACACACTATACTG	ATCTATAGTGTGTTAGAAGCTG	ATCTATAGTGTGTTAGAAGCTGGGCACTTTACCAGCTTCTAACACACTATACTG
181	scaffold_259621_10634		Cma-pmiR-130	CGAGAGTGAGAGATAGAGAGGA	CTCTCTCTCTCTCACCTCAGT	CGAGAGTGAGAGATAGAGAGGAGATGGTAGCATGAAGTAACCCCTCTCTCTCTCTCACCTCAGT
182	scaffold_31140_4462		Cma-pmiR-131	CGCCTGGCTCTGGCAGCGAGA	CAGCTGCCGCAGCCGCAGGCCGTA	CAGCTGCCGCAGCCGCAGGCCGTAGCATGGTAGCTTACGCCTGGCTCTGGCAGCGAGA
183	scaffold_45468_5833		Cma-pmiR-132	GAAGGAGGGACGGAGCAGA	TTTTCCGCCCACTTCGC	TTTTCCGCCCACTTCGCTGCTTTTTTCGAGGTGGGAGGGAGAGAGGGAGGGAAGGAGGGACGGAGCAGA
184	scaffold_4728_1779		Cma-pmiR-133	TACCAGCACTGATCATCTCCAG	GGAGAGGTCATGGGTGTTGCTGTG	GGAGAGGTCATGGGTGTTGCTGTGTATTGTAACTATATACCAGCACTGATCATCTCCAG
185	scaffold_27_30		Cma-pmiR-134	CCGACGAGTCTTCAGTTGGGT	ACCTGCCTGCTGACCCGTGG	CCGACGAGTCTTCAGTTGGGTTGTATATGTATCAACCTGCCTGCTGACCCGTGG
186	scaffold_546_621		Cma-pmiR-135	TGCGACTCTGCTCCTTATCCCCG	TGTCCCGGTGGGGCAGCAGAGTTGGGGG	TGTCCCGGTGGGGCAGCAGAGTTGGGGGCTACCTCAGGTCTGCGACTCTGCTCCTTATCCCCG
187	scaffold_824220_16725		Cma-pmiR-136	TTCCTTGGTTTAATTCTATCACTG	GTGATGGGGTTTAATTCAAGGAAGC	GTGATGGGGTTTAATTCAAGGAAGCTTATTCTCTGGTAACTTCCTTGGTTTAATTCTATCACTG
188	scaffold_381059_12097		Cma-pmiR-137	CTATACACCAAAAGATATGCCCT	GGTGTATGTTTAGGTGTATCTGGT	GGTGTATGTTTAGGTGTATCTGGTGTTATGTTGAAACCTATACACCAAAAGATATGCCCT
189	scaffold_32189_4642		Cma-pmiR-138	CTCAGCTGGTAGAGCAGC	TGCCTGCTGGAGGAGAT	TGCCTGCTGGAGGAGATGCTGGCTGGCCACACCCCGGCCTCAACTCAGCTGGTAGAGCAGC
190	scaffold_760273_16081		Cma-pmiR-139	TCTGGCACTCGGGACTGTTTTC	AGTGAGTGTTTTGTGACCCAGGCG	AGTGAGTGTTTTGTGACCCAGGCGGAGGCGAGTGAGGGCCACGTCTGGCACTCGGGACTGTTTTC
191	scaffold_505751_13581		Cma-pmiR-140	GGCAGCGACGTCGTGAGGG	TTCAATGACGACTTCGCTGCTGA	GGCAGCGACGTCGTGAGGGTGTTAGTGTACAGCCCGCAGCACGACTCCTTCAATGACGACTTCGCTGCTGA
192	scaffold_2340_1021		Cma-pmiR-141	TTGACGTGAAGTGAGAGGCTAC	ACGCCTCTGATTTCACTTCAACCT	ACGCCTCTGATTTCACTTCAACCTGAAGTACTCCTATATTCCTGTGGGTTGACGTGAAGTGAGAGGCTAC
193	scaffold_193525_9644		Cma-pmiR-142	GTAGACAAAGCGTTGGCCGTA	CGGCCAACCCGCACCTCTGCTT	CGGCCAACCCGCACCTCTGCTTCTGTCAGGGTCTTAGGCACGTAGACAAAGCGTTGGCCGTA
194	scaffold_543507_13971		Cma-pmiR-143	AGACTGCGAGGCTGAAAACCT	GAAGTCTCCACGTGGTCACC	AGACTGCGAGGCTGAAAACCTCCTTGAAGTCTATCTTGGAGTCCGAGGAGGAAGTCTCCACGTGGTCACC
195	scaffold_55630_6349		Cma-pmiR-144	TTAAGGCCTGCAGTGAACACGAG	GGCATTCACCGCGTGCCTTATGA	GGCATTCACCGCGTGCCTTATGAAGAGTTCTACATTAAGGCCTGCAGTGAACACGAG
196	scaffold_8743_2548		Cma-pmiR-145	TGGGCAGGCTGTGAGGCTCTCT	AGTTGCCACAATCTGTCCTCC	TGGGCAGGCTGTGAGGCTCTCTGCTTTCATAAAGGTCAGAGTTGCCACAATCTGTCCTCC
197	scaffold_5154_1851		Cma-pmiR-146	AAACTGTTGATCTAGCCCACCT	GCAGCTAAACAGTTTAG	AAACTGTTGATCTAGCCCACCTAGTTTCATAATACATTTGAGGCAGGCAGCTAAACAGTTTAG
198	scaffold_604430_14614		Cma-pmiR-147	CTGTGACGGAAAAAAGACCCCT	GGCCATTGTGTTTCGTTACGGCA	CTGTGACGGAAAAAAGACCCCTCCTGTATGGAAGGCCATTGTGTTTCGTTACGGCA
199	scaffold_821855_16707		Cma-pmiR-148	TCGAGATCGAGGTCGACC	TCCACCTCTGAGATCGAGG	TCGAGATCGAGGTCGACCTCGAAGGTCAAGGTTGACCTCGGAGGTCCACCTCTGAGATCGAGG
200	scaffold_61400_6637		Cma-pmiR-149	GCCCCAGCCTGGTCACCA	GTGGCCAGGGCAACCTG	GTGGCCAGGGCAACCTGCATCAGCCCCAGCCTGGTCACCA
201	scaffold_416522_12510		Cma-pmiR-150	CAGGTGGACAGGTAGAGG	TCACCTGTCTTGTGGC	TCACCTGTCTTGTGGCTGACAGGTGGACAGGTAGAGG
202	scaffold_2031116_24561		Cma-pmiR-151	AATGCAGGTTGGCAGGCACTC	CAGGATGGCAGGCAGTTCTG	CAGGATGGCAGGCAGTTCTGGAAATGCAGGTTGGCAGGCACTCCCGGAAATGCAGGTTGGCAGGCACTC
203	scaffold_405277_12417		Cma-pmiR-152	TGTTGGTGTGTGTTGTTGTC	CAACCACCACCACCACC	CAACCACCACCACCACCACATCCTTCACATCCTCCACCGCAGTGTGTCTGAAGGAGTGAAGGAAGTGTGTTGGTGTGTGTTGTTGTC
204	scaffold_364_564		Cma-pmiR-153	TTTGGTTGGTCGAGCAAGGA	CCAGCTCGACCAACCACCAC	TTTGGTTGGTCGAGCAAGGACCTAACACGGAAACTATGCCCAGCTCGACCAACCACCAC
205	scaffold_345918_11689		Cma-pmiR-154	ACTCAAGGCCACGCCCGGACAAAC	GTGTATGGTGGTGGTGTTGTAGATGT	ACTCAAGGCCACGCCCGGACAAACTTATTAATGGAGGGTGTATGGTGGTGGTGTTGTAGATGT
206	scaffold_821855_16708		Cma-pmiR-155	GAGATCGAGGTCGACCTC	GGCCGACCTATCAGATCGA	GGCCGACCTATCAGATCGAGGTTGAGGTCGACCTCGAGATCGAGGTCGACCTC
207	scaffold_251950_10559		Cma-pmiR-156	GTTCAAATCTGCGAGGGC	CTTTGTGGCTCTGTTGCTTCC	CTTTGTGGCTCTGTTGCTTCCGCTTTGTGCTTTCAATTTGAGATGCGCGGATGAGCGGGTTCAAATCTGCGAGGGC
208	scaffold_32245_4647		Cma-pmiR-157	CCAGACAGCCATAGAGAT	GTGATGGTGGGTTTGGGG	GTGATGGTGGGTTTGGGGCAGCTGGAAGCCTCCAGCAAATGTCTCCAGACAGCCATAGAGAT
209	scaffold_934164_17707		Cma-pmiR-158	TACCAGATCGAGCACCTTTATG	AGGGTGCTTGATCTGGTAGCACT	AGGGTGCTTGATCTGGTAGCACTGCTAAAACTTGATTGCTACCAGATCGAGCACCTTTATG
210	scaffold_9650_2787		Cma-pmiR-159	TCGCCCAGAAGCTCTGCCAAAT	TTTCCCAGAGTCTCTTCTG	TCGCCCAGAAGCTCTGCCAAATGTTAACAATACATACATTTCCCAGAGTCTCTTCTG
211	C6638206_27165		Cma-pmiR-160	CCTAGACGACCATCAACT	ATGATGGCGTCAGTCA	ATGATGGCGTCAGTCATTTGCCAACACCTAGACGACCATCAACT
212	scaffold_348764_11718		Cma-pmiR-161	GGGCAGTGGGAAGCGGGGC	GACGACTTTACCACCGCGCCA	GACGACTTTACCACCGCGCCAGATTGTACTATAGTGATGGGTAGGGGCAGGCGGGGCAGTGGGAAGCGGGGC
213	scaffold_29179_4313		Cma-pmiR-162	TATAGATCTGATATGGCGTGTAT	ATCGCCATATCAGATCTATAGT	ATCGCCATATCAGATCTATAGTTATAATACATACTATAGATCTGATATGGCGTGTAT
214	scaffold_8650_2532		Cma-pmiR-163	CAGTTGGTAGAGCAACTG	GTAATGCCCACAAGCTTGT	CAGTTGGTAGAGCAACTGAGAGTGGTGATGCGGCGGGCATCTTCGTCAGTCGCAGTAATGCCCACAAGCTTGT
215	scaffold_7258_2259		Cma-pmiR-164	ATGGTGTTTGATCTGATAGTACT	TGCTACCAGATCGAACATCCCTA	ATGGTGTTTGATCTGATAGTACTGCTATTTCAACAATGCTACCAGATCGAACATCCCTA
216	scaffold_72207_7001		Cma-pmiR-165	TGAGATCCTCGTCTGCCGCCT	GCGGTACACCTGGCTATCTCCATG	GCGGTACACCTGGCTATCTCCATGACTGGGATCATGAGATCCTCGTCTGCCGCCT
217	scaffold_46540_5894		Cma-pmiR-166	TGGTGGAAGTAAGAATAACTCC	AGCTATTCCCACTGCCACCATT	AGCTATTCCCACTGCCACCATTTAAGGAATACTCCAATGGTGGAAGTAAGAATAACTCC
218	scaffold_298625_11122		Cma-pmiR-167	ACCCTGGAGAAGTGAATATCTGAGG	TTAATACTTTGTTTCTTTACAGGTT	ACCCTGGAGAAGTGAATATCTGAGGCACCGTGCAGGCCTAGCTTATGTTGAGGCCTAATGCGGAGTGTTAATACTTTGTTTCTTTACAGGTT
219	scaffold_591330_14463		Cma-pmiR-168	TCTGACCATCCTCAACACTCACT	AGAGTGTTGAGTTGTGATGCACAGAGG	AGAGTGTTGAGTTGTGATGCACAGAGGCCGCCTGTCCACCTCTGACCATCCTCAACACTCACT
220	scaffold_14185_3202		Cma-pmiR-169	CTCTCCCTCCTGTTGCTTCTT	CAGAAGCAGAAGGAGGTAGC	CAGAAGCAGAAGGAGGTAGCGGAGGGCATTGACAATCCTCTCCCTCCTGTTGCTTCTT
221	scaffold_666810_15225		Cma-pmiR-170	ATTATCATTCTTTGGCGTCCG	GGCGCCAAGGGATGGTACTTT	GGCGCCAAGGGATGGTACTTTGGAATGGTGTCAAAATTATCATTCTTTGGCGTCCG
222	scaffold_991466_18236		Cma-pmiR-171	AATGAAGGTTGGCAGGCACTC	CAGGTTGGCAGGTAGTTCTG	AATGAAGGTTGGCAGGCACTCCAGGAAATGCAGGTTGGCAGGCAGTTCTGGAAGTGCAGGTTGGCAGGTAGTTCTG
223	scaffold_23728_3931		Cma-pmiR-172	ATCCTGGTCACGGCACCA	GACGTGACTCGGGTAA	ATCCTGGTCACGGCACCACTTTCTGTACTAACTTAAGACACAGAAGGATGCTTTAGTTGGTAATAGAGTGGACGTGACTCGGGTAA
224	scaffold_40485_5537		Cma-pmiR-173	TACCCAAGGATGCTCTAGAACT	TTCTAGAGAATCCTTGGTGTTAC	TACCCAAGGATGCTCTAGAACTCTAGAGCTTCTAGAGAATCCTTGGTGTTAC
225	scaffold_8769_2554		Cma-pmiR-174	TCATCACCGTCGCCATTGGCA	GACCAAGGCGTCGGATGACGAT	GACCAAGGCGTCGGATGACGATCGTCGTCGGTCATCACCGTCGCCATTGGCA
226	scaffold_1087635_19106		Cma-pmiR-175	TATTGCAGGATGTTGAATCTCTCT	AGGGATTCAACATCCTGTGGGGTC	TATTGCAGGATGTTGAATCTCTCTCTCATTATCTCAGAGGGATTCAACATCCTGTGGGGTC
227	scaffold_8247_2454		Cma-pmiR-176	ATTCAGGAGTTGGCTGGCTCT	GGACCAGTCACCTCCTCAGTAT	ATTCAGGAGTTGGCTGGCTCTCCCCAGCATGGCCAGTATACTTGGAGGGACCAGTCACCTCCTCAGTAT
228	scaffold_222339_10081		Cma-pmiR-177	GTTCGATTCCCGGTACGG	GTATTTGGAATCTCATAA	GTTCGATTCCCGGTACGGTTATGAACGTATTCCGGTTATATGTATTCGTAACCAAGTGGCTGTATTTGGAATCTCATAA
229	scaffold_6443_2103		Cma-pmiR-178	CATTCTTGCCTCTGATAACTTC	AGTTATCAGAGGAGAGAAGGGA	AGTTATCAGAGGAGAGAAGGGAGGTGGCGGAGTGAGAAGAGAGCCGGCCAGCAGTCTCCATTCTTGCCTCTGATAACTTC
230	scaffold_453766_12924		Cma-pmiR-179	AAGGAACATCACTACCACGTGGCAT	GCTATGCATGTGTAGTAATGCTCCTAAG	AAGGAACATCACTACCACGTGGCATCATAATTGGCTATGCATGTGTAGTAATGCTCCTAAG
231	scaffold_1577_778		Cma-pmiR-180	CAATAAACACACTGGACTGGAG	CCAGTCCAGTGTGTTTATTGTG	CCAGTCCAGTGTGTTTATTGTGGCGTTACACCACAATAAACACACTGGACTGGAG
232	scaffold_1664109_22947		Cma-pmiR-181	TAGAGGGAGGGCGGCAGAAGCTCG	CCACTCTCCACTCTCCCTCTCGA	TAGAGGGAGGGCGGCAGAAGCTCGTCTCAAAGGGCCACTCTCCACTCTCCCTCTCGA
233	scaffold_684554_15398		Cma-pmiR-182	GTGTCGTACTCAAGTTTT	AGGACGAGGACGAGGACG	GTGTCGTACTCAAGTTTTTTGCTACGTGTCCACTGAGAAGGTGAATGTGTCGTGTGGCGGGGAGAGGAGGACGAGGACGAGGACG
234	scaffold_17969_3497		Cma-pmiR-183	ATTTCAGGATTAATGAGTTTCT	AAACTCATTAATCCTGAAATCC	ATTTCAGGATTAATGAGTTTCTGTATACAGAAACTCATTAATCCTGAAATCC
235	scaffold_117953_8159		Cma-pmiR-184	TCGATCAAGTCAAGCTGAT	AAGCTTGACTTGATGAGA	AAGCTTGACTTGATGAGAACCCACATCGATCAAGTCAAGCTGAT
236	scaffold_648_639		Cma-pmiR-185	TAAGCTTGACGGTCTAGC	TGGTCTTTCTCTCAAGGCTTAAC	TAAGCTTGACGGTCTAGCTGGTCTTTTTCTCAAGGTTTGACGGTCTAGCTGGTCTTTCTCTCAAGGCTTAAC
237	scaffold_1240439_20383		Cma-pmiR-186	TGTTAAGCGTGTAGACCAGTGTGGC	AACTATGCTCTGCTACCA	AACTATGCTCTGCTACCATTTGTTAAGCGTGTAGACCAGTGTGGC
238	scaffold_525304_13765		Cma-pmiR-187	CCAGGTTGCCCTCATGAAGCCT	ATTTCGAAGGAGGTGAACAG	ATTTCGAAGGAGGTGAACAGTTCCACGGAGTTCTTTAAGTGCGTCCAAGAGCACCAGGTTGCCCTCATGAAGCCT
239	scaffold_1822693_23751		Cma-pmiR-188	GTCGTCGTCGTCGTCCGC	GGTCGTGGGGCGGGGC	GTCGTCGTCGTCGTCCGCCACCTGGATGTCGTCGTCGTCGTCGTCGTCGTCGTCAGTGTCGTGGTGGTCGTGGGGCGGGGC
240	scaffold_1219595_20220		Cma-pmiR-189	CATGTTGGCAGTATGTTCTAT	TTATGTTGCCAGCATGCTCT	TTATGTTGCCAGCATGCTCTATGTGGCATGTTGGCAGTATGTTCTAT
241	scaffold_63973_6731		Cma-pmiR-190	GAAAGATTTACTGAGGTGAC	CACATTTCTGGGTAAATCTTTCGT	GAAAGATTTACTGAGGTGACCCTGACAAATACAGTGGGCTATATCAAGGTCACATTTCTGGGTAAATCTTTCGT
242	scaffold_153536_8922		Cma-pmiR-191	TTGTTGTCTTGGTCTTGT	GAGAGATAGTAGAG	GAGAGATAGTAGAGTGTGTTTTTGTTGTCTTGGTCTTGT
243	scaffold_4926_1824		Cma-pmiR-192	TCCACCGTCCACTTTGGGACAC	GTCCCAAAGTGGACGGTGAAAG	GTCCCAAAGTGGACGGTGAAAGGATCATCCTTCCACCGTCCACTTTGGGACAC
244	scaffold_7026_2196		Cma-pmiR-193	CGCCCGCCGTCTGACCCACTC	GTGGCTCAGGCTGCAGCAGTG	GTGGCTCAGGCTGCAGCAGTGGGCGGAGAGTCACACGCCCGCCGTCTGACCCACTC
245	scaffold_22306_3831		Cma-pmiR-194	TCCACACCCTCTCGGAAG	ACCGGGAACTTGATGCTGGG	TCCACACCCTCTCGGAAGTCACCAATACGATGCTCTATTAATTAATCCCACGACCGGGAACTTGATGCTGGG
