# Supplementary material for: Resistance to white spot syndrome virus in the European shore crab is associated with suppressed virion trafficking and heightened immune responses
Source: Front Immunol. 2022 Dec 27;13:1057421. doi: 10.3389/fimmu.2022.1057421 (PMC9831657; doi:10.3389/fimmu.2022.1057421)
Supplement: Supplementary file 8 [file Table_8.xlsx]

## Sheet: SD8
Supplementary Data 8. Significantly differentially expressed miRNAs in response to WSSV injection over time in Carcinus maenas. Differentially expressed miRNAs (adjusted p-value < 0.05), separated by experimental time point and WSSV-replication grouping, in response to WSSV injection. Upregulated miRNAs are highlighted in green and downregulated miRNAs are highlighted in red.
Time point	miRNA ID	manuscript annot	Sequence	Length	Randfold score	MFE score	Score total	LFC	p value	p-adj
6h	scaffold_23728_3931	Cma-pmiR-172	ATCCTGGTCACGGCACCA	18	1.6	1.2	0.9	-2.75394	5.0471e-05	0.0123149
6h	scaffold_40665_5568	Cma-pmiR-32	CGGGAGTAACTATGACTC	18	-2.2	-8.5	461.2	-3.16698	0.000276108	0.0224568
6h	scaffold_72047_7000	Cma-miR-193a	CAATGCCCTTGGAAATCCCAAA	22	1.6	1.4	4.7	7.41186	0.000217211	0.0224568
12h	scaffold_2031116_24561	Cma-pmiR-151	AATGCAGGTTGGCAGGCACTC	21	1.6	1.7	1.4	-21.7777	2.95901e-16	7.21999e-14
12h	scaffold_23728_3931	Cma-pmiR-172	ATCCTGGTCACGGCACCA	18	1.6	1.2	0.9	-3.76557	3.45092e-08	4.21012e-06
12h	scaffold_298625_11122	Cma-pmiR-167	ACCCTGGAGAAGTGAATATCTGAGG	25	1.6	1.3	1	-3.27572	6.26756e-05	0.00509762
12h	scaffold_40665_5568	Cma-pmiR-32	CGGGAGTAACTATGACTC	18	-2.2	-8.5	461.2	-3.38727	0.000109654	0.00668892
12h	scaffold_1050148_18724	Cma-pmiR-49	GGTTAGTACTTGGATGGG	18	-2.2	-2.2	66.7	-3.96056	0.000196514	0.00958989
12h	scaffold_606702_14641	Cma-pmiR-107	GTCACTCCGGGGTCACCA	18	1.6	2.5	2.2	-3.73765	0.00116665	0.0474439
24h	scaffold_2031116_24561	Cma-pmiR-151	AATGCAGGTTGGCAGGCACTC	21	1.6	1.7	1.4	22.0892	7.93284e-17	1.93561e-14
24h	scaffold_23728_3931	Cma-pmiR-172	ATCCTGGTCACGGCACCA	18	1.6	1.2	0.9	-3.03184	8.64144e-06	0.00105426
24h	scaffold_1050148_18724	Cma-pmiR-49	GGTTAGTACTTGGATGGG	18	-2.2	-2.2	66.7	-5.16356	1.9331e-05	0.00157225
24h	scaffold_40665_5568	Cma-pmiR-32	CGGGAGTAACTATGACTC	18	-2.2	-8.5	461.2	-3.30378	0.000151249	0.00922618
24h	scaffold_21288_3773	Cma-miR-92b	AATTGCACTAGTCCCGGCCTG	21	1.6	1.4	209745	1.2461	0.000526124	0.0246987
24h	scaffold_345918_11689	Cma-pmiR-154	ACTCAAGGCCACGCCCGGACAAAC	24	1.6	1.6	1.3	-5.02905	0.000614687	0.0246987
24h	scaffold_294_506	Cma-pmiR-6	AGAGAATCCGTATGGGGGAGTAG	23	1.6	1.9	50868.6	-0.57036	0.00070857	0.0246987
48h	scaffold_23728_3931	Cma-pmiR-172	ATCCTGGTCACGGCACCA	18	1.6	1.2	0.9	-2.95846	1.44969e-05	0.00238383
48h	scaffold_45789_5852	Cma-miR-263a	AATGGCACTGGAAGAATTCACGG	23	1.6	2.2	30800.2	-1.89986	1.95396e-05	0.00238383
48h	scaffold_56853_6420	Cma-miR-133	TTGGTCCCCTTCAACCAGCTGT	22	1.6	2.2	694.5	-5.39998	7.03065e-05	0.00571826
48h	scaffold_8476_2492	Cma-miR-263b	CTTGGCACTGGAAGAATTCACAG	23	1.6	1.7	4558.5	-1.85641	0.000535242	0.0326498
no-rep	scaffold_23728_3931	Cma-pmiR-172	ATCCTGGTCACGGCACCA	18	1.6	1.2	0.9	-2.87738	6.38962e-10	1.37377e-07
no-rep	scaffold_72047_7000	Cma-miR-193a	CAATGCCCTTGGAAATCCCAAA	22	1.6	1.4	4.7	-6.88758	3.61723e-07	3.88853e-05
no-rep	scaffold_606702_14641	Cma-pmiR-107	GTCACTCCGGGGTCACCA	18	1.6	2.5	2.2	-3.99224	8.35904e-07	5.99064e-05
no-rep	scaffold_779833_16252	Cma-miR-2a	TCACAGCCAGCTTTGATGAG	20	1.6	2.2	5.5	0.617161	7.38689e-06	0.000397045
no-rep	scaffold_1050148_18724	Cma-pmiR-49	GGTTAGTACTTGGATGGG	18	-2.2	-2.2	66.7	-2.71037	2.10058e-05	0.000903249
no-rep	scaffold_27238_4220	Cma-miR-193b	CCGTGCTAGACGATCGTAAGTG	22	1.6	2	19017.4	0.886493	2.69767e-05	0.000966665
no-rep	scaffold_143089_8738	Cma-miR-981	TTCGTTGTCGTCGAAACCTGCA	22	1.6	0.8	6833.4	-0.580768	0.000307117	0.00943289
no-rep	scaffold_40665_5568	Cma-pmiR-32	CGGGAGTAACTATGACTC	18	-2.2	-8.5	461.2	-1.93581	0.000873375	0.0234719
no-rep	scaffold_21288_3773	Cma-miR-92b	AATTGCACTAGTCCCGGCCTG	21	1.6	1.4	209745	0.768039	0.00173657	0.0414848
no-rep	scaffold_994319_18270	Cma-pmiR-40	TATGGAGACAGACAGTAGTACC	22	1.6	0.1	94.3	-2.13118	0.0023181	0.0498391
rep	scaffold_23728_3931	Cma-pmiR-172	ATCCTGGTCACGGCACCA	18	1.6	1.2	0.9	-3.95398	1.01359e-15	1.70283e-13
rep	scaffold_627408_14857	Cma-pmiR-novel_20	TGGCACAGCTGTGGCTCTACCT	22	-2.2	0.1	11876.7	1.72487	2.18564e-09	1.83594e-07
rep	scaffold_11604_3048	Cma-pmiR-88	TAATCTCACAAGGTAAAGCTG	21	1.6	1.9	5.2	1.41708	1.42618e-05	0.00075014
rep	scaffold_26053_4135	Cma-miR-275	TCAGGTACCTGATGTAGCGCGC	22	1.6	2.4	5.7	-0.854455	1.78605e-05	0.00075014
rep	scaffold_108830_7972	Cma-miR-276	TAGGAACTTCATACCGTGCTCT	22	1.6	1.8	724690	-0.953359	3.48331e-05	0.000975326
rep	scaffold_39952_5507	Cma-miR-22	GAGCTGCCCAATGAAGGGCTG	21	1.6	1.7	197457	1.72837	3.47764e-05	0.000975326
rep	scaffold_1219595_20220	Cma-pmiR-189	CATGTTGGCAGTATGTTCTAT	21	1.6	0.4	0.1	1.24255	6.02865e-05	0.00141316
rep	scaffold_779833_16252	Cma-miR-2a	TCACAGCCAGCTTTGATGAG	20	1.6	2.2	5.5	0.576317	6.72932e-05	0.00141316
rep	scaffold_1050148_18724	Cma-pmiR-49	GGTTAGTACTTGGATGGG	18	-2.2	-2.2	66.7	-2.83163	9.43e-05	0.00176027
rep	scaffold_143089_8738	Cma-miR-981	TTCGTTGTCGTCGAAACCTGCA	22	1.6	0.8	6833.4	-0.637369	0.000173979	0.00292284
rep	scaffold_34640_4999	Cma-miR-190	AGATATGTTTGATATTCTTGGTTG	24	1.6	1.7	14514.3	0.816816	0.000247226	0.00346116
rep	scaffold_57031_6433	Cma-pmiR-123	TCTGCACTGTCAAGACAACTTG	22	1.6	2.1	1.8	0.938114	0.000229724	0.00346116
rep	scaffold_259621_10634	Cma-pmiR-130	CGAGAGTGAGAGATAGAGAGGA	22	1.6	2	1.7	-0.683474	0.000335354	0.0043338
rep	scaffold_2170398_24908	Cma-pmiR-30	ACCCAAGATAACAAAGGAGCTC	22	-2.2	-10.7	489.5	1.55998	0.000699009	0.0078289
rep	scaffold_383887_12148	Cma-pmiR-4	ATAGGTAGCTTTGAGTCCAGAG	22	1.6	2	77384.7	0.674495	0.000662677	0.0078289
rep	scaffold_1320122_21039	Cma-pmiR-14	CCATTACCTTCTTCCCCTCTT	21	1.6	2	13357.8	-0.689686	0.000861158	0.00904216
rep	scaffold_99038_7731	Cma-miR-153	TTGCATAGTCACAAAAGTGATG	22	1.6	2	2836.1	1.2123	0.00120021	0.0118609
rep	scaffold_606702_14641	Cma-pmiR-107	GTCACTCCGGGGTCACCA	18	1.6	2.5	2.2	-2.50283	0.00143082	0.0133543
rep	scaffold_161869_9150	Cma-pmiR-novel_5	CGGCATCTGTTGGAGTACAGTAG	23	1.6	1.8	204216	0.822159	0.0015628	0.0138185
rep	scaffold_11604_3046	Cma-miR-216	AAATATCAGCTGGTAAATTTGG	22	1.6	1.3	3121.4	0.53353	0.00183515	0.0154153
rep	scaffold_90225_7550	Cma-miR-279	TGACTAGATCTACACTCATCA	21	1.6	2.1	11709.6	-0.535915	0.00197342	0.0157873
rep	scaffold_6999_2177	Cma-pmiR-21	CGGAAAAAGATTCACTCGCAGG	22	1.6	2	5613.6	0.531954	0.00275821	0.0210627
rep	scaffold_1148_693	Cma-miR-279	TGACTAGATCCATACTCATCT	21	1.6	1.9	119074	-0.53537	0.00315858	0.0230714
rep	scaffold_52_63	Cma-miR-9	TCTTTGGTGATCTAGCTGTGTGA	23	1.6	2	26245.7	-0.344624	0.00565213	0.0395649
rep	scaffold_45789_5852	Cma-miR-263a	AATGGCACTGGAAGAATTCACGG	23	1.6	2.2	30800.2	-0.880236	0.00590516	0.0396827
rep	scaffold_166193_9233	Cma-miR-316	TGTCTTTTTCTGCTTTGCTG	20	1.6	2.1	5.4	-0.457946	0.00767139	0.049569
