# Supplementary material for: Resistance to white spot syndrome virus in the European shore crab is associated with suppressed virion trafficking and heightened immune responses
Source: Front Immunol. 2022 Dec 27;13:1057421. doi: 10.3389/fimmu.2022.1057421 (PMC9831657; doi:10.3389/fimmu.2022.1057421)
Supplement: Supplementary file 9 [file Table_9.xlsx]

## Sheet: SD9
Supplementary Data 9. GO term enrichment among differentially expressed transcripts. Table of enriched gene ontology terms determined by gene set enrichment analysis (GSEA) within Blast2GO PRO v5.0 at 6, 12, 24 and 48 post WSSV injection and in late-stage WSSV-replicating and WSSV-recalcitrant crabs determined using lists of differentially expressed transcripts for each time point post infection.…
Group	GO_id	GO_name	Category	Gene_number	enrichment_score	FDR_qval
6h	GO:0005515	protein binding	Molecular Function	3	1	1
12h	GO:0032555	purine ribonucleotide binding	Molecular Function	2	0.907	0.2449
12h	GO:0000166	nucleotide binding	Molecular Function	2	0.907	0.263
12h	GO:0032553	ribonucleotide binding	Molecular Function	2	0.907	0.2948
12h	GO:1901265	nucleoside phosphate binding	Molecular Function	2	0.907	0.3354
12h	GO:0016020	membrane	Cellular Component	3	0.7143	0.3675
12h	GO:0097367	carbohydrate derivative binding	Molecular Function	4	0.6768	0.4443
12h	GO:0006793	phosphorus metabolic process	Biological Process	2	0.5814	0.5871
12h	GO:0016772	transferase activity, transferring phosphorus-containing groups	Molecular Function	2	0.5814	0.5944
12h	GO:0043167	ion binding	Molecular Function	4	0.4329	0.6065
12h	GO:0019637	organophosphate metabolic process	Biological Process	2	0.5814	0.6126
12h	GO:0006629	lipid metabolic process	Biological Process	2	0.5814	0.625
12h	GO:1901564	organonitrogen compound metabolic process	Biological Process	7	0.3233	0.6355
12h	GO:0008144	drug binding	Molecular Function	4	0.4024	0.6388
12h	GO:0016301	kinase activity	Molecular Function	2	0.5814	0.6424
12h	GO:0035639	purine ribonucleoside triphosphate binding	Molecular Function	2	0.907	0.6516
12h	GO:0003676	nucleic acid binding	Molecular Function	5	0.375	0.6538
12h	GO:0097159	organic cyclic compound binding	Molecular Function	8	0.3446	0.6663
12h	GO:0043170	macromolecule metabolic process	Biological Process	4	0.378	0.6677
12h	GO:0044464	cell part	Cellular Component	2	0.6512	0.6842
12h	GO:0016787	hydrolase activity	Molecular Function	4	0.5061	0.6851
12h	GO:0016773	phosphotransferase activity, alcohol group as aCellular Componenteptor	Molecular Function	2	0.5814	0.6905
12h	GO:0036094	small molecule binding	Molecular Function	3	0.5714	0.711
12h	GO:0006796	phosphate-containing compound metabolic process	Biological Process	2	0.5814	0.7176
12h	GO:0005623	cell	Cellular Component	2	0.6512	0.7185
12h	GO:0006996	organelle organization	Biological Process	2	0.6512	0.7227
12h	GO:0043168	anion binding	Molecular Function	3	0.5714	0.7285
12h	GO:0051179	localization	Biological Process	3	0.5	0.7384
12h	GO:0006807	nitrogen compound metabolic process	Biological Process	8	-0.3108	0.7454
12h	GO:0006810	transport	Biological Process	3	0.5	0.7551
12h	GO:0031224	intrinsic component of membrane	Cellular Component	2	0.6977	0.774
12h	GO:0044237	cellular metabolic process	Biological Process	8	-0.3108	0.7868
12h	GO:1901363	heterocyclic compound binding	Molecular Function	8	0.3446	0.7893
12h	GO:0006022	aminoglycan metabolic process	Biological Process	2	0.4535	0.8154
12h	GO:0051234	establishment of localization	Biological Process	3	0.5	0.8168
12h	GO:0003868	4-hydroxyphenylpyruvate dioxygenase activity	Molecular Function	2	-0.5814	0.8173
12h	GO:1901071	glucosamine-containing compound metabolic process	Biological Process	2	0.4535	0.8263
12h	GO:1901135	carbohydrate derivative metabolic process	Biological Process	3	0.5714	0.8267
12h	GO:0071840	cellular component organization or biogenesis	Biological Process	3	0.3571	0.8274
12h	GO:0017144	drug metabolic process	Biological Process	2	0.4535	0.8436
12h	GO:0016043	cellular component organization	Biological Process	3	0.3571	0.8444
12h	GO:0006040	amino sugar metabolic process	Biological Process	2	0.4535	0.8631
12h	GO:0016021	integral component of membrane	Cellular Component	2	0.6977	0.8647
12h	GO:0006139	nucleobase-containing compound metabolic process	Biological Process	2	0.3837	0.8697
12h	GO:0008061	chitin binding	Molecular Function	2	0.4535	0.8757
12h	GO:0034641	cellular nitrogen compound metabolic process	Biological Process	2	0.3837	0.8811
12h	GO:0006030	chitin metabolic process	Biological Process	2	0.4535	0.8838
12h	GO:0046483	heterocycle metabolic process	Biological Process	2	0.3837	0.885
12h	GO:0048856	anatomical structure development	Biological Process	2	0.3953	0.8872
12h	GO:0055114	oxidation-reduction process	Biological Process	2	-0.5814	0.8933
12h	GO:0032502	developmental process	Biological Process	2	0.3953	0.8982
12h	GO:0016740	transferase activity	Molecular Function	3	0.5952	0.9156
12h	GO:0071704	organic substance metabolic process	Biological Process	11	-0.2193	0.9261
12h	GO:0044425	membrane part	Cellular Component	2	0.6977	0.9419
12h	GO:0005515	protein binding	Molecular Function	5	-0.225	0.9466
12h	GO:0071702	organic substance transport	Biological Process	2	-0.3605	0.9507
12h	GO:0044281	small molecule metabolic process	Biological Process	4	-0.3354	0.9644
12h	GO:0016491	oxidoreductase activity	Molecular Function	2	-0.5814	0.9706
12h	GO:0050896	response to stimulus	Biological Process	2	-0.407	0.9776
12h	GO:0044238	primary metabolic process	Biological Process	9	-0.1944	0.988
12h	GO:0017076	purine nucleotide binding	Molecular Function	2	0.907	1
12h	GO:0019752	carboxylic acid metabolic process	Biological Process	3	-0.5952	1
12h	GO:0043436	oxoacid metabolic process	Biological Process	3	-0.5952	1
12h	GO:0006082	organic acid metabolic process	Biological Process	3	-0.5952	1
12h	GO:0006520	cellular amino acid metabolic process	Biological Process	3	-0.5952	1
12h	GO:0051213	dioxygenase activity	Molecular Function	2	-0.5814	1
12h	GO:0016701	oxidoreductase activity, acting on single donors with incorporation of molecular oxygen	Molecular Function	2	-0.5814	1
12h	GO:0009072	aromatic amino acid family metabolic process	Biological Process	2	-0.5814	1
12h	GO:0016702	oxidoreductase activity, acting on single donors with incorporation of molecular oxygen, incorporation of two atoms of oxygen	Molecular Function	2	-0.5814	1
12h	GO:0006725	cellular aromatic compound metabolic process	Biological Process	4	-0.3354	1
12h	GO:1901360	organic cyclic compound metabolic process	Biological Process	4	-0.3354	1
12h	GO:0005576	extracellular region	Cellular Component	3	-0.381	1
12h	GO:0071705	nitrogen compound transport	Biological Process	2	-0.3605	1
24h	GO:0008236	serine-type peptidase activity	Molecular Function	7	-0.6177	0.0364
24h	GO:0016825	hydrolase activity, acting on acid phosphorus-nitrogen bonds	Molecular Function	7	-0.6177	0.0407
24h	GO:0006508	proteolysis	Biological Process	7	-0.6177	0.0415
24h	GO:0070011	peptidase activity, acting on L-amino acid peptides	Molecular Function	7	-0.6177	0.047
24h	GO:0017171	serine hydrolase activity	Molecular Function	7	-0.6177	0.0558
24h	GO:0140096	catalytic activity, acting on a protein	Molecular Function	7	-0.6177	0.0618
24h	GO:1901564	organonitrogen compound metabolic process	Biological Process	13	-0.4462	0.0644
24h	GO:0004175	endopeptidase activity	Molecular Function	7	-0.6177	0.0742
24h	GO:0019538	protein metabolic process	Biological Process	8	-0.5143	0.0997
24h	GO:0008233	peptidase activity	Molecular Function	7	-0.6177	0.1113
24h	GO:0043170	macromolecule metabolic process	Biological Process	17	-0.3742	0.1136
24h	GO:0004252	serine-type endopeptidase activity	Molecular Function	7	-0.6177	0.1584
24h	GO:0006807	nitrogen compound metabolic process	Biological Process	18	-0.3444	0.2323
24h	GO:0071704	organic substance metabolic process	Biological Process	21	-0.3133	0.319
24h	GO:0016787	hydrolase activity	Molecular Function	10	-0.4	0.3453
24h	GO:0044238	primary metabolic process	Biological Process	15	-0.3238	0.5105
24h	GO:0009889	regulation of biosynthetic process	Biological Process	2	-0.4868	0.7481
24h	GO:0006355	regulation of transcription, DNA-templated	Biological Process	2	-0.4868	0.7595
24h	GO:0016836	hydro-lyase activity	Molecular Function	2	-0.6579	0.766
24h	GO:2000112	regulation of cellular macromolecule biosynthetic process	Biological Process	2	-0.4868	0.7723
24h	GO:0051252	regulation of RNA metabolic process	Biological Process	2	-0.4868	0.773
24h	GO:0008270	zinc ion binding	Molecular Function	5	-0.3178	0.774
24h	GO:0080090	regulation of primary metabolic process	Biological Process	2	-0.4868	0.7821
24h	GO:0016829	lyase activity	Molecular Function	2	-0.6579	0.7838
24h	GO:0005634	nucleus	Cellular Component	2	-0.4868	0.7985
24h	GO:0016835	carbon-oxygen lyase activity	Molecular Function	2	-0.6579	0.8104
24h	GO:0031323	regulation of cellular metabolic process	Biological Process	2	-0.4868	0.8156
24h	GO:0004089	carbonate dehydratase activity	Molecular Function	2	-0.6579	0.8225
24h	GO:0060255	regulation of macromolecule metabolic process	Biological Process	2	-0.4868	0.8311
24h	GO:2001141	regulation of RNA biosynthetic process	Biological Process	2	-0.4868	0.8361
24h	GO:0044464	cell part	Cellular Component	4	-0.3041	0.841
24h	GO:0005623	cell	Cellular Component	4	-0.3041	0.8446
24h	GO:0005737	cytoplasm	Cellular Component	2	-0.5526	0.8545
24h	GO:0010468	regulation of gene expression	Biological Process	2	-0.4868	0.855
24h	GO:0006030	chitin metabolic process	Biological Process	4	-0.4324	0.8558
24h	GO:0043227	membrane-bounded organelle	Cellular Component	4	-0.3041	0.8578
24h	GO:0043229	intracellular organelle	Cellular Component	4	-0.3041	0.8708
24h	GO:0051171	regulation of nitrogen compound metabolic process	Biological Process	2	-0.4868	0.8717
24h	GO:0005622	intracellular	Cellular Component	4	-0.3041	0.8759
24h	GO:0043231	intracellular membrane-bounded organelle	Cellular Component	4	-0.3041	0.881
24h	GO:0008061	chitin binding	Molecular Function	4	-0.4324	0.8833
24h	GO:0044444	cytoplasmic part	Cellular Component	2	-0.5526	0.8842
24h	GO:0031326	regulation of cellular biosynthetic process	Biological Process	2	-0.4868	0.8843
24h	GO:0005198	structural molecule activity	Molecular Function	3	-0.32	0.8873
24h	GO:0044424	intracellular part	Cellular Component	4	-0.3041	0.8969
24h	GO:0010556	regulation of macromolecule biosynthetic process	Biological Process	2	-0.4868	0.9068
24h	GO:0043226	organelle	Cellular Component	4	-0.3041	0.9113
24h	GO:0006040	amino sugar metabolic process	Biological Process	4	-0.4324	0.918
24h	GO:0005975	carbohydrate metabolic process	Biological Process	2	-0.5263	0.9204
24h	GO:0019222	regulation of metabolic process	Biological Process	2	-0.4868	0.9298
24h	GO:1901575	organic substance catabolic process	Biological Process	2	-0.5263	0.9316
24h	GO:1901071	glucosamine-containing compound metabolic process	Biological Process	4	-0.4324	0.9317
24h	GO:0009056	catabolic process	Biological Process	2	-0.5263	0.9385
24h	GO:0017144	drug metabolic process	Biological Process	4	-0.4324	0.9431
24h	GO:1903506	regulation of nucleic acid-templated transcription	Biological Process	2	-0.4868	0.9435
24h	GO:0090304	nucleic acid metabolic process	Biological Process	4	0.277	0.9486
24h	GO:0016051	carbohydrate biosynthetic process	Biological Process	2	-0.5263	0.951
24h	GO:0016740	transferase activity	Molecular Function	5	-0.3342	0.9524
24h	GO:0042302	structural constituent of cuticle	Molecular Function	2	-0.3158	0.9554
24h	GO:0034654	nucleobase-containing compound biosynthetic process	Biological Process	4	0.277	0.9554
24h	GO:0010467	gene expression	Biological Process	4	-0.2365	0.9643
24h	GO:0019219	regulation of nucleobase-containing compound metabolic process	Biological Process	2	-0.4868	0.9651
24h	GO:0032774	RNA biosynthetic process	Biological Process	3	0.32	0.9664
24h	GO:0006022	aminoglycan metabolic process	Biological Process	4	-0.4324	0.971
24h	GO:0006139	nucleobase-containing compound metabolic process	Biological Process	4	0.277	0.9761
24h	GO:0097659	nucleic acid-templated transcription	Biological Process	3	0.32	0.9893
24h	GO:0006869	lipid transport	Biological Process	2	0.2763	0.9896
24h	GO:0005576	extracellular region	Cellular Component	4	-0.4324	0.9986
24h	GO:0050789	regulation of biological process	Biological Process	5	0.4986	1
24h	GO:0065007	biological regulation	Biological Process	5	0.4986	1
24h	GO:0005215	transporter activity	Molecular Function	2	0.75	1
24h	GO:0050794	regulation of cellular process	Biological Process	5	0.4986	1
24h	GO:0007010	cytoskeleton organization	Biological Process	2	0.7237	1
24h	GO:0000226	microtubule cytoskeleton organization	Biological Process	2	0.7237	1
24h	GO:0007017	microtubule-based process	Biological Process	2	0.7237	1
24h	GO:0006996	organelle organization	Biological Process	2	0.7237	1
24h	GO:1901363	heterocyclic compound binding	Molecular Function	10	0.3588	1
24h	GO:0097159	organic cyclic compound binding	Molecular Function	10	0.3588	1
24h	GO:0005515	protein binding	Molecular Function	9	0.3671	1
24h	GO:0043167	ion binding	Molecular Function	9	0.3527	1
24h	GO:0000166	nucleotide binding	Molecular Function	3	0.56	1
24h	GO:0036094	small molecule binding	Molecular Function	3	0.56	1
24h	GO:1901265	nucleoside phosphate binding	Molecular Function	3	0.56	1
24h	GO:0046872	metal ion binding	Molecular Function	7	0.3602	1
24h	GO:0043169	cation binding	Molecular Function	7	0.3602	1
24h	GO:0044249	cellular biosynthetic process	Biological Process	7	0.336	1
24h	GO:0032555	purine ribonucleotide binding	Molecular Function	2	0.5526	1
24h	GO:0071840	cellular component organization or biogenesis	Biological Process	3	0.4667	1
24h	GO:0016043	cellular component organization	Biological Process	3	0.4667	1
24h	GO:0005524	ATP binding	Molecular Function	2	0.5526	1
24h	GO:0032553	ribonucleotide binding	Molecular Function	2	0.5526	1
24h	GO:0032559	adenyl ribonucleotide binding	Molecular Function	2	0.5526	1
24h	GO:0043168	anion binding	Molecular Function	2	0.5526	1
24h	GO:0017076	purine nucleotide binding	Molecular Function	2	0.5526	1
24h	GO:0035639	purine ribonucleoside triphosphate binding	Molecular Function	2	0.5526	1
24h	GO:0030554	adenyl nucleotide binding	Molecular Function	2	0.5526	1
24h	GO:0003677	DNA binding	Molecular Function	2	0.5263	1
24h	GO:0016020	membrane	Cellular Component	5	0.3616	1
24h	GO:0003700	DNA-binding transcription factor activity	Molecular Function	2	0.5263	1
24h	GO:0140110	transcription regulator activity	Molecular Function	2	0.5263	1
24h	GO:0016491	oxidoreductase activity	Molecular Function	4	0.3851	1
24h	GO:0003676	nucleic acid binding	Molecular Function	5	0.3342	1
24h	GO:0046914	transition metal ion binding	Molecular Function	6	0.3056	1
24h	GO:0097367	carbohydrate derivative binding	Molecular Function	6	0.2917	1
24h	GO:0008144	drug binding	Molecular Function	6	0.2917	1
24h	GO:0044237	cellular metabolic process	Biological Process	12	0.2197	1
24h	GO:0020037	heme binding	Molecular Function	2	0.4605	1
24h	GO:1901566	organonitrogen compound biosynthetic process	Biological Process	2	0.4605	1
24h	GO:0046906	tetrapyrrole binding	Molecular Function	2	0.4605	1
24h	GO:0009059	macromolecule biosynthetic process	Biological Process	5	0.2932	1
24h	GO:0055114	oxidation-reduction process	Biological Process	7	0.2515	1
24h	GO:0044260	cellular macromolecule metabolic process	Biological Process	5	0.2932	1
24h	GO:0034645	cellular macromolecule biosynthetic process	Biological Process	5	0.2932	1
24h	GO:1901135	carbohydrate derivative metabolic process	Biological Process	5	0.2877	1
24h	GO:0044425	membrane part	Cellular Component	3	0.3467	1
24h	GO:0051179	localization	Biological Process	3	0.3467	1
24h	GO:0006810	transport	Biological Process	3	0.3467	1
24h	GO:0016021	integral component of membrane	Cellular Component	3	0.3467	1
24h	GO:0009058	biosynthetic process	Biological Process	8	0.2214	1
24h	GO:0031224	intrinsic component of membrane	Cellular Component	3	0.3467	1
24h	GO:0051234	establishment of localization	Biological Process	3	0.3467	1
24h	GO:0034641	cellular nitrogen compound metabolic process	Biological Process	5	0.2658	1
24h	GO:0006725	cellular aromatic compound metabolic process	Biological Process	5	0.2658	1
24h	GO:1901360	organic cyclic compound metabolic process	Biological Process	5	0.2658	1
24h	GO:1901362	organic cyclic compound biosynthetic process	Biological Process	5	0.2658	1
24h	GO:1901576	organic substance biosynthetic process	Biological Process	8	0.2214	1
24h	GO:0019438	aromatic compound biosynthetic process	Biological Process	5	0.2658	1
24h	GO:0044271	cellular nitrogen compound biosynthetic process	Biological Process	5	0.2658	1
24h	GO:0018130	heterocycle biosynthetic process	Biological Process	5	0.2658	1
24h	GO:0046483	heterocycle metabolic process	Biological Process	5	0.2658	1
24h	GO:0006351	transcription, DNA-templated	Biological Process	3	0.32	1
24h	GO:0016070	RNA metabolic process	Biological Process	3	0.32	1
24h	GO:0050896	response to stimulus	Biological Process	2	0.3158	1
24h	GO:0048037	cofactor binding	Molecular Function	4	0.2297	1
24h	GO:0071702	organic substance transport	Biological Process	2	0.2763	1
24h	GO:0033036	macromolecule localization	Biological Process	2	0.2763	1
24h	GO:0010876	lipid localization	Biological Process	2	0.2763	1
48h	GO:0000166	nucleotide binding	Molecular Function	5	0.8205	0.0037
48h	GO:0017076	purine nucleotide binding	Molecular Function	5	0.8205	0.0043
48h	GO:0032555	purine ribonucleotide binding	Molecular Function	5	0.8205	0.0044
48h	GO:0043167	ion binding	Molecular Function	11	0.6061	0.0049
48h	GO:0043168	anion binding	Molecular Function	5	0.8205	0.005
48h	GO:0097367	carbohydrate derivative binding	Molecular Function	5	0.8205	0.0057
48h	GO:1901265	nucleoside phosphate binding	Molecular Function	5	0.8205	0.0071
48h	GO:0035639	purine ribonucleoside triphosphate binding	Molecular Function	5	0.8205	0.0083
48h	GO:0032553	ribonucleotide binding	Molecular Function	5	0.8205	0.0124
48h	GO:0036094	small molecule binding	Molecular Function	5	0.8205	0.0146
48h	GO:0006811	ion transport	Biological Process	2	0.9762	0.1037
48h	GO:0032561	guanyl ribonucleotide binding	Molecular Function	2	0.9286	0.1283
48h	GO:0001883	purine nucleoside binding	Molecular Function	2	0.9286	0.1312
48h	GO:0071704	organic substance metabolic process	Biological Process	7	0.5251	0.1353
48h	GO:0030554	adenyl nucleotide binding	Molecular Function	3	0.7805	0.1353
48h	GO:0044238	primary metabolic process	Biological Process	7	0.5251	0.1357
48h	GO:0005524	ATP binding	Molecular Function	3	0.7805	0.1357
48h	GO:0019001	guanyl nucleotide binding	Molecular Function	2	0.9286	0.1368
48h	GO:0005525	GTP binding	Molecular Function	2	0.9286	0.1369
48h	GO:0032550	purine ribonucleoside binding	Molecular Function	2	0.9286	0.1422
48h	GO:0008144	drug binding	Molecular Function	3	0.7805	0.1441
48h	GO:0001882	nucleoside binding	Molecular Function	2	0.9286	0.1442
48h	GO:0032559	adenyl ribonucleotide binding	Molecular Function	3	0.7805	0.1462
48h	GO:0032549	ribonucleoside binding	Molecular Function	2	0.9286	0.147
48h	GO:0016787	hydrolase activity	Molecular Function	6	0.5351	0.1945
48h	GO:0006796	phosphate-containing compound metabolic process	Biological Process	2	0.7619	0.4442
48h	GO:0006793	phosphorus metabolic process	Biological Process	2	0.7619	0.4589
48h	GO:0044237	cellular metabolic process	Biological Process	6	0.4561	0.4718
48h	GO:0043228	non-membrane-bounded organelle	Cellular Component	3	0.6098	0.4863
48h	GO:0005856	cytoskeleton	Cellular Component	3	0.6098	0.5004
48h	GO:0043232	intracellular non-membrane-bounded organelle	Cellular Component	3	0.6098	0.5119
48h	GO:0035556	intracellular signal transduction	Biological Process	2	-0.6667	0.6303
48h	GO:0051716	cellular response to stimulus	Biological Process	2	-0.6667	0.6463
48h	GO:0007154	cell communication	Biological Process	2	-0.6667	0.7334
48h	GO:0044446	intracellular organelle part	Cellular Component	2	0.5952	0.7381
48h	GO:0043226	organelle	Cellular Component	5	0.4154	0.7394
48h	GO:0006810	transport	Biological Process	4	0.475	0.7404
48h	GO:0140098	catalytic activity, acting on RNA	Molecular Function	2	-0.5952	0.743
48h	GO:0044430	cytoskeletal part	Cellular Component	2	0.5952	0.746
48h	GO:0044422	organelle part	Cellular Component	2	0.5952	0.7463
48h	GO:0051234	establishment of localization	Biological Process	4	0.475	0.7468
48h	GO:0099080	supramolecular complex	Cellular Component	2	0.5952	0.7485
48h	GO:0099512	supraMolecular Functioniber	Cellular Component	2	0.5952	0.7564
48h	GO:0097159	organic cyclic compound binding	Molecular Function	12	0.3125	0.7578
48h	GO:0051179	localization	Biological Process	4	0.475	0.7587
48h	GO:0034641	cellular nitrogen compound metabolic process	Biological Process	3	0.4472	0.7613
48h	GO:0005622	intracellular	Cellular Component	5	0.4154	0.7625
48h	GO:0016788	hydrolase activity, acting on ester bonds	Molecular Function	2	0.5238	0.7636
48h	GO:1901576	organic substance biosynthetic process	Biological Process	3	0.4472	0.7664
48h	GO:0044424	intracellular part	Cellular Component	5	0.4154	0.7667
48h	GO:0043170	macromolecule metabolic process	Biological Process	5	0.3692	0.7715
48h	GO:0009059	macromolecule biosynthetic process	Biological Process	3	0.4472	0.7752
48h	GO:1901363	heterocyclic compound binding	Molecular Function	12	0.3125	0.7781
48h	GO:0009058	biosynthetic process	Biological Process	3	0.4472	0.7781
48h	GO:0043229	intracellular organelle	Cellular Component	5	0.4154	0.7781
48h	GO:0099081	supramolecular polymer	Cellular Component	2	0.5952	0.7808
48h	GO:0005198	structural molecule activity	Molecular Function	2	0.5	0.7846
48h	GO:0006807	nitrogen compound metabolic process	Biological Process	5	0.3692	0.7855
48h	GO:1901564	organonitrogen compound metabolic process	Biological Process	3	0.4228	0.788
48h	GO:0003676	nucleic acid binding	Molecular Function	7	-0.3359	0.7998
48h	GO:0044249	cellular biosynthetic process	Biological Process	3	0.4472	0.8006
48h	GO:0007165	signal transduction	Biological Process	2	-0.6667	0.8035
48h	GO:0019538	protein metabolic process	Biological Process	3	0.4228	0.8115
48h	GO:0044464	cell part	Cellular Component	6	0.307	0.8134
48h	GO:0044271	cellular nitrogen compound biosynthetic process	Biological Process	3	0.4472	0.8153
48h	GO:0044267	cellular protein metabolic process	Biological Process	3	0.4228	0.8207
48h	GO:0005623	cell	Cellular Component	6	0.307	0.8235
48h	GO:0010467	gene expression	Biological Process	3	0.4472	0.8256
48h	GO:0016818	hydrolase activity, acting on acid anhydrides, in phosphorus-containing anhydrides	Molecular Function	2	0.4048	0.8292
48h	GO:0016817	hydrolase activity, acting on acid anhydrides	Molecular Function	2	0.4048	0.8342
48h	GO:0034645	cellular macromolecule biosynthetic process	Biological Process	3	0.4472	0.8359
48h	GO:0044260	cellular macromolecule metabolic process	Biological Process	5	0.3692	0.8373
48h	GO:1901362	organic cyclic compound biosynthetic process	Biological Process	2	0.4286	0.8377
48h	GO:0016462	pyrophosphatase activity	Molecular Function	2	0.4048	0.8411
48h	GO:0017111	nucleoside-triphosphatase activity	Molecular Function	2	0.4048	0.8439
48h	GO:0006725	cellular aromatic compound metabolic process	Biological Process	2	0.4286	0.8448
48h	GO:0006139	nucleobase-containing compound metabolic process	Biological Process	2	0.4286	0.8484
48h	GO:0046483	heterocycle metabolic process	Biological Process	2	0.4286	0.8544
48h	GO:0016772	transferase activity, transferring phosphorus-containing groups	Molecular Function	2	0.4286	0.8602
48h	GO:1901360	organic cyclic compound metabolic process	Biological Process	2	0.4286	0.8657
48h	GO:0032774	RNA biosynthetic process	Biological Process	2	0.4286	0.8749
48h	GO:0050794	regulation of cellular process	Biological Process	3	-0.3252	0.8786
48h	GO:0097659	nucleic acid-templated transcription	Biological Process	2	0.4286	0.8822
48h	GO:0016020	membrane	Cellular Component	4	-0.325	0.8921
48h	GO:0005509	calcium ion binding	Molecular Function	3	0.3089	0.893
48h	GO:0018130	heterocycle biosynthetic process	Biological Process	2	0.4286	0.8933
48h	GO:0034654	nucleobase-containing compound biosynthetic process	Biological Process	2	0.4286	0.9047
48h	GO:0065007	biological regulation	Biological Process	3	-0.3252	0.9053
48h	GO:0043227	membrane-bounded organelle	Cellular Component	2	-0.4048	0.907
48h	GO:0005615	extracellular space	Cellular Component	2	-0.4762	0.9086
48h	GO:0005215	transporter activity	Molecular Function	2	0.4524	0.9091
48h	GO:0022857	transmembrane transporter activity	Molecular Function	2	0.4524	0.9091
48h	GO:0044444	cytoplasmic part	Cellular Component	2	-0.4286	0.9108
48h	GO:0003723	RNA binding	Molecular Function	4	-0.35	0.9124
48h	GO:0016740	transferase activity	Molecular Function	2	0.4286	0.9129
48h	GO:0046872	metal ion binding	Molecular Function	6	0.2895	0.9144
48h	GO:0016070	RNA metabolic process	Biological Process	2	0.4286	0.919
48h	GO:0043169	cation binding	Molecular Function	6	0.2895	0.9196
48h	GO:0006351	transcription, DNA-templated	Biological Process	2	0.4286	0.9258
48h	GO:0023052	signaling	Biological Process	2	-0.6667	0.9304
48h	GO:0090304	nucleic acid metabolic process	Biological Process	2	0.4286	0.9382
48h	GO:0050789	regulation of biological process	Biological Process	3	-0.3252	0.941
48h	GO:0019438	aromatic compound biosynthetic process	Biological Process	2	0.4286	0.9508
48h	GO:0044421	extracellular region part	Cellular Component	2	-0.4762	0.9616
48h	GO:0005737	cytoplasm	Cellular Component	3	0.252	0.9791
48h	GO:0055114	oxidation-reduction process	Biological Process	2	-0.7143	0.9868
48h	GO:0050896	response to stimulus	Biological Process	3	-0.6829	1
48h	GO:0005515	protein binding	Molecular Function	4	-0.55	1
48h	GO:0016491	oxidoreductase activity	Molecular Function	2	-0.7143	1
48h	GO:0005576	extracellular region	Cellular Component	2	-0.4762	1
48h	GO:0046914	transition metal ion binding	Molecular Function	2	-0.4762	1
no-rep	GO:0097367	carbohydrate derivative binding	Molecular Function	3	-0.5	0.6632
no-rep	GO:0006030	chitin metabolic process	Biological Process	3	-0.5	0.7012
no-rep	GO:1901071	glucosamine-containing compound metabolic process	Biological Process	3	-0.5	0.7453
no-rep	GO:1901135	carbohydrate derivative metabolic process	Biological Process	3	-0.5	0.8036
no-rep	GO:0016491	oxidoreductase activity	Molecular Function	2	-0.4565	0.8437
no-rep	GO:0055114	oxidation-reduction process	Biological Process	2	-0.4565	0.8725
no-rep	GO:0005576	extracellular region	Cellular Component	3	-0.5	0.8797
no-rep	GO:0016787	hydrolase activity	Molecular Function	5	-0.35	0.9024
no-rep	GO:0016020	membrane	Cellular Component	2	0.3696	0.9044
no-rep	GO:0009058	biosynthetic process	Biological Process	2	-0.4565	0.9084
no-rep	GO:1901564	organonitrogen compound metabolic process	Biological Process	8	-0.2353	0.9329
no-rep	GO:1901576	organic substance biosynthetic process	Biological Process	2	-0.4565	0.9429
no-rep	GO:0044238	primary metabolic process	Biological Process	6	0.2456	0.9485
no-rep	GO:0006807	nitrogen compound metabolic process	Biological Process	8	-0.2353	0.9612
no-rep	GO:0004175	endopeptidase activity	Molecular Function	2	-0.3043	0.9658
no-rep	GO:0006022	aminoglycan metabolic process	Biological Process	3	-0.5	0.9666
no-rep	GO:0140096	catalytic activity, acting on a protein	Molecular Function	3	0.3485	0.9849
no-rep	GO:0005509	calcium ion binding	Molecular Function	2	-0.8696	1
no-rep	GO:0046872	metal ion binding	Molecular Function	3	-0.5303	1
no-rep	GO:0043167	ion binding	Molecular Function	3	-0.5303	1
no-rep	GO:0043169	cation binding	Molecular Function	3	-0.5303	1
no-rep	GO:0017144	drug metabolic process	Biological Process	3	-0.5	1
no-rep	GO:0008144	drug binding	Molecular Function	3	-0.5	1
no-rep	GO:0008061	chitin binding	Molecular Function	3	-0.5	1
no-rep	GO:0006040	amino sugar metabolic process	Biological Process	3	-0.5	1
no-rep	GO:0043170	macromolecule metabolic process	Biological Process	6	0.3684	1
no-rep	GO:0005975	carbohydrate metabolic process	Biological Process	2	0.5652	1
no-rep	GO:0042302	structural constituent of cuticle	Molecular Function	2	0.4783	1
no-rep	GO:0005198	structural molecule activity	Molecular Function	2	0.4783	1
no-rep	GO:0071704	organic substance metabolic process	Biological Process	9	0.2639	1
no-rep	GO:0006508	proteolysis	Biological Process	3	0.3485	1
no-rep	GO:0019538	protein metabolic process	Biological Process	3	0.3485	1
no-rep	GO:0008233	peptidase activity	Molecular Function	3	0.3485	1
no-rep	GO:0070011	peptidase activity, acting on L-amino acid peptides	Molecular Function	3	0.3485	1
no-rep	GO:0044237	cellular metabolic process	Biological Process	6	-0.2105	1
WSSV-rep	GO:0036338	viral membrane	Cellular Component	34	-0.7843	0
WSSV-rep	GO:0019031	viral envelope	Cellular Component	34	-0.7843	0
WSSV-rep	GO:0044423	virion part	Cellular Component	34	-0.7843	0
WSSV-rep	GO:0019012	virion	Cellular Component	34	-0.7843	0
WSSV-rep	GO:0016021	integral component of membrane	Cellular Component	110	-0.2366	0.0002
WSSV-rep	GO:0009262	deoxyribonucleotide metabolic process	Biological Process	7	-0.8033	0.0006
WSSV-rep	GO:0006325	chromatin organization	Biological Process	6	-0.8732	0.0006
WSSV-rep	GO:0031224	intrinsic component of membrane	Cellular Component	110	-0.2366	0.0006
WSSV-rep	GO:0009263	deoxyribonucleotide biosynthetic process	Biological Process	7	-0.8033	0.0008
WSSV-rep	GO:0006338	chromatin remodeling	Biological Process	5	-0.8723	0.0016
WSSV-rep	GO:0044425	membrane part	Cellular Component	118	-0.2072	0.0017
WSSV-rep	GO:0051234	establishment of localization	Biological Process	73	0.2763	0.0018
WSSV-rep	GO:0051179	localization	Biological Process	74	0.2802	0.0024
WSSV-rep	GO:0043229	intracellular organelle	Cellular Component	54	0.3081	0.0026
WSSV-rep	GO:0006810	transport	Biological Process	71	0.2834	0.0029
WSSV-rep	GO:0043226	organelle	Cellular Component	54	0.3081	0.0036
WSSV-rep	GO:0005515	protein binding	Molecular Function	98	0.251	0.0044
WSSV-rep	GO:0043231	intracellular membrane-bounded organelle	Cellular Component	30	0.3804	0.0062
WSSV-rep	GO:0005622	intracellular	Cellular Component	65	0.2634	0.0069
WSSV-rep	GO:0009219	pyrimidine deoxyribonucleotide metabolic process	Biological Process	4	-0.8755	0.0072
WSSV-rep	GO:0007154	cell communication	Biological Process	37	0.3377	0.0074
WSSV-rep	GO:0019692	deoxyribose phosphate metabolic process	Biological Process	4	-0.8755	0.0075
WSSV-rep	GO:0046385	deoxyribose phosphate biosynthetic process	Biological Process	4	-0.8755	0.0075
WSSV-rep	GO:0005198	structural molecule activity	Molecular Function	24	0.4206	0.0076
WSSV-rep	GO:0006220	pyrimidine nucleotide metabolic process	Biological Process	4	-0.8755	0.0079
WSSV-rep	GO:0044424	intracellular part	Cellular Component	65	0.2634	0.0081
WSSV-rep	GO:0006221	pyrimidine nucleotide biosynthetic process	Biological Process	4	-0.8755	0.0083
WSSV-rep	GO:0007165	signal transduction	Biological Process	37	0.3377	0.0084
WSSV-rep	GO:0009157	deoxyribonucleoside monophosphate biosynthetic process	Biological Process	4	-0.8755	0.0087
WSSV-rep	GO:0009221	pyrimidine deoxyribonucleotide biosynthetic process	Biological Process	4	-0.8755	0.0088
WSSV-rep	GO:0009265	2'-deoxyribonucleotide biosynthetic process	Biological Process	4	-0.8755	0.0092
WSSV-rep	GO:0009394	2'-deoxyribonucleotide metabolic process	Biological Process	4	-0.8755	0.0099
WSSV-rep	GO:0043227	membrane-bounded organelle	Cellular Component	31	0.3608	0.0131
WSSV-rep	GO:0031967	organelle envelope	Cellular Component	8	0.6542	0.0134
WSSV-rep	GO:0022857	transmembrane transporter activity	Molecular Function	56	0.2675	0.0138
WSSV-rep	GO:0051716	cellular response to stimulus	Biological Process	40	0.3088	0.0138
WSSV-rep	GO:0023052	signaling	Biological Process	38	0.3181	0.0145
WSSV-rep	GO:0044464	cell part	Cellular Component	79	0.2173	0.0199
WSSV-rep	GO:0071705	nitrogen compound transport	Biological Process	6	0.7256	0.02
WSSV-rep	GO:0005635	nuclear envelope	Cellular Component	5	0.7778	0.0201
WSSV-rep	GO:0012505	endomembrane system	Cellular Component	5	0.7778	0.0205
WSSV-rep	GO:0050789	regulation of biological process	Biological Process	69	0.2328	0.0205
WSSV-rep	GO:0050794	regulation of cellular process	Biological Process	68	0.2271	0.0209
WSSV-rep	GO:0050896	response to stimulus	Biological Process	54	0.2488	0.021
WSSV-rep	GO:0005643	nuclear pore	Cellular Component	5	0.7778	0.021
WSSV-rep	GO:0065007	biological regulation	Biological Process	76	0.2123	0.021
WSSV-rep	GO:0005215	transporter activity	Molecular Function	63	0.2375	0.021
WSSV-rep	GO:0046907	intracellular transport	Biological Process	4	0.8703	0.0211
WSSV-rep	GO:0044428	nuclear part	Cellular Component	5	0.7778	0.0213
WSSV-rep	GO:0016725	oxidoreductase activity, acting on CH or CH2 groups	Molecular Function	4	-0.8008	0.0213
WSSV-rep	GO:0005623	cell	Cellular Component	79	0.2173	0.0214
WSSV-rep	GO:0006811	ion transport	Biological Process	26	0.3634	0.0215
WSSV-rep	GO:0042886	amide transport	Biological Process	6	0.7256	0.0215
WSSV-rep	GO:0016728	oxidoreductase activity, acting on CH or CH2 groups, disulfide as aCellular Componenteptor	Molecular Function	4	-0.8008	0.0216
WSSV-rep	GO:0061731	ribonucleoside-diphosphate reductase activity	Molecular Function	4	-0.8008	0.0223
WSSV-rep	GO:0005856	cytoskeleton	Cellular Component	22	0.3784	0.0227
WSSV-rep	GO:1901137	carbohydrate derivative biosynthetic process	Biological Process	12	-0.47	0.0245
WSSV-rep	GO:0045184	establishment of protein localization	Biological Process	3	0.9358	0.026
WSSV-rep	GO:0016787	hydrolase activity	Molecular Function	90	0.1988	0.0261
WSSV-rep	GO:0004748	ribonucleoside-diphosphate reductase activity, thioredoxin disulfide as aCellular Componenteptor	Molecular Function	4	-0.8008	0.0263
WSSV-rep	GO:0005634	nucleus	Cellular Component	22	0.3679	0.0285
WSSV-rep	GO:0055085	transmembrane transport	Biological Process	44	0.2684	0.0286
WSSV-rep	GO:0015031	protein transport	Biological Process	3	0.9358	0.0291
WSSV-rep	GO:0015833	peptide transport	Biological Process	3	0.9358	0.0325
WSSV-rep	GO:0051276	chromosome organization	Biological Process	9	-0.5395	0.033
WSSV-rep	GO:0031975	envelope	Cellular Component	9	0.5567	0.0336
WSSV-rep	GO:0015318	inorganic molecular entity transmembrane transporter activity	Molecular Function	26	0.3305	0.0346
WSSV-rep	GO:0009176	pyrimidine deoxyribonucleoside monophosphate metabolic process	Biological Process	3	-0.8746	0.0346
WSSV-rep	GO:0009130	pyrimidine nucleoside monophosphate biosynthetic process	Biological Process	3	-0.8746	0.0348
WSSV-rep	GO:0044422	organelle part	Cellular Component	25	0.3442	0.0356
WSSV-rep	GO:0009162	deoxyribonucleoside monophosphate metabolic process	Biological Process	3	-0.8746	0.0359
WSSV-rep	GO:0009129	pyrimidine nucleoside monophosphate metabolic process	Biological Process	3	-0.8746	0.0361
WSSV-rep	GO:0072528	pyrimidine-containing compound biosynthetic process	Biological Process	5	-0.6754	0.0385
WSSV-rep	GO:0072527	pyrimidine-containing compound metabolic process	Biological Process	5	-0.6754	0.0408
WSSV-rep	GO:0044446	intracellular organelle part	Cellular Component	25	0.3442	0.041
WSSV-rep	GO:0016773	phosphotransferase activity, alcohol group as aCellular Componenteptor	Molecular Function	21	0.3638	0.0427
WSSV-rep	GO:0009177	pyrimidine deoxyribonucleoside monophosphate biosynthetic process	Biological Process	3	-0.8746	0.0439
WSSV-rep	GO:0017056	structural constituent of nuclear pore	Molecular Function	4	0.777	0.0522
WSSV-rep	GO:0004866	endopeptidase inhibitor activity	Molecular Function	4	0.7583	0.0532
WSSV-rep	GO:1902600	proton transmembrane transport	Biological Process	5	0.6957	0.0533
WSSV-rep	GO:0033176	proton-transporting V-type ATPase complex	Cellular Component	5	0.6957	0.0554
WSSV-rep	GO:0061135	endopeptidase regulator activity	Molecular Function	4	0.7583	0.0562
WSSV-rep	GO:0032991	protein-containing complex	Cellular Component	24	0.3439	0.0569
WSSV-rep	GO:0016469	proton-transporting two-sector ATPase complex	Cellular Component	5	0.6957	0.0573
WSSV-rep	GO:0004857	enzyme inhibitor activity	Molecular Function	4	0.7583	0.0595
WSSV-rep	GO:0006022	aminoglycan metabolic process	Biological Process	4	0.7583	0.0595
WSSV-rep	GO:0015075	ion transmembrane transporter activity	Molecular Function	28	0.3029	0.0642
WSSV-rep	GO:0043232	intracellular non-membrane-bounded organelle	Cellular Component	23	0.3363	0.0652
WSSV-rep	GO:0061134	peptidase regulator activity	Molecular Function	4	0.7583	0.0657
WSSV-rep	GO:0043228	non-membrane-bounded organelle	Cellular Component	23	0.3363	0.0711
WSSV-rep	GO:0030414	peptidase inhibitor activity	Molecular Function	4	0.7583	0.0717
WSSV-rep	GO:0008017	microtubule binding	Molecular Function	5	0.6604	0.0725
WSSV-rep	GO:0006629	lipid metabolic process	Biological Process	10	0.5002	0.0734
WSSV-rep	GO:0015631	tubulin binding	Molecular Function	5	0.6604	0.0762
WSSV-rep	GO:0044430	cytoskeletal part	Cellular Component	13	0.4209	0.0775
WSSV-rep	GO:0043933	protein-containing complex subunit organization	Biological Process	3	0.8404	0.0778
WSSV-rep	GO:0097435	supraMolecular Functioniber organization	Biological Process	2	0.9959	0.0815
WSSV-rep	GO:0008289	lipid binding	Molecular Function	4	0.7272	0.0856
WSSV-rep	GO:0007015	actin filament organization	Biological Process	2	0.9959	0.0916
WSSV-rep	GO:0008104	protein localization	Biological Process	5	0.6442	0.1022
WSSV-rep	GO:0007017	microtubule-based process	Biological Process	12	0.4205	0.1082
WSSV-rep	GO:0007186	G protein-coupled receptor signaling pathway	Biological Process	13	0.4101	0.1089
WSSV-rep	GO:0060089	molecular transducer activity	Molecular Function	13	0.4101	0.1092
WSSV-rep	GO:0004672	protein kinase activity	Molecular Function	17	0.3651	0.1092
WSSV-rep	GO:0097367	carbohydrate derivative binding	Molecular Function	57	0.2014	0.11
WSSV-rep	GO:0140096	catalytic activity, acting on a protein	Molecular Function	51	0.2131	0.1129
WSSV-rep	GO:0033177	proton-transporting two-sector ATPase complex, proton-transporting domain	Cellular Component	3	0.7969	0.1139
WSSV-rep	GO:0033179	proton-transporting V-type ATPase, V0 domain	Cellular Component	3	0.7969	0.1146
WSSV-rep	GO:0043167	ion binding	Molecular Function	117	0.1446	0.1203
WSSV-rep	GO:0044782	cilium organization	Biological Process	2	0.9596	0.1214
WSSV-rep	GO:0003774	motor activity	Molecular Function	5	0.6303	0.1226
WSSV-rep	GO:0072522	purine-containing compound biosynthetic process	Biological Process	4	0.6898	0.1229
WSSV-rep	GO:0008092	cytoskeletal protein binding	Molecular Function	15	0.3736	0.1241
WSSV-rep	GO:0006164	purine nucleotide biosynthetic process	Biological Process	4	0.6898	0.1257
WSSV-rep	GO:0051641	cellular localization	Biological Process	10	0.448	0.1258
WSSV-rep	GO:0071704	organic substance metabolic process	Biological Process	156	0.1294	0.1274
WSSV-rep	GO:1901564	organonitrogen compound metabolic process	Biological Process	98	0.1516	0.1275
WSSV-rep	GO:0006753	nucleoside phosphate metabolic process	Biological Process	15	-0.3702	0.1305
WSSV-rep	GO:0016814	hydrolase activity, acting on carbon-nitrogen (but not peptide) bonds, in cyclic amidines	Molecular Function	4	0.6898	0.1331
WSSV-rep	GO:0016829	lyase activity	Molecular Function	10	-0.4405	0.134
WSSV-rep	GO:0009117	nucleotide metabolic process	Biological Process	15	-0.3702	0.1348
WSSV-rep	GO:1901293	nucleoside phosphate biosynthetic process	Biological Process	14	-0.3744	0.1353
WSSV-rep	GO:0016874	ligase activity	Molecular Function	13	-0.3908	0.1356
WSSV-rep	GO:0016567	protein ubiquitination	Biological Process	2	-0.9006	0.1362
WSSV-rep	GO:0070887	cellular response to chemical stimulus	Biological Process	2	0.9317	0.1375
WSSV-rep	GO:0035556	intracellular signal transduction	Biological Process	13	0.3874	0.138
WSSV-rep	GO:0015630	microtubule cytoskeleton	Cellular Component	11	0.4201	0.1381
WSSV-rep	GO:0006820	anion transport	Biological Process	15	0.3745	0.1384
WSSV-rep	GO:0006468	protein phosphorylation	Biological Process	16	0.3498	0.139
WSSV-rep	GO:0071897	DNA biosynthetic process	Biological Process	2	-0.9182	0.139
WSSV-rep	GO:0022804	active transmembrane transporter activity	Molecular Function	27	0.2784	0.1394
WSSV-rep	GO:0006366	transcription by RNA polymerase II	Biological Process	3	0.7803	0.1395
WSSV-rep	GO:0009165	nucleotide biosynthetic process	Biological Process	14	-0.3744	0.1399
WSSV-rep	GO:0070647	protein modification by small protein conjugation or removal	Biological Process	2	-0.9006	0.1458
WSSV-rep	GO:0004842	ubiquitin-protein transferase activity	Molecular Function	2	-0.9006	0.1461
WSSV-rep	GO:0032555	purine ribonucleotide binding	Molecular Function	54	0.1965	0.1502
WSSV-rep	GO:0004867	serine-type endopeptidase inhibitor activity	Molecular Function	3	0.7575	0.151
WSSV-rep	GO:0008081	phosphoric diester hydrolase activity	Molecular Function	3	0.7668	0.1519
WSSV-rep	GO:0032446	protein modification by small protein conjugation	Biological Process	2	-0.9006	0.1521
WSSV-rep	GO:0009123	nucleoside monophosphate metabolic process	Biological Process	6	-0.5419	0.1542
WSSV-rep	GO:0034404	nucleobase-containing small molecule biosynthetic process	Biological Process	2	-0.8737	0.1552
WSSV-rep	GO:0009124	nucleoside monophosphate biosynthetic process	Biological Process	6	-0.5419	0.1577
WSSV-rep	GO:0009166	nucleotide catabolic process	Biological Process	2	-0.8737	0.1585
WSSV-rep	GO:0019787	ubiquitin-like protein transferase activity	Molecular Function	2	-0.9006	0.1606
WSSV-rep	GO:0017076	purine nucleotide binding	Molecular Function	54	0.1965	0.161
WSSV-rep	GO:0016301	kinase activity	Molecular Function	25	0.2813	0.1614
WSSV-rep	GO:0009264	deoxyribonucleotide catabolic process	Biological Process	2	-0.8737	0.1616
WSSV-rep	GO:0009143	nucleoside triphosphate catabolic process	Biological Process	2	-0.8737	0.1617
WSSV-rep	GO:1901292	nucleoside phosphate catabolic process	Biological Process	2	-0.8737	0.1644
WSSV-rep	GO:0022853	active ion transmembrane transporter activity	Molecular Function	14	0.3709	0.1646
WSSV-rep	GO:0008509	anion transmembrane transporter activity	Molecular Function	14	0.3645	0.1647
WSSV-rep	GO:0043170	macromolecule metabolic process	Biological Process	87	0.1547	0.1659
WSSV-rep	GO:0038023	signaling receptor activity	Molecular Function	12	0.3902	0.1747
WSSV-rep	GO:0016020	membrane	Cellular Component	149	-0.1189	0.1754
WSSV-rep	GO:0047429	nucleoside-triphosphate diphosphatase activity	Molecular Function	2	-0.8737	0.176
WSSV-rep	GO:0009141	nucleoside triphosphate metabolic process	Biological Process	2	-0.8737	0.1762
WSSV-rep	GO:0072529	pyrimidine-containing compound catabolic process	Biological Process	2	-0.8737	0.1776
WSSV-rep	GO:0015672	monovalent inorganic cation transport	Biological Process	6	0.5288	0.1842
WSSV-rep	GO:0003951	NAD+ kinase activity	Molecular Function	2	0.8841	0.1915
WSSV-rep	GO:0098662	inorganic cation transmembrane transport	Biological Process	6	0.5288	0.1921
WSSV-rep	GO:0006928	movement of cell or subcellular component	Biological Process	4	0.6432	0.1952
WSSV-rep	GO:0090407	organophosphate biosynthetic process	Biological Process	15	-0.3361	0.2057
WSSV-rep	GO:0044444	cytoplasmic part	Cellular Component	16	0.3293	0.2091
WSSV-rep	GO:0015103	inorganic anion transmembrane transporter activity	Molecular Function	10	0.419	0.2095
WSSV-rep	GO:0032550	purine ribonucleoside binding	Molecular Function	14	0.3553	0.2112
WSSV-rep	GO:0015291	secondary active transmembrane transporter activity	Molecular Function	19	0.3092	0.2114
WSSV-rep	GO:0051649	establishment of localization in cell	Biological Process	6	0.5367	0.2128
WSSV-rep	GO:0005525	GTP binding	Molecular Function	14	0.3553	0.2201
WSSV-rep	GO:0006913	nucleocytoplasmic transport	Biological Process	2	0.8685	0.2207
WSSV-rep	GO:0072521	purine-containing compound metabolic process	Biological Process	6	0.5236	0.221
WSSV-rep	GO:0032549	ribonucleoside binding	Molecular Function	14	0.3553	0.2218
WSSV-rep	GO:0032553	ribonucleotide binding	Molecular Function	55	0.1853	0.2219
WSSV-rep	GO:0004620	phospholipase activity	Molecular Function	3	0.7202	0.2222
WSSV-rep	GO:0045454	cell redox homeostasis	Biological Process	5	0.568	0.2225
WSSV-rep	GO:0019001	guanyl nucleotide binding	Molecular Function	14	0.3553	0.2227
WSSV-rep	GO:0098655	cation transmembrane transport	Biological Process	6	0.5288	0.2227
WSSV-rep	GO:0016298	lipase activity	Molecular Function	3	0.7202	0.2238
WSSV-rep	GO:0051169	nuclear transport	Biological Process	2	0.8685	0.2242
WSSV-rep	GO:0019538	protein metabolic process	Biological Process	53	0.1893	0.227
WSSV-rep	GO:0022836	gated channel activity	Molecular Function	4	0.6172	0.2273
WSSV-rep	GO:0019239	deaminase activity	Molecular Function	3	0.6891	0.2274
WSSV-rep	GO:0042887	amide transmembrane transporter activity	Molecular Function	3	0.7233	0.2279
WSSV-rep	GO:0099512	supraMolecular Functioniber	Cellular Component	9	0.4192	0.228
WSSV-rep	GO:0004888	transmembrane signaling receptor activity	Molecular Function	11	0.3814	0.2287
WSSV-rep	GO:0003777	microtubule motor activity	Molecular Function	4	0.6297	0.2289
WSSV-rep	GO:0019725	cellular homeostasis	Biological Process	5	0.568	0.229
WSSV-rep	GO:0032561	guanyl ribonucleotide binding	Molecular Function	14	0.3553	0.2295
WSSV-rep	GO:0035639	purine ribonucleoside triphosphate binding	Molecular Function	53	0.1882	0.2295
WSSV-rep	GO:0001882	nucleoside binding	Molecular Function	14	0.3553	0.2297
WSSV-rep	GO:0042592	homeostatic process	Biological Process	5	0.568	0.2298
WSSV-rep	GO:0022839	ion gated channel activity	Molecular Function	4	0.6172	0.2299
WSSV-rep	GO:0001883	purine nucleoside binding	Molecular Function	14	0.3553	0.2309
WSSV-rep	GO:0007018	microtubule-based movement	Biological Process	3	0.6881	0.231
WSSV-rep	GO:0034220	ion transmembrane transport	Biological Process	10	0.3985	0.2315
WSSV-rep	GO:0004602	glutathione peroxidase activity	Molecular Function	2	-0.8137	0.2322
WSSV-rep	GO:0046390	ribose phosphate biosynthetic process	Biological Process	3	0.6891	0.2325
WSSV-rep	GO:0009152	purine ribonucleotide biosynthetic process	Biological Process	3	0.6891	0.2374
WSSV-rep	GO:0034622	cellular protein-containing complex assembly	Biological Process	2	0.8395	0.2383
WSSV-rep	GO:0016491	oxidoreductase activity	Molecular Function	69	0.1599	0.2391
WSSV-rep	GO:0009260	ribonucleotide biosynthetic process	Biological Process	3	0.6891	0.2394
WSSV-rep	GO:0065003	protein-containing complex assembly	Biological Process	2	0.8395	0.2406
WSSV-rep	GO:0099513	polymeric cytoskeletal fiber	Cellular Component	9	0.4192	0.243
WSSV-rep	GO:0099081	supramolecular polymer	Cellular Component	9	0.4192	0.2431
WSSV-rep	GO:1901363	heterocyclic compound binding	Molecular Function	126	0.1213	0.2432
WSSV-rep	GO:0042302	structural constituent of cuticle	Molecular Function	9	0.414	0.2445
WSSV-rep	GO:0099080	supramolecular complex	Cellular Component	9	0.4192	0.2447
WSSV-rep	GO:0006520	cellular amino acid metabolic process	Biological Process	23	0.2688	0.2449
WSSV-rep	GO:0022890	inorganic cation transmembrane transporter activity	Molecular Function	12	0.363	0.2452
WSSV-rep	GO:0016788	hydrolase activity, acting on ester bonds	Molecular Function	16	0.3204	0.246
WSSV-rep	GO:0006644	phospholipid metabolic process	Biological Process	4	0.5975	0.2468
WSSV-rep	GO:0005874	microtubule	Cellular Component	9	0.4192	0.2471
WSSV-rep	GO:0006793	phosphorus metabolic process	Biological Process	42	0.2011	0.2479
WSSV-rep	GO:0006796	phosphate-containing compound metabolic process	Biological Process	42	0.2011	0.2486
WSSV-rep	GO:0044238	primary metabolic process	Biological Process	143	0.1181	0.2598
WSSV-rep	GO:0008324	cation transmembrane transporter activity	Molecular Function	12	0.363	0.2599
WSSV-rep	GO:0042578	phosphoric ester hydrolase activity	Molecular Function	8	0.4365	0.2603
WSSV-rep	GO:0016645	oxidoreductase activity, acting on the CH-NH group of donors	Molecular Function	4	0.5985	0.2612
WSSV-rep	GO:0098796	membrane protein complex	Cellular Component	10	0.3962	0.264
WSSV-rep	GO:0016772	transferase activity, transferring phosphorus-containing groups	Molecular Function	28	0.2439	0.2655
WSSV-rep	GO:0000166	nucleotide binding	Molecular Function	64	0.16	0.2666
WSSV-rep	GO:0007010	cytoskeleton organization	Biological Process	11	0.372	0.2669
WSSV-rep	GO:0044085	cellular component biogenesis	Biological Process	6	0.4761	0.2708
WSSV-rep	GO:0097159	organic cyclic compound binding	Molecular Function	126	0.1213	0.2745
WSSV-rep	GO:0006040	amino sugar metabolic process	Biological Process	2	0.7878	0.2747
WSSV-rep	GO:1901265	nucleoside phosphate binding	Molecular Function	64	0.16	0.2795
WSSV-rep	GO:0043169	cation binding	Molecular Function	56	0.1667	0.2814
WSSV-rep	GO:0009108	coenzyme biosynthetic process	Biological Process	2	0.7743	0.282
WSSV-rep	GO:0015077	monovalent inorganic cation transmembrane transporter activity	Molecular Function	11	0.3626	0.2834
WSSV-rep	GO:0098609	cell-cell adhesion	Biological Process	2	0.8126	0.2841
WSSV-rep	GO:0030030	cell projection organization	Biological Process	3	0.6425	0.2849
WSSV-rep	GO:0006030	chitin metabolic process	Biological Process	2	0.7878	0.2905
WSSV-rep	GO:1901071	glucosamine-containing compound metabolic process	Biological Process	2	0.7878	0.2958
WSSV-rep	GO:0044255	cellular lipid metabolic process	Biological Process	6	0.4792	0.2962
WSSV-rep	GO:0043436	oxoacid metabolic process	Biological Process	34	0.2126	0.2966
WSSV-rep	GO:0022607	cellular component assembly	Biological Process	6	0.4761	0.2978
WSSV-rep	GO:0043412	macromolecule modification	Biological Process	25	0.2402	0.2982
WSSV-rep	GO:0008061	chitin binding	Molecular Function	2	0.7878	0.299
WSSV-rep	GO:0005200	structural constituent of cytoskeleton	Molecular Function	8	0.4187	0.2993
WSSV-rep	GO:0012501	programmed cell death	Biological Process	2	0.7702	0.3046
WSSV-rep	GO:0006082	organic acid metabolic process	Biological Process	34	0.2126	0.3047
WSSV-rep	GO:0017144	drug metabolic process	Biological Process	8	0.4073	0.3049
WSSV-rep	GO:0007005	mitochondrion organization	Biological Process	2	0.7826	0.305
WSSV-rep	GO:0071702	organic substance transport	Biological Process	19	0.2784	0.3082
WSSV-rep	GO:0120036	plasma membrane bounded cell projection organization	Biological Process	3	0.6425	0.3196
WSSV-rep	GO:0006357	regulation of transcription by RNA polymerase II	Biological Process	2	0.7795	0.3279
WSSV-rep	GO:0016853	isomerase activity	Molecular Function	4	0.5674	0.3332
WSSV-rep	GO:1902531	regulation of intracellular signal transduction	Biological Process	5	0.504	0.3375
WSSV-rep	GO:0019752	carboxylic acid metabolic process	Biological Process	32	0.2102	0.3392
WSSV-rep	GO:1901566	organonitrogen compound biosynthetic process	Biological Process	18	0.2779	0.3396
WSSV-rep	GO:0008219	cell death	Biological Process	2	0.7702	0.3401
WSSV-rep	GO:0036211	protein modification process	Biological Process	25	0.2402	0.3411
WSSV-rep	GO:0006470	protein dephosphorylation	Biological Process	2	0.7443	0.3416
WSSV-rep	GO:0017017	MAP kinase tyrosine/serine/threonine phosphatase activity	Molecular Function	2	0.7443	0.3423
WSSV-rep	GO:0033549	MAP kinase phosphatase activity	Molecular Function	2	0.7443	0.3431
WSSV-rep	GO:0015078	proton transmembrane transporter activity	Molecular Function	5	0.5119	0.3434
WSSV-rep	GO:0017111	nucleoside-triphosphatase activity	Molecular Function	21	0.2491	0.3526
WSSV-rep	GO:0006812	cation transport	Biological Process	8	0.401	0.3546
WSSV-rep	GO:0015293	symporter activity	Molecular Function	9	0.3762	0.3549
WSSV-rep	GO:0022834	ligand-gated channel activity	Molecular Function	2	0.7464	0.3552
WSSV-rep	GO:0046983	protein dimerization activity	Molecular Function	5	0.4891	0.3554
WSSV-rep	GO:0016311	dephosphorylation	Biological Process	2	0.7443	0.3566
WSSV-rep	GO:0030203	glycosaminoglycan metabolic process	Biological Process	2	0.7567	0.3567
WSSV-rep	GO:0006464	cellular protein modification process	Biological Process	25	0.2402	0.3572
WSSV-rep	GO:0015276	ligand-gated ion channel activity	Molecular Function	2	0.7464	0.365
WSSV-rep	GO:0035091	phosphatidylinositol binding	Molecular Function	2	0.7257	0.369
WSSV-rep	GO:0065008	regulation of biological quality	Biological Process	10	0.347	0.3714
WSSV-rep	GO:0003779	actin binding	Molecular Function	9	0.3712	0.3728
WSSV-rep	GO:0016192	vesicle-mediated transport	Biological Process	4	0.5456	0.3735
WSSV-rep	GO:0004930	G protein-coupled receptor activity	Molecular Function	8	0.3885	0.3747
WSSV-rep	GO:0005543	phospholipid binding	Molecular Function	2	0.7257	0.3771
WSSV-rep	GO:0019755	one-carbon compound transport	Biological Process	2	0.7226	0.3796
WSSV-rep	GO:0004721	phosphoprotein phosphatase activity	Molecular Function	2	0.7443	0.3799
WSSV-rep	GO:0006163	purine nucleotide metabolic process	Biological Process	5	0.4895	0.3842
WSSV-rep	GO:0052689	carboxylic ester hydrolase activity	Molecular Function	2	0.7195	0.3849
WSSV-rep	GO:0015204	urea transmembrane transporter activity	Molecular Function	2	0.7226	0.385
WSSV-rep	GO:0055114	oxidation-reduction process	Biological Process	63	0.15	0.3868
WSSV-rep	GO:0046872	metal ion binding	Molecular Function	55	0.1568	0.3889
WSSV-rep	GO:0043168	anion binding	Molecular Function	65	0.1458	0.3898
WSSV-rep	GO:0046903	secretion	Biological Process	3	0.6124	0.3907
WSSV-rep	GO:0009132	nucleoside diphosphate metabolic process	Biological Process	2	-0.766	0.3934
WSSV-rep	GO:0032559	adenyl ribonucleotide binding	Molecular Function	40	0.1782	0.3935
WSSV-rep	GO:0015840	urea transport	Biological Process	2	0.7226	0.3941
WSSV-rep	GO:0071918	urea transmembrane transport	Biological Process	2	0.7226	0.3943
WSSV-rep	GO:0016646	oxidoreductase activity, acting on the CH-NH group of donors, NAD or NADP as aCellular Componenteptor	Molecular Function	3	0.5979	0.395
WSSV-rep	GO:0030554	adenyl nucleotide binding	Molecular Function	40	0.1782	0.3951
WSSV-rep	GO:0051726	regulation of cell cycle	Biological Process	5	0.4756	0.3959
WSSV-rep	GO:0046486	glycerolipid metabolic process	Biological Process	3	0.5969	0.396
WSSV-rep	GO:0006807	nitrogen compound metabolic process	Biological Process	131	0.1063	0.4059
WSSV-rep	GO:0006260	DNA replication	Biological Process	3	-0.619	0.4093
WSSV-rep	GO:0005509	calcium ion binding	Molecular Function	14	0.2904	0.4105
WSSV-rep	GO:0006650	glycerophospholipid metabolic process	Biological Process	3	0.5969	0.4121
WSSV-rep	GO:0033036	macromolecule localization	Biological Process	14	0.2922	0.4209
WSSV-rep	GO:0098797	plasma membrane protein complex	Cellular Component	3	-0.6249	0.4219
WSSV-rep	GO:0048037	cofactor binding	Molecular Function	30	0.1988	0.4261
WSSV-rep	GO:0098660	inorganic ion transmembrane transport	Biological Process	9	0.3622	0.4267
WSSV-rep	GO:0006188	IMP biosynthetic process	Biological Process	2	0.6884	0.4285
WSSV-rep	GO:0036094	small molecule binding	Molecular Function	70	0.1319	0.4341
WSSV-rep	GO:0032264	IMP salvage	Biological Process	2	0.6884	0.4353
WSSV-rep	GO:0044267	cellular protein metabolic process	Biological Process	26	0.2152	0.4357
WSSV-rep	GO:0008233	peptidase activity	Molecular Function	27	0.1966	0.4412
WSSV-rep	GO:0009167	purine ribonucleoside monophosphate metabolic process	Biological Process	2	0.6884	0.4418
WSSV-rep	GO:0005524	ATP binding	Molecular Function	39	0.166	0.4424
WSSV-rep	GO:0007265	Ras protein signal transduction	Biological Process	4	0.4751	0.4426
WSSV-rep	GO:0016053	organic acid biosynthetic process	Biological Process	5	0.4417	0.4431
WSSV-rep	GO:0009168	purine ribonucleoside monophosphate biosynthetic process	Biological Process	2	0.6884	0.4435
WSSV-rep	GO:0031577	spindle checkpoint	Biological Process	2	0.6625	0.4436
WSSV-rep	GO:0045930	negative regulation of mitotic cell cycle	Biological Process	2	0.6625	0.4437
WSSV-rep	GO:0051301	cell division	Biological Process	4	0.4751	0.4437
WSSV-rep	GO:0072341	modified amino acid binding	Molecular Function	2	-0.7464	0.4439
WSSV-rep	GO:0031012	extracellular matrix	Cellular Component	2	0.6832	0.4442
WSSV-rep	GO:0007091	metaphase/anaphase transition of mitotic cell cycle	Biological Process	2	0.6625	0.4445
WSSV-rep	GO:0051783	regulation of nuclear division	Biological Process	2	0.6625	0.4446
WSSV-rep	GO:0003876	AMP deaminase activity	Molecular Function	2	0.6884	0.4447
WSSV-rep	GO:0051985	negative regulation of chromosome segregation	Biological Process	2	0.6625	0.4447
WSSV-rep	GO:0045839	negative regulation of mitotic nuclear division	Biological Process	2	0.6625	0.4449
WSSV-rep	GO:0009161	ribonucleoside monophosphate metabolic process	Biological Process	2	0.6884	0.4449
WSSV-rep	GO:0051784	negative regulation of nuclear division	Biological Process	2	0.6625	0.4453
WSSV-rep	GO:0010965	regulation of mitotic sister chromatid separation	Biological Process	2	0.6625	0.4453
WSSV-rep	GO:0071174	mitotic spindle checkpoint	Biological Process	2	0.6625	0.4454
WSSV-rep	GO:0047623	adenosine-phosphate deaminase activity	Molecular Function	2	0.6884	0.4455
WSSV-rep	GO:1905818	regulation of chromosome separation	Biological Process	2	0.6625	0.4461
WSSV-rep	GO:0045841	negative regulation of mitotic metaphase/anaphase transition	Biological Process	2	0.6625	0.4463
WSSV-rep	GO:0051983	regulation of chromosome segregation	Biological Process	2	0.6625	0.4465
WSSV-rep	GO:0033044	regulation of chromosome organization	Biological Process	2	0.6625	0.4469
WSSV-rep	GO:1905819	negative regulation of chromosome separation	Biological Process	2	0.6625	0.4471
WSSV-rep	GO:0016043	cellular component organization	Biological Process	29	0.2008	0.4472
WSSV-rep	GO:2000816	negative regulation of mitotic sister chromatid separation	Biological Process	2	0.6625	0.4472
WSSV-rep	GO:0043094	cellular metabolic compound salvage	Biological Process	2	0.6884	0.4476
WSSV-rep	GO:0005452	inorganic anion exchanger activity	Molecular Function	4	0.5041	0.4478
WSSV-rep	GO:2001251	negative regulation of chromosome organization	Biological Process	2	0.6625	0.4479
WSSV-rep	GO:0043101	purine-containing compound salvage	Biological Process	2	0.6884	0.4484
WSSV-rep	GO:0007399	nervous system development	Biological Process	2	0.6418	0.4484
WSSV-rep	GO:0046040	IMP metabolic process	Biological Process	2	0.6884	0.4487
WSSV-rep	GO:0007266	Rho protein signal transduction	Biological Process	4	0.4751	0.4488
WSSV-rep	GO:0033178	proton-transporting two-sector ATPase complex, catalytic domain	Cellular Component	2	0.6936	0.4488
WSSV-rep	GO:1902100	negative regulation of metaphase/anaphase transition of cell cycle	Biological Process	2	0.6625	0.4488
WSSV-rep	GO:0035023	regulation of Rho protein signal transduction	Biological Process	4	0.4751	0.4491
WSSV-rep	GO:0070727	cellular macromolecule localization	Biological Process	3	0.5451	0.4492
WSSV-rep	GO:0065009	regulation of Molecular Functionunction	Biological Process	6	0.396	0.4496
WSSV-rep	GO:1901988	negative regulation of cell cycle phase transition	Biological Process	2	0.6625	0.4496
WSSV-rep	GO:0017016	Ras GTPase binding	Molecular Function	4	0.4751	0.4497
WSSV-rep	GO:0009156	ribonucleoside monophosphate biosynthetic process	Biological Process	2	0.6884	0.4498
WSSV-rep	GO:0007264	small GTPase mediated signal transduction	Biological Process	4	0.4751	0.4498
WSSV-rep	GO:0017048	Rho GTPase binding	Molecular Function	4	0.4751	0.45
WSSV-rep	GO:0007094	mitotic spindle assembly checkpoint	Biological Process	2	0.6625	0.45
WSSV-rep	GO:0016810	hydrolase activity, acting on carbon-nitrogen (but not peptide) bonds	Molecular Function	16	0.2668	0.4502
WSSV-rep	GO:1901605	alpha-amino acid metabolic process	Biological Process	16	0.2668	0.4504
WSSV-rep	GO:0071173	spindle assembly checkpoint	Biological Process	2	0.6625	0.4505
WSSV-rep	GO:0032261	purine nucleotide salvage	Biological Process	2	0.6884	0.4507
WSSV-rep	GO:0005737	cytoplasm	Cellular Component	25	0.2095	0.4513
WSSV-rep	GO:0030071	regulation of mitotic metaphase/anaphase transition	Biological Process	2	0.6625	0.4513
WSSV-rep	GO:0010948	negative regulation of cell cycle process	Biological Process	2	0.6625	0.4514
WSSV-rep	GO:1901990	regulation of mitotic cell cycle phase transition	Biological Process	2	0.6625	0.4517
WSSV-rep	GO:0071840	cellular component organization or biogenesis	Biological Process	29	0.2008	0.4521
WSSV-rep	GO:0051304	chromosome separation	Biological Process	2	0.6625	0.4522
WSSV-rep	GO:0016791	phosphatase activity	Molecular Function	5	0.4341	0.4522
WSSV-rep	GO:0015036	disulfide oxidoreductase activity	Molecular Function	3	0.5668	0.4523
WSSV-rep	GO:1902099	regulation of metaphase/anaphase transition of cell cycle	Biological Process	2	0.6625	0.4524
WSSV-rep	GO:0033045	regulation of sister chromatid segregation	Biological Process	2	0.6625	0.4527
WSSV-rep	GO:0010639	negative regulation of organelle organization	Biological Process	2	0.6625	0.4531
WSSV-rep	GO:0045786	negative regulation of cell cycle	Biological Process	2	0.6625	0.4531
WSSV-rep	GO:0033043	regulation of organelle organization	Biological Process	4	0.4751	0.4532
WSSV-rep	GO:0009126	purine nucleoside monophosphate metabolic process	Biological Process	2	0.6884	0.4533
WSSV-rep	GO:0007093	mitotic cell cycle checkpoint	Biological Process	2	0.6625	0.4534
WSSV-rep	GO:0007346	regulation of mitotic cell cycle	Biological Process	2	0.6625	0.4534
WSSV-rep	GO:0030029	actin filament-based process	Biological Process	7	0.3838	0.4534
WSSV-rep	GO:0033047	regulation of mitotic sister chromatid segregation	Biological Process	2	0.6625	0.4536
WSSV-rep	GO:0046394	carboxylic acid biosynthetic process	Biological Process	5	0.4417	0.4536
WSSV-rep	GO:1901987	regulation of cell cycle phase transition	Biological Process	2	0.6625	0.4538
WSSV-rep	GO:0005088	Ras guanyl-nucleotide exchange factor activity	Molecular Function	4	0.4751	0.4538
WSSV-rep	GO:1901991	negative regulation of mitotic cell cycle phase transition	Biological Process	2	0.6625	0.4538
WSSV-rep	GO:0007088	regulation of mitotic nuclear division	Biological Process	2	0.6625	0.454
WSSV-rep	GO:0006996	organelle organization	Biological Process	24	0.2027	0.4542
WSSV-rep	GO:0005089	Rho guanyl-nucleotide exchange factor activity	Molecular Function	4	0.4751	0.4544
WSSV-rep	GO:0051129	negative regulation of cellular component organization	Biological Process	2	0.6625	0.4545
WSSV-rep	GO:0050790	regulation of catalytic activity	Biological Process	6	0.396	0.4546
WSSV-rep	GO:0051306	mitotic sister chromatid separation	Biological Process	2	0.6625	0.4547
WSSV-rep	GO:0004222	metalloendopeptidase activity	Molecular Function	6	0.4051	0.4548
WSSV-rep	GO:0016310	phosphorylation	Biological Process	23	0.2076	0.4549
WSSV-rep	GO:0030036	actin cytoskeleton organization	Biological Process	7	0.3838	0.4551
WSSV-rep	GO:0004519	endonuclease activity	Molecular Function	3	0.5268	0.456
WSSV-rep	GO:0031267	small GTPase binding	Molecular Function	4	0.4751	0.4561
WSSV-rep	GO:0044784	metaphase/anaphase transition of cell cycle	Biological Process	2	0.6625	0.4561
WSSV-rep	GO:0033046	negative regulation of sister chromatid segregation	Biological Process	2	0.6625	0.4561
WSSV-rep	GO:0007166	cell surface receptor signaling pathway	Biological Process	7	0.3559	0.4563
WSSV-rep	GO:0043173	nucleotide salvage	Biological Process	2	0.6884	0.4564
WSSV-rep	GO:0015035	protein disulfide oxidoreductase activity	Molecular Function	3	0.5668	0.4564
WSSV-rep	GO:0033048	negative regulation of mitotic sister chromatid segregation	Biological Process	2	0.6625	0.4566
WSSV-rep	GO:0000075	cell cycle checkpoint	Biological Process	2	0.6625	0.4568
WSSV-rep	GO:0009127	purine nucleoside monophosphate biosynthetic process	Biological Process	2	0.6884	0.4575
WSSV-rep	GO:0046873	metal ion transmembrane transporter activity	Molecular Function	7	0.3611	0.4575
WSSV-rep	GO:0072330	monocarboxylic acid biosynthetic process	Biological Process	2	0.6408	0.4583
WSSV-rep	GO:0051020	GTPase binding	Molecular Function	4	0.4751	0.4591
WSSV-rep	GO:0005216	ion channel activity	Molecular Function	5	0.4168	0.4599
WSSV-rep	GO:0034613	cellular protein localization	Biological Process	3	0.5451	0.4609
WSSV-rep	GO:0005085	guanyl-nucleotide exchange factor activity	Molecular Function	4	0.4751	0.4612
WSSV-rep	GO:0010564	regulation of cell cycle process	Biological Process	4	0.4751	0.4621
WSSV-rep	GO:0022803	passive transmembrane transporter activity	Molecular Function	5	0.4168	0.4624
WSSV-rep	GO:0006508	proteolysis	Biological Process	26	0.1964	0.4626
WSSV-rep	GO:0070011	peptidase activity, acting on L-amino acid peptides	Molecular Function	26	0.1964	0.4629
WSSV-rep	GO:0022832	voltage-gated channel activity	Molecular Function	2	0.6159	0.4635
WSSV-rep	GO:0009064	glutamine family amino acid metabolic process	Biological Process	13	0.266	0.466
WSSV-rep	GO:1901576	organic substance biosynthetic process	Biological Process	56	0.1324	0.4665
WSSV-rep	GO:0004674	protein serine/threonine kinase activity	Molecular Function	3	0.5371	0.4666
WSSV-rep	GO:0015629	actin cytoskeleton	Cellular Component	3	0.5254	0.4668
WSSV-rep	GO:0015116	sulfate transmembrane transporter activity	Molecular Function	3	0.5226	0.4672
WSSV-rep	GO:0003924	GTPase activity	Molecular Function	7	0.3528	0.4674
WSSV-rep	GO:0046578	regulation of Ras protein signal transduction	Biological Process	4	0.4751	0.4676
WSSV-rep	GO:0051128	regulation of cellular component organization	Biological Process	4	0.4751	0.4687
WSSV-rep	GO:0051056	regulation of small GTPase mediated signal transduction	Biological Process	4	0.4751	0.4696
WSSV-rep	GO:0032940	secretion by cell	Biological Process	2	0.6118	0.47
WSSV-rep	GO:0046914	transition metal ion binding	Molecular Function	26	0.1914	0.4701
WSSV-rep	GO:0015267	channel activity	Molecular Function	5	0.4168	0.4715
WSSV-rep	GO:0015108	chloride transmembrane transporter activity	Molecular Function	2	0.6159	0.4739
WSSV-rep	GO:0004518	nuclease activity	Molecular Function	3	0.5268	0.475
WSSV-rep	GO:0005253	anion channel activity	Molecular Function	2	0.6159	0.4751
WSSV-rep	GO:0140056	organelle localization by membrane tethering	Biological Process	2	0.6118	0.4761
WSSV-rep	GO:0005244	voltage-gated ion channel activity	Molecular Function	2	0.6159	0.4771
WSSV-rep	GO:0008144	drug binding	Molecular Function	47	0.1419	0.4783
WSSV-rep	GO:0019899	enzyme binding	Molecular Function	6	0.3704	0.4787
WSSV-rep	GO:0008308	voltage-gated anion channel activity	Molecular Function	2	0.6159	0.479
WSSV-rep	GO:0048278	vesicle docking	Biological Process	2	0.6118	0.4796
WSSV-rep	GO:0005247	voltage-gated chloride channel activity	Molecular Function	2	0.6159	0.4799
WSSV-rep	GO:0030234	enzyme regulator activity	Molecular Function	9	0.3136	0.4799
WSSV-rep	GO:0005254	chloride channel activity	Molecular Function	2	0.6159	0.4801
WSSV-rep	GO:0008237	metallopeptidase activity	Molecular Function	8	0.3219	0.4811
WSSV-rep	GO:0009150	purine ribonucleotide metabolic process	Biological Process	4	0.4388	0.4811
WSSV-rep	GO:0140029	exocytic process	Biological Process	2	0.6118	0.4812
WSSV-rep	GO:0006821	chloride transport	Biological Process	2	0.6159	0.4815
WSSV-rep	GO:0048583	regulation of response to stimulus	Biological Process	10	0.2898	0.4821
WSSV-rep	GO:0006904	vesicle docking involved in exocytosis	Biological Process	2	0.6118	0.4821
WSSV-rep	GO:0042221	response to chemical	Biological Process	8	0.3167	0.4824
WSSV-rep	GO:0006887	exocytosis	Biological Process	2	0.6118	0.4834
WSSV-rep	GO:0008146	sulfotransferase activity	Molecular Function	6	0.3652	0.4834
WSSV-rep	GO:0008234	cysteine-type peptidase activity	Molecular Function	7	0.3431	0.4841
WSSV-rep	GO:0016782	transferase activity, transferring sulfur-containing groups	Molecular Function	6	0.3652	0.4877
WSSV-rep	GO:0006560	proline metabolic process	Biological Process	2	0.5973	0.4895
WSSV-rep	GO:0043085	positive regulation of catalytic activity	Biological Process	5	0.3956	0.4974
WSSV-rep	GO:0009259	ribonucleotide metabolic process	Biological Process	4	0.4388	0.5017
WSSV-rep	GO:0023051	regulation of signaling	Biological Process	9	0.2954	0.5027
WSSV-rep	GO:0044093	positive regulation of Molecular Functionunction	Biological Process	5	0.3956	0.5029
WSSV-rep	GO:0019693	ribose phosphate metabolic process	Biological Process	4	0.4388	0.5033
WSSV-rep	GO:0048017	inositol lipid-mediated signaling	Biological Process	2	0.5963	0.5035
WSSV-rep	GO:0022406	membrane docking	Biological Process	2	0.6118	0.5041
WSSV-rep	GO:0030258	lipid modification	Biological Process	2	0.5963	0.5053
WSSV-rep	GO:0140352	export from cell	Biological Process	2	0.6118	0.5094
WSSV-rep	GO:0000910	cytokinesis	Biological Process	3	0.4746	0.5099
WSSV-rep	GO:0016757	transferase activity, transferring glycosyl groups	Molecular Function	4	0.4367	0.5101
WSSV-rep	GO:0044249	cellular biosynthetic process	Biological Process	53	0.1334	0.5101
WSSV-rep	GO:0003713	transcription coactivator activity	Molecular Function	2	0.5932	0.5103
WSSV-rep	GO:1902882	regulation of response to oxidative stress	Biological Process	2	0.588	0.5105
WSSV-rep	GO:0046488	phosphatidylinositol metabolic process	Biological Process	2	0.5963	0.5107
WSSV-rep	GO:0009966	regulation of signal transduction	Biological Process	9	0.2954	0.5115
WSSV-rep	GO:1901700	response to oxygen-containing compound	Biological Process	4	0.4315	0.5193
WSSV-rep	GO:0004175	endopeptidase activity	Molecular Function	22	0.1956	0.5211
WSSV-rep	GO:0008610	lipid biosynthetic process	Biological Process	3	0.4777	0.5243
WSSV-rep	GO:0010646	regulation of cell communication	Biological Process	9	0.2954	0.5253
WSSV-rep	GO:0048015	phosphatidylinositol-mediated signaling	Biological Process	2	0.5963	0.5255
WSSV-rep	GO:0052646	alditol phosphate metabolic process	Biological Process	2	0.5745	0.5264
WSSV-rep	GO:0005576	extracellular region	Cellular Component	8	0.3094	0.5349
WSSV-rep	GO:0009331	glycerol-3-phosphate dehydrogenase complex	Cellular Component	2	0.5745	0.5369
WSSV-rep	GO:0015698	inorganic anion transport	Biological Process	6	0.3565	0.5386
WSSV-rep	GO:0071944	cell periphery	Cellular Component	15	0.2288	0.5409
WSSV-rep	GO:0016747	transferase activity, transferring acyl groups other than amino-acyl groups	Molecular Function	2	-0.707	0.5409
WSSV-rep	GO:0019842	vitamin binding	Molecular Function	6	-0.4439	0.5413
WSSV-rep	GO:0005201	extracellular matrix structural constituent	Molecular Function	2	0.5621	0.5417
WSSV-rep	GO:0005975	carbohydrate metabolic process	Biological Process	15	0.2319	0.5463
WSSV-rep	GO:0009058	biosynthetic process	Biological Process	58	0.1196	0.5485
WSSV-rep	GO:0016860	intramolecular oxidoreductase activity	Molecular Function	2	0.5663	0.551
WSSV-rep	GO:0061640	cytoskeleton-dependent cytokinesis	Biological Process	3	0.4746	0.5517
WSSV-rep	GO:0008652	cellular amino acid biosynthetic process	Biological Process	3	0.4698	0.5523
WSSV-rep	GO:0098802	plasma membrane receptor complex	Cellular Component	2	-0.7019	0.5524
WSSV-rep	GO:0006072	glycerol-3-phosphate metabolic process	Biological Process	2	0.5745	0.553
WSSV-rep	GO:0016830	carbon-carbon lyase activity	Molecular Function	4	-0.5124	0.5551
WSSV-rep	GO:0043235	receptor complex	Cellular Component	2	-0.7019	0.5561
WSSV-rep	GO:0016667	oxidoreductase activity, acting on a sulfur group of donors	Molecular Function	5	0.367	0.5585
WSSV-rep	GO:0008305	integrin complex	Cellular Component	2	-0.7019	0.5586
WSSV-rep	GO:0031966	mitochondrial membrane	Cellular Component	3	0.4491	0.5615
WSSV-rep	GO:0044237	cellular metabolic process	Biological Process	126	0.0832	0.5622
WSSV-rep	GO:0050662	coenzyme binding	Molecular Function	11	-0.3135	0.5625
WSSV-rep	GO:0005886	plasma membrane	Cellular Component	14	0.2285	0.5635
WSSV-rep	GO:1901607	alpha-amino acid biosynthetic process	Biological Process	3	0.4698	0.5652
WSSV-rep	GO:0048285	organelle fission	Biological Process	4	0.4129	0.5662
WSSV-rep	GO:0042995	cell projection	Cellular Component	2	0.5445	0.5729
WSSV-rep	GO:0030055	cell-substrate junction	Cellular Component	2	0.5445	0.5759
WSSV-rep	GO:0005912	adherens junction	Cellular Component	2	0.5445	0.5775
WSSV-rep	GO:0044260	cellular macromolecule metabolic process	Biological Process	56	0.1198	0.5779
WSSV-rep	GO:1901657	glycosyl compound metabolic process	Biological Process	4	0.4025	0.5785
WSSV-rep	GO:0098636	protein complex involved in cell adhesion	Cellular Component	2	-0.7019	0.5855
WSSV-rep	GO:0015370	solute:sodium symporter activity	Molecular Function	5	0.3603	0.5901
WSSV-rep	GO:0009116	nucleoside metabolic process	Biological Process	4	0.4025	0.5902
WSSV-rep	GO:0005925	focal adhesion	Cellular Component	2	0.5445	0.5903
WSSV-rep	GO:0032787	monocarboxylic acid metabolic process	Biological Process	5	0.3597	0.5906
WSSV-rep	GO:0098772	Molecular Functionunction regulator	Molecular Function	15	0.2206	0.5911
WSSV-rep	GO:0016740	transferase activity	Molecular Function	52	0.124	0.5912
WSSV-rep	GO:0070161	anchoring junction	Cellular Component	2	0.5445	0.5915
WSSV-rep	GO:0015081	sodium ion transmembrane transporter activity	Molecular Function	5	0.3603	0.5915
WSSV-rep	GO:0005328	neurotransmitter:sodium symporter activity	Molecular Function	5	0.3603	0.5915
WSSV-rep	GO:0016051	carbohydrate biosynthetic process	Biological Process	4	0.4004	0.5916
WSSV-rep	GO:0120025	plasma membrane bounded cell projection	Cellular Component	2	0.5445	0.5919
WSSV-rep	GO:0055086	nucleobase-containing small molecule metabolic process	Biological Process	19	-0.2429	0.5921
WSSV-rep	GO:0022610	biological adhesion	Biological Process	11	0.2487	0.5925
WSSV-rep	GO:0034654	nucleobase-containing compound biosynthetic process	Biological Process	38	-0.1732	0.5932
WSSV-rep	GO:0043087	regulation of GTPase activity	Biological Process	4	0.3952	0.5933
WSSV-rep	GO:0031090	organelle membrane	Cellular Component	3	0.4491	0.5936
WSSV-rep	GO:0005740	mitochondrial envelope	Cellular Component	3	0.4491	0.5964
WSSV-rep	GO:0005924	cell-substrate adherens junction	Cellular Component	2	0.5445	0.5964
WSSV-rep	GO:0005743	mitochondrial inner membrane	Cellular Component	3	0.4491	0.5965
WSSV-rep	GO:0019866	organelle inner membrane	Cellular Component	3	0.4491	0.5971
WSSV-rep	GO:0044270	cellular nitrogen compound catabolic process	Biological Process	5	-0.4532	0.5974
WSSV-rep	GO:0005326	neurotransmitter transmembrane transporter activity	Molecular Function	5	0.3603	0.5975
WSSV-rep	GO:0016879	ligase activity, forming carbon-nitrogen bonds	Molecular Function	3	0.4397	0.5977
WSSV-rep	GO:0005507	copper ion binding	Molecular Function	2	0.5487	0.5982
WSSV-rep	GO:0007155	cell adhesion	Biological Process	11	0.2487	0.5987
WSSV-rep	GO:0016835	carbon-oxygen lyase activity	Molecular Function	3	0.4435	0.5988
WSSV-rep	GO:0051336	regulation of hydrolase activity	Biological Process	4	0.3952	0.5989
WSSV-rep	GO:0044272	sulfur compound biosynthetic process	Biological Process	3	0.4408	0.5993
WSSV-rep	GO:0016836	hydro-lyase activity	Molecular Function	3	0.4435	0.6024
WSSV-rep	GO:0051015	actin filament binding	Molecular Function	2	0.5248	0.6055
WSSV-rep	GO:0006732	coenzyme metabolic process	Biological Process	3	0.4408	0.6057
WSSV-rep	GO:0015294	solute:cation symporter activity	Molecular Function	5	0.3603	0.6083
WSSV-rep	GO:0006790	sulfur compound metabolic process	Biological Process	3	0.4408	0.6116
WSSV-rep	GO:0016817	hydrolase activity, acting on acid anhydrides	Molecular Function	23	0.1682	0.6124
WSSV-rep	GO:0020037	heme binding	Molecular Function	19	0.1823	0.6124
WSSV-rep	GO:0070279	vitamin B6 binding	Molecular Function	3	-0.5596	0.6161
WSSV-rep	GO:0003700	DNA-binding transcription factor activity	Molecular Function	13	0.2188	0.6198
WSSV-rep	GO:0044429	mitochondrial part	Cellular Component	3	0.4491	0.6201
WSSV-rep	GO:0005887	integral component of plasma membrane	Cellular Component	10	0.2484	0.6203
WSSV-rep	GO:0044877	protein-containing complex binding	Molecular Function	5	0.352	0.6212
WSSV-rep	GO:0003723	RNA binding	Molecular Function	2	-0.6605	0.6217
WSSV-rep	GO:0031226	intrinsic component of plasma membrane	Cellular Component	10	0.2484	0.6241
WSSV-rep	GO:0046906	tetrapyrrole binding	Molecular Function	19	0.1823	0.6314
WSSV-rep	GO:0030170	pyridoxal phosphate binding	Molecular Function	3	-0.5596	0.6376
WSSV-rep	GO:0016818	hydrolase activity, acting on acid anhydrides, in phosphorus-containing anhydrides	Molecular Function	23	0.1682	0.6416
WSSV-rep	GO:0016462	pyrophosphatase activity	Molecular Function	23	0.1682	0.6507
WSSV-rep	GO:0046434	organophosphate catabolic process	Biological Process	3	-0.5402	0.6595
WSSV-rep	GO:0043043	peptide biosynthetic process	Biological Process	2	-0.6408	0.6664
WSSV-rep	GO:0006518	peptide metabolic process	Biological Process	2	-0.6408	0.6703
WSSV-rep	GO:0006575	cellular modified amino acid metabolic process	Biological Process	2	-0.6408	0.672
WSSV-rep	GO:0034655	nucleobase-containing compound catabolic process	Biological Process	3	-0.5402	0.6723
WSSV-rep	GO:0019438	aromatic compound biosynthetic process	Biological Process	39	-0.1614	0.6733
WSSV-rep	GO:0016893	endonuclease activity, active with either ribo- or deoxyribonucleic acids and producing 5'-phosphomonoesters	Molecular Function	2	0.4959	0.6796
WSSV-rep	GO:0004540	ribonuclease activity	Molecular Function	2	0.4959	0.6798
WSSV-rep	GO:0140098	catalytic activity, acting on RNA	Molecular Function	2	0.4959	0.681
WSSV-rep	GO:0004521	endoribonuclease activity	Molecular Function	2	0.4959	0.6866
WSSV-rep	GO:0019319	hexose biosynthetic process	Biological Process	2	0.4896	0.6887
WSSV-rep	GO:0006541	glutamine metabolic process	Biological Process	8	0.2646	0.6893
WSSV-rep	GO:0004523	RNA-DNA hybrid ribonuclease activity	Molecular Function	2	0.4959	0.6898
WSSV-rep	GO:0051248	negative regulation of protein metabolic process	Biological Process	2	0.4886	0.6899
WSSV-rep	GO:0003677	DNA binding	Molecular Function	27	-0.1933	0.6911
WSSV-rep	GO:0016831	carboxy-lyase activity	Molecular Function	3	-0.5119	0.6942
WSSV-rep	GO:0051246	regulation of protein metabolic process	Biological Process	2	0.4886	0.6956
WSSV-rep	GO:0008272	sulfate transport	Biological Process	4	0.3558	0.6957
WSSV-rep	GO:0006536	glutamate metabolic process	Biological Process	2	-0.6356	0.6964
WSSV-rep	GO:0016779	nucleotidyltransferase activity	Molecular Function	2	0.4938	0.6968
WSSV-rep	GO:0051640	organelle localization	Biological Process	4	0.362	0.6981
WSSV-rep	GO:0046364	monosaCellular Componentharide biosynthetic process	Biological Process	2	0.4896	0.6982
WSSV-rep	GO:0033554	cellular response to stress	Biological Process	4	0.36	0.6988
WSSV-rep	GO:0032269	negative regulation of cellular protein metabolic process	Biological Process	2	0.4886	0.6995
WSSV-rep	GO:0015399	primary active transmembrane transporter activity	Molecular Function	7	0.2726	0.7013
WSSV-rep	GO:0006006	glucose metabolic process	Biological Process	2	0.4896	0.702
WSSV-rep	GO:0051188	cofactor biosynthetic process	Biological Process	4	0.361	0.7023
WSSV-rep	GO:1901682	sulfur compound transmembrane transporter activity	Molecular Function	4	0.3558	0.7024
WSSV-rep	GO:0005996	monosaCellular Componentharide metabolic process	Biological Process	2	0.4896	0.7029
WSSV-rep	GO:0016891	endoribonuclease activity, producing 5'-phosphomonoesters	Molecular Function	2	0.4959	0.7092
WSSV-rep	GO:0030865	cortical cytoskeleton organization	Biological Process	2	0.4741	0.7162
WSSV-rep	GO:0006094	gluconeogenesis	Biological Process	2	0.4896	0.7175
WSSV-rep	GO:0051302	regulation of cell division	Biological Process	2	0.4741	0.719
WSSV-rep	GO:0051493	regulation of cytoskeleton organization	Biological Process	2	0.4741	0.7201
WSSV-rep	GO:0044087	regulation of cellular component biogenesis	Biological Process	2	0.4741	0.7243
WSSV-rep	GO:0043547	positive regulation of GTPase activity	Biological Process	3	0.3948	0.7252
WSSV-rep	GO:0072348	sulfur compound transport	Biological Process	4	0.3558	0.7265
WSSV-rep	GO:0042626	ATPase-coupled transmembrane transporter activity	Molecular Function	7	0.2726	0.7266
WSSV-rep	GO:0044282	small molecule catabolic process	Biological Process	5	0.3146	0.7266
WSSV-rep	GO:0032970	regulation of actin filament-based process	Biological Process	2	0.4741	0.7268
WSSV-rep	GO:0003712	transcription coregulator activity	Molecular Function	4	0.3434	0.7273
WSSV-rep	GO:0019318	hexose metabolic process	Biological Process	2	0.4896	0.7281
WSSV-rep	GO:0032268	regulation of cellular protein metabolic process	Biological Process	2	0.4886	0.7283
WSSV-rep	GO:0051345	positive regulation of hydrolase activity	Biological Process	3	0.3948	0.7287
WSSV-rep	GO:0032956	regulation of actin cytoskeleton organization	Biological Process	2	0.4741	0.729
WSSV-rep	GO:0016903	oxidoreductase activity, acting on the aldehyde or oxo group of donors	Molecular Function	4	0.3475	0.7321
WSSV-rep	GO:0016620	oxidoreductase activity, acting on the aldehyde or oxo group of donors, NAD or NADP as aCellular Componenteptor	Molecular Function	4	0.3475	0.7394
WSSV-rep	GO:0030866	cortical actin cytoskeleton organization	Biological Process	2	0.4741	0.7395
WSSV-rep	GO:0005739	mitochondrion	Cellular Component	6	0.2827	0.7424
WSSV-rep	GO:0051287	NAD binding	Molecular Function	2	0.4752	0.7425
WSSV-rep	GO:0016811	hydrolase activity, acting on carbon-nitrogen (but not peptide) bonds, in linear amides	Molecular Function	7	0.2643	0.7461
WSSV-rep	GO:0007049	cell cycle	Biological Process	8	0.2396	0.777
WSSV-rep	GO:0005319	lipid transporter activity	Molecular Function	7	-0.3361	0.7779
WSSV-rep	GO:0019439	aromatic compound catabolic process	Biological Process	4	-0.4378	0.7811
WSSV-rep	GO:1901362	organic cyclic compound biosynthetic process	Biological Process	40	-0.1502	0.7852
WSSV-rep	GO:0031683	G-protein beta/gamma-subunit complex binding	Molecular Function	3	0.3817	0.7871
WSSV-rep	GO:0016705	oxidoreductase activity, acting on paired donors, with incorporation or reduction of molecular oxygen	Molecular Function	14	0.1813	0.7921
WSSV-rep	GO:0006091	generation of precursor metabolites and energy	Biological Process	2	-0.5952	0.798
WSSV-rep	GO:0008270	zinc ion binding	Molecular Function	12	0.1946	0.8029
WSSV-rep	GO:0018130	heterocycle biosynthetic process	Biological Process	40	-0.1502	0.8039
WSSV-rep	GO:0015849	organic acid transport	Biological Process	4	0.3154	0.8123
WSSV-rep	GO:0044421	extracellular region part	Cellular Component	5	0.296	0.8132
WSSV-rep	GO:0031532	actin cytoskeleton reorganization	Biological Process	3	0.3689	0.8142
WSSV-rep	GO:0031327	negative regulation of cellular biosynthetic process	Biological Process	2	-0.5673	0.8249
WSSV-rep	GO:0043648	dicarboxylic acid metabolic process	Biological Process	4	-0.4046	0.8263
WSSV-rep	GO:0046942	carboxylic acid transport	Biological Process	4	0.3154	0.8271
WSSV-rep	GO:0009055	electron transfer activity	Molecular Function	4	0.3164	0.8289
WSSV-rep	GO:0051186	cofactor metabolic process	Biological Process	6	0.2651	0.829
WSSV-rep	GO:0016746	transferase activity, transferring acyl groups	Molecular Function	5	-0.3742	0.8302
WSSV-rep	GO:0008484	sulfuric ester hydrolase activity	Molecular Function	2	-0.5745	0.8305
WSSV-rep	GO:0044271	cellular nitrogen compound biosynthetic process	Biological Process	43	-0.144	0.8311
WSSV-rep	GO:0140110	transcription regulator activity	Molecular Function	17	0.1599	0.8312
WSSV-rep	GO:0018149	peptide cross-linking	Biological Process	2	-0.5735	0.8328
WSSV-rep	GO:0010629	negative regulation of gene expression	Biological Process	2	-0.5673	0.8329
WSSV-rep	GO:0019637	organophosphate metabolic process	Biological Process	21	-0.1973	0.8348
WSSV-rep	GO:0003810	protein-glutamine gamma-glutamyltransferase activity	Molecular Function	2	-0.5735	0.8377
WSSV-rep	GO:0005516	calmodulin binding	Molecular Function	2	-0.5952	0.8379
WSSV-rep	GO:1905114	cell surface receptor signaling pathway involved in cell-cell signaling	Biological Process	3	0.3544	0.8393
WSSV-rep	GO:0004359	glutaminase activity	Molecular Function	6	0.264	0.8401
WSSV-rep	GO:0009890	negative regulation of biosynthetic process	Biological Process	2	-0.5673	0.8444
WSSV-rep	GO:0005506	iron ion binding	Molecular Function	10	0.2038	0.8486
WSSV-rep	GO:0032501	multicellular organismal process	Biological Process	7	0.2346	0.8487
WSSV-rep	GO:2000113	negative regulation of cellular macromolecule biosynthetic process	Biological Process	2	-0.5673	0.8487
WSSV-rep	GO:0016763	transferase activity, transferring pentosyl groups	Molecular Function	2	-0.5642	0.849
WSSV-rep	GO:0016813	hydrolase activity, acting on carbon-nitrogen (but not peptide) bonds, in linear amidines	Molecular Function	3	0.3492	0.8498
WSSV-rep	GO:0016055	Wnt signaling pathway	Biological Process	3	0.3544	0.8502
WSSV-rep	GO:0046034	ATP metabolic process	Biological Process	3	0.3599	0.8513
WSSV-rep	GO:0006950	response to stress	Biological Process	13	0.1801	0.8514
WSSV-rep	GO:0198738	cell-cell signaling by wnt	Biological Process	3	0.3544	0.8516
WSSV-rep	GO:0010876	lipid localization	Biological Process	9	-0.2836	0.856
WSSV-rep	GO:0005829	cytosol	Cellular Component	3	-0.4656	0.8566
WSSV-rep	GO:0016741	transferase activity, transferring one-carbon groups	Molecular Function	4	0.3029	0.86
WSSV-rep	GO:0006259	DNA metabolic process	Biological Process	5	-0.3674	0.86
WSSV-rep	GO:0004252	serine-type endopeptidase activity	Molecular Function	10	0.1931	0.8635
WSSV-rep	GO:0006139	nucleobase-containing compound metabolic process	Biological Process	47	-0.1296	0.8635
WSSV-rep	GO:0007267	cell-cell signaling	Biological Process	3	0.3544	0.8645
WSSV-rep	GO:0006869	lipid transport	Biological Process	9	-0.2836	0.8651
WSSV-rep	GO:1901135	carbohydrate derivative metabolic process	Biological Process	23	-0.1719	0.8656
WSSV-rep	GO:0016639	oxidoreductase activity, acting on the CH-NH2 group of donors, NAD or NADP as aCellular Componenteptor	Molecular Function	2	-0.5414	0.8685
WSSV-rep	GO:0010558	negative regulation of macromolecule biosynthetic process	Biological Process	2	-0.5673	0.8686
WSSV-rep	GO:0050660	flavin adenine dinucleotide binding	Molecular Function	4	-0.4025	0.8689
WSSV-rep	GO:0031406	carboxylic acid binding	Molecular Function	3	-0.4425	0.8699
WSSV-rep	GO:0008168	methyltransferase activity	Molecular Function	3	-0.4345	0.8707
WSSV-rep	GO:0008514	organic anion transmembrane transporter activity	Molecular Function	5	0.2721	0.871
WSSV-rep	GO:0000819	sister chromatid segregation	Biological Process	3	0.3288	0.8713
WSSV-rep	GO:0016614	oxidoreductase activity, acting on CH-OH group of donors	Molecular Function	5	-0.3416	0.8734
WSSV-rep	GO:0043177	organic acid binding	Molecular Function	3	-0.4425	0.8758
WSSV-rep	GO:0044262	cellular carbohydrate metabolic process	Biological Process	2	0.4058	0.8761
WSSV-rep	GO:0016052	carbohydrate catabolic process	Biological Process	2	-0.5362	0.8766
WSSV-rep	GO:0044459	plasma membrane part	Cellular Component	12	-0.2333	0.8772
WSSV-rep	GO:0017171	serine hydrolase activity	Molecular Function	10	0.1931	0.8776
WSSV-rep	GO:0033218	amide binding	Molecular Function	3	-0.4425	0.8786
WSSV-rep	GO:0006525	arginine metabolic process	Biological Process	2	0.4048	0.8799
WSSV-rep	GO:0009059	macromolecule biosynthetic process	Biological Process	29	-0.1369	0.8813
WSSV-rep	GO:2000112	regulation of cellular macromolecule biosynthetic process	Biological Process	22	-0.1575	0.8819
WSSV-rep	GO:0048609	multicellular organismal reproductive process	Biological Process	2	-0.4814	0.8826
WSSV-rep	GO:0019953	sexual reproduction	Biological Process	2	-0.4814	0.8828
WSSV-rep	GO:0016627	oxidoreductase activity, acting on the CH-CH group of donors	Molecular Function	3	-0.4518	0.8828
WSSV-rep	GO:0000280	nuclear division	Biological Process	3	0.3288	0.8853
WSSV-rep	GO:0032504	multicellular organism reproduction	Biological Process	2	-0.4814	0.8857
WSSV-rep	GO:1901565	organonitrogen compound catabolic process	Biological Process	8	-0.2458	0.8861
WSSV-rep	GO:0051704	multi-organism process	Biological Process	2	-0.4814	0.8861
WSSV-rep	GO:0007292	female gamete generation	Biological Process	2	-0.4814	0.8862
WSSV-rep	GO:0016825	hydrolase activity, acting on acid phosphorus-nitrogen bonds	Molecular Function	10	0.1931	0.8865
WSSV-rep	GO:0098813	nuclear chromosome segregation	Biological Process	3	0.3288	0.8869
WSSV-rep	GO:0000003	reproduction	Biological Process	2	-0.4814	0.888
WSSV-rep	GO:0030001	metal ion transport	Biological Process	2	0.3892	0.8881
WSSV-rep	GO:0016616	oxidoreductase activity, acting on the CH-OH group of donors, NAD or NADP as aCellular Componenteptor	Molecular Function	4	-0.3413	0.8891
WSSV-rep	GO:0003006	developmental process involved in reproduction	Biological Process	2	-0.4814	0.8895
WSSV-rep	GO:0007059	chromosome segregation	Biological Process	3	0.3288	0.8903
WSSV-rep	GO:0043565	sequence-specific DNA binding	Molecular Function	10	-0.2319	0.8905
WSSV-rep	GO:0006355	regulation of transcription, DNA-templated	Biological Process	22	-0.1575	0.8911
WSSV-rep	GO:0000070	mitotic sister chromatid segregation	Biological Process	3	0.3288	0.8918
WSSV-rep	GO:0008236	serine-type peptidase activity	Molecular Function	10	0.1931	0.8939
WSSV-rep	GO:0022412	cellular process involved in reproduction in multicellular organism	Biological Process	2	-0.4814	0.8949
WSSV-rep	GO:0009063	cellular amino acid catabolic process	Biological Process	4	-0.3703	0.8957
WSSV-rep	GO:0009892	negative regulation of metabolic process	Biological Process	3	0.3219	0.8975
WSSV-rep	GO:0051172	negative regulation of nitrogen compound metabolic process	Biological Process	3	0.3219	0.8977
WSSV-rep	GO:0015556	C4-dicarboxylate transmembrane transporter activity	Molecular Function	3	0.315	0.8977
WSSV-rep	GO:0030054	cell junction	Cellular Component	4	0.2946	0.898
WSSV-rep	GO:0004197	cysteine-type endopeptidase activity	Molecular Function	5	-0.3385	0.8985
WSSV-rep	GO:0010605	negative regulation of macromolecule metabolic process	Biological Process	3	0.3219	0.8987
WSSV-rep	GO:0005310	dicarboxylic acid transmembrane transporter activity	Molecular Function	3	0.315	0.899
WSSV-rep	GO:0031324	negative regulation of cellular metabolic process	Biological Process	3	0.3219	0.899
WSSV-rep	GO:0044772	mitotic cell cycle phase transition	Biological Process	3	0.3288	0.899
WSSV-rep	GO:0140014	mitotic nuclear division	Biological Process	3	0.3288	0.8991
WSSV-rep	GO:0044281	small molecule metabolic process	Biological Process	50	0.0869	0.8995
WSSV-rep	GO:0098661	inorganic anion transmembrane transport	Biological Process	3	0.315	0.9
WSSV-rep	GO:0098656	anion transmembrane transport	Biological Process	3	0.315	0.9004
WSSV-rep	GO:0007276	gamete generation	Biological Process	2	-0.4814	0.9005
WSSV-rep	GO:1905039	carboxylic acid transmembrane transport	Biological Process	3	0.315	0.9006
WSSV-rep	GO:0044770	cell cycle phase transition	Biological Process	3	0.3288	0.9008
WSSV-rep	GO:0022414	reproductive process	Biological Process	2	-0.4814	0.9025
WSSV-rep	GO:1903825	organic acid transmembrane transport	Biological Process	3	0.315	0.903
WSSV-rep	GO:0006835	dicarboxylic acid transport	Biological Process	3	0.315	0.9032
WSSV-rep	GO:1901136	carbohydrate derivative catabolic process	Biological Process	4	-0.3734	0.9032
WSSV-rep	GO:0015297	antiporter activity	Molecular Function	3	0.315	0.9033
WSSV-rep	GO:0015743	malate transport	Biological Process	3	0.315	0.9036
WSSV-rep	GO:0005342	organic acid transmembrane transporter activity	Molecular Function	3	0.315	0.9042
WSSV-rep	GO:0010648	negative regulation of cell communication	Biological Process	4	0.2739	0.9055
WSSV-rep	GO:0015740	C4-dicarboxylate transport	Biological Process	3	0.315	0.9056
WSSV-rep	GO:0015711	organic anion transport	Biological Process	6	0.2256	0.9064
WSSV-rep	GO:0044703	multi-organism reproductive process	Biological Process	2	-0.4814	0.908
WSSV-rep	GO:0009968	negative regulation of signal transduction	Biological Process	4	0.2739	0.9115
WSSV-rep	GO:0034645	cellular macromolecule biosynthetic process	Biological Process	28	-0.152	0.9115
WSSV-rep	GO:0048585	negative regulation of response to stimulus	Biological Process	4	0.2739	0.912
WSSV-rep	GO:0048477	oogenesis	Biological Process	2	-0.4814	0.912
WSSV-rep	GO:0033993	response to lipid	Biological Process	2	-0.4783	0.9126
WSSV-rep	GO:0017147	Wnt-protein binding	Molecular Function	2	-0.499	0.9133
WSSV-rep	GO:0023057	negative regulation of signaling	Biological Process	4	0.2739	0.9133
WSSV-rep	GO:0046943	carboxylic acid transmembrane transporter activity	Molecular Function	3	0.315	0.9147
WSSV-rep	GO:0000287	magnesium ion binding	Molecular Function	4	-0.3734	0.9178
WSSV-rep	GO:0007281	germ cell development	Biological Process	2	-0.4814	0.9179
WSSV-rep	GO:0043603	cellular amide metabolic process	Biological Process	6	-0.308	0.9192
WSSV-rep	GO:0003676	nucleic acid binding	Molecular Function	41	-0.1239	0.9198
WSSV-rep	GO:0098590	plasma membrane region	Cellular Component	2	-0.4814	0.9204
WSSV-rep	GO:0015744	suCellular Componentinate transport	Biological Process	2	0.3551	0.9209
WSSV-rep	GO:0015117	thiosulfate transmembrane transporter activity	Molecular Function	2	0.3551	0.9212
WSSV-rep	GO:0018193	peptidyl-amino acid modification	Biological Process	2	-0.4959	0.9222
WSSV-rep	GO:0046395	carboxylic acid catabolic process	Biological Process	4	-0.3703	0.9231
WSSV-rep	GO:0014070	response to organic cyclic compound	Biological Process	2	-0.4783	0.9239
WSSV-rep	GO:0006725	cellular aromatic compound metabolic process	Biological Process	49	-0.1125	0.9241
WSSV-rep	GO:0015140	malate transmembrane transporter activity	Molecular Function	2	0.3551	0.9244
WSSV-rep	GO:0015141	suCellular Componentinate transmembrane transporter activity	Molecular Function	2	0.3551	0.9248
WSSV-rep	GO:0016054	organic acid catabolic process	Biological Process	4	-0.3703	0.925
WSSV-rep	GO:0005615	extracellular space	Cellular Component	3	0.2953	0.9254
WSSV-rep	GO:0006817	phosphate ion transport	Biological Process	2	0.3551	0.9268
WSSV-rep	GO:0015729	oxaloacetate transport	Biological Process	2	0.3551	0.9268
WSSV-rep	GO:0006281	DNA repair	Biological Process	2	0.3592	0.9279
WSSV-rep	GO:0019205	nucleobase-containing compound kinase activity	Molecular Function	2	-0.4586	0.9313
WSSV-rep	GO:0042737	drug catabolic process	Biological Process	2	0.3489	0.9319
WSSV-rep	GO:0015709	thiosulfate transport	Biological Process	2	0.3551	0.9326
WSSV-rep	GO:0015893	drug transport	Biological Process	2	0.3551	0.9339
WSSV-rep	GO:0000255	allantoin metabolic process	Biological Process	2	0.3489	0.9358
WSSV-rep	GO:0022402	cell cycle process	Biological Process	7	0.1888	0.948
WSSV-rep	GO:0042802	identical protein binding	Molecular Function	2	-0.4265	0.9484
WSSV-rep	GO:0016671	oxidoreductase activity, acting on a sulfur group of donors, disulfide as aCellular Componenteptor	Molecular Function	2	0.3333	0.9489
WSSV-rep	GO:1901575	organic substance catabolic process	Biological Process	11	-0.1923	0.95
WSSV-rep	GO:0000278	mitotic cell cycle	Biological Process	5	0.2137	0.9523
WSSV-rep	GO:1902494	catalytic complex	Cellular Component	3	-0.3554	0.9549
WSSV-rep	GO:0030154	cell differentiation	Biological Process	3	-0.3596	0.9566
WSSV-rep	GO:0034641	cellular nitrogen compound metabolic process	Biological Process	54	-0.0947	0.9581
WSSV-rep	GO:1901606	alpha-amino acid catabolic process	Biological Process	3	-0.3699	0.9586
WSSV-rep	GO:0042493	response to drug	Biological Process	3	-0.3527	0.9598
WSSV-rep	GO:0006090	pyruvate metabolic process	Biological Process	2	-0.442	0.9598
WSSV-rep	GO:0048018	receptor ligand activity	Molecular Function	4	-0.3164	0.9603
WSSV-rep	GO:0016638	oxidoreductase activity, acting on the CH-NH2 group of donors	Molecular Function	3	-0.3679	0.9622
WSSV-rep	GO:0030546	signaling receptor activator activity	Molecular Function	4	-0.3164	0.9624
WSSV-rep	GO:0030545	receptor regulator activity	Molecular Function	4	-0.3164	0.9642
WSSV-rep	GO:0048869	cellular developmental process	Biological Process	3	-0.3596	0.9648
WSSV-rep	GO:0016887	ATPase activity	Molecular Function	9	-0.2214	0.9664
WSSV-rep	GO:1990204	oxidoreductase complex	Cellular Component	3	-0.3554	0.9667
WSSV-rep	GO:0009653	anatomical structure morphogenesis	Biological Process	3	-0.3596	0.9668
WSSV-rep	GO:0005102	signaling receptor binding	Molecular Function	4	-0.3164	0.9673
WSSV-rep	GO:1903047	mitotic cell cycle process	Biological Process	5	0.2137	0.9685
WSSV-rep	GO:0048468	cell development	Biological Process	3	-0.3596	0.9685
WSSV-rep	GO:0048856	anatomical structure development	Biological Process	6	0.1864	0.9705
WSSV-rep	GO:0010467	gene expression	Biological Process	25	-0.0999	0.971
WSSV-rep	GO:0044283	small molecule biosynthetic process	Biological Process	9	0.1568	0.9713
WSSV-rep	GO:0032502	developmental process	Biological Process	6	0.1864	0.9728
WSSV-rep	GO:0051171	regulation of nitrogen compound metabolic process	Biological Process	24	-0.1049	0.9742
WSSV-rep	GO:0031326	regulation of cellular biosynthetic process	Biological Process	24	-0.1049	0.9763
WSSV-rep	GO:0043604	amide biosynthetic process	Biological Process	4	-0.2282	0.9798
WSSV-rep	GO:0032774	RNA biosynthetic process	Biological Process	24	-0.1049	0.9808
WSSV-rep	GO:0060589	nucleoside-triphosphatase regulator activity	Molecular Function	4	-0.277	0.9811
WSSV-rep	GO:0010468	regulation of gene expression	Biological Process	23	-0.1253	0.9813
WSSV-rep	GO:0008083	growth factor activity	Molecular Function	3	-0.3161	0.9825
WSSV-rep	GO:0010556	regulation of macromolecule biosynthetic process	Biological Process	23	-0.1253	0.9848
WSSV-rep	GO:0015748	organophosphate ester transport	Biological Process	2	-0.3344	0.9849
WSSV-rep	GO:0031323	regulation of cellular metabolic process	Biological Process	24	-0.1049	0.9853
WSSV-rep	GO:0016684	oxidoreductase activity, acting on peroxide as aCellular Componenteptor	Molecular Function	8	-0.1906	0.9856
WSSV-rep	GO:0005096	GTPase activator activity	Molecular Function	4	-0.277	0.9856
WSSV-rep	GO:0016209	antioxidant activity	Molecular Function	8	-0.1906	0.9864
WSSV-rep	GO:0008047	enzyme activator activity	Molecular Function	4	-0.277	0.988
WSSV-rep	GO:0009056	catabolic process	Biological Process	12	-0.1541	0.9882
WSSV-rep	GO:0044248	cellular catabolic process	Biological Process	9	-0.148	0.9885
WSSV-rep	GO:0072593	reactive oxygen species metabolic process	Biological Process	3	-0.2363	0.9888
WSSV-rep	GO:0019222	regulation of metabolic process	Biological Process	24	-0.1049	0.9894
WSSV-rep	GO:1901360	organic cyclic compound metabolic process	Biological Process	53	-0.0873	0.9895
WSSV-rep	GO:0007275	multicellular organism development	Biological Process	5	-0.1782	0.9895
WSSV-rep	GO:0010033	response to organic substance	Biological Process	3	-0.3116	0.9898
WSSV-rep	GO:1901361	organic cyclic compound catabolic process	Biological Process	7	-0.2276	0.9902
WSSV-rep	GO:0004601	peroxidase activity	Molecular Function	8	-0.1906	0.9907
WSSV-rep	GO:0030695	GTPase regulator activity	Molecular Function	4	-0.277	0.9911
WSSV-rep	GO:0006974	cellular response to DNA damage stimulus	Biological Process	3	0.2342	0.9912
WSSV-rep	GO:0048523	negative regulation of cellular process	Biological Process	8	0.149	0.9912
WSSV-rep	GO:0048519	negative regulation of biological process	Biological Process	8	0.149	0.9919
WSSV-rep	GO:0006979	response to oxidative stress	Biological Process	9	-0.1908	0.992
WSSV-rep	GO:0080090	regulation of primary metabolic process	Biological Process	24	-0.1049	0.992
WSSV-rep	GO:2001057	reactive nitrogen species metabolic process	Biological Process	2	-0.2909	0.9922
WSSV-rep	GO:0051656	establishment of organelle localization	Biological Process	2	-0.3872	0.9923
WSSV-rep	GO:0061024	membrane organization	Biological Process	2	0.2816	0.9926
WSSV-rep	GO:0019219	regulation of nucleobase-containing compound metabolic process	Biological Process	23	-0.1253	0.9927
WSSV-rep	GO:0048731	system development	Biological Process	3	-0.3116	0.9941
WSSV-rep	GO:0016070	RNA metabolic process	Biological Process	24	-0.1049	0.995
WSSV-rep	GO:0004497	monooxygenase activity	Molecular Function	3	0.2149	0.9953
WSSV-rep	GO:0051252	regulation of RNA metabolic process	Biological Process	23	-0.1253	0.9965
WSSV-rep	GO:1903506	regulation of nucleic acid-templated transcription	Biological Process	23	-0.1253	0.9976
WSSV-rep	GO:0009889	regulation of biosynthetic process	Biological Process	24	-0.1049	0.9982
WSSV-rep	GO:0046700	heterocycle catabolic process	Biological Process	7	-0.2276	0.9987
WSSV-rep	GO:0090304	nucleic acid metabolic process	Biological Process	28	-0.1152	0.9989
WSSV-rep	GO:0046483	heterocycle metabolic process	Biological Process	53	-0.0873	1
WSSV-rep	GO:0006351	transcription, DNA-templated	Biological Process	23	-0.1253	1
WSSV-rep	GO:2001141	regulation of RNA biosynthetic process	Biological Process	23	-0.1253	1
WSSV-rep	GO:0015914	phospholipid transport	Biological Process	2	-0.3344	1
WSSV-rep	GO:0004553	hydrolase activity, hydrolyzing O-glycosyl compounds	Molecular Function	2	-0.3333	1
WSSV-rep	GO:0060255	regulation of macromolecule metabolic process	Biological Process	24	-0.1049	1
WSSV-rep	GO:0140303	intramembrane lipid transporter activity	Molecular Function	2	-0.3344	1
WSSV-rep	GO:0097659	nucleic acid-templated transcription	Biological Process	24	-0.1049	1
WSSV-rep	GO:0016798	hydrolase activity, acting on glycosyl bonds	Molecular Function	2	-0.3333	1
