# Supplementary material for: Resistance to white spot syndrome virus in the European shore crab is associated with suppressed virion trafficking and heightened immune responses
Source: Front Immunol. 2022 Dec 27;13:1057421. doi: 10.3389/fimmu.2022.1057421 (PMC9831657; doi:10.3389/fimmu.2022.1057421)
Supplement: Supplementary file 10 [file Table_10.xlsx]

## Sheet: SD10
Supplementary Data 10. KEGG pathway representation in WSSV-injected Carcinus maenas. Table of significantly (q value < 0.05) enriched KEGG pathways at 6, 12, 24 and 48 hours post white spot syndrome virus injection and in WSSV-replicating and WSSV-recalcitrant Carcinus maenas gills. Drosophila melanogaster homologs were retrieved for transcripts at each time points by Diamond blastx similarity to…
Group	KEGG_id	KEGG_name	Representation	p value	q.value	No_genes
6h	dme03010	Ribosome	Overrepresented	0.000172	0.0148	109
12h	dme04141	Protein processing in endoplasmic reticulum	Overrepresented	2.74e-05	0.00238	78
12h	dme01230	Biosynthesis of amino acids	Overrepresented	0.000347	0.0151	36
24h	dme04141	Protein processing in endoplasmic reticulum	Overrepresented	0.000539	0.0485	78
24h	dme03010	Ribosome	Overrepresented	1.07e-06	9.64e-05	110
24h	dme00520	Amino sugar and nucleotide sugar metabolism	Underrepresented	0.000133	0.00597	28
24h	dme03030	DNA replication	Underrepresented	0.000207	0.00621	24
24h	dme01200	Carbon metabolism	Underrepresented	0.00144	0.0324	64
24h	dme00260	Glycine, serine and threonine metabolism	Underrepresented	0.00225	0.0405	19
48h	dme04144	Endocytosis	Overrepresented	1.81e-05	0.00159	77
48h	dme04013	MAPK signaling pathway - fly	Overrepresented	0.000903	0.0397	49
no-rep	dme03008	Ribosome biogenesis in eukaryotes	Overrepresented	0.000131	0.0117	50
no-rep	dme04013	MAPK signaling pathway - fly	Overrepresented	0.000814	0.0242	49
no-rep	dme04144	Endocytosis	Overrepresented	0.000815	0.0242	78
no-rep	dme00190	Oxidative phosphorylation	Underrepresented	3.84e-17	3.42e-15	77
no-rep	dme03010	Ribosome	Underrepresented	0.000433	0.0193	110
no-rep	dme00071	Fatty acid degradation	Underrepresented	0.00121	0.0296	21
no-rep	dme00020	Citrate cycle (TCA cycle)	Underrepresented	0.00133	0.0296	20
no-rep	dme01200	Carbon metabolism	Underrepresented	0.00254	0.0452	64
WSSV-rep	dme00240	Pyrimidine metabolism	Overrepresented	6.15e-06	0.000354	22
WSSV-rep	dme04144	Endocytosis	Overrepresented	7.86e-06	0.000354	78
WSSV-rep	dme04320	Dorso-ventral axis formation	Overrepresented	0.000128	0.00276	13
WSSV-rep	dme03008	Ribosome biogenesis in eukaryotes	Overrepresented	0.000128	0.00276	50
WSSV-rep	dme03050	Proteasome	Overrepresented	0.000153	0.00276	32
WSSV-rep	dme04120	Ubiquitin mediated proteolysis	Overrepresented	0.000271	0.00392	63
WSSV-rep	dme04624	Toll and Imd signaling pathway	Overrepresented	0.000305	0.00392	22
WSSV-rep	dme04013	MAPK signaling pathway - fly	Overrepresented	0.000409	0.0046	49
WSSV-rep	dme00480	Glutathione metabolism	Overrepresented	0.000475	0.00475	17
WSSV-rep	dme03013	RNA transport	Overrepresented	0.00145	0.0131	75
WSSV-rep	dme04070	Phosphatidylinositol signaling system	Overrepresented	0.00105	0.00861	27
WSSV-rep	dme00970	Aminoacyl-tRNA biosynthesis	Overrepresented	0.00156	0.0117	33
WSSV-rep	dme00190	Oxidative phosphorylation	Underrepresented	1.82e-25	1.64e-23	77
WSSV-rep	dme03010	Ribosome	Underrepresented	1.23e-09	5.53e-08	110
WSSV-rep	dme01200	Carbon metabolism	Underrepresented	2.82e-07	8.45e-06	64
WSSV-rep	dme01230	Biosynthesis of amino acids	Underrepresented	3.73e-06	8.4e-05	37
WSSV-rep	dme00280	Valine, leucine and isoleucine degradation	Underrepresented	5.65e-06	0.000102	30
WSSV-rep	dme00260	Glycine, serine and threonine metabolism	Underrepresented	1.21e-05	0.000182	20
WSSV-rep	dme00020	Citrate cycle (TCA cycle)	Underrepresented	2.08e-05	0.000268	20
WSSV-rep	dme00250	Alanine, aspartate and glutamate metabolism	Underrepresented	0.000526	0.00592	17
WSSV-rep	dme00630	Glyoxylate and dicarboxylate metabolism	Underrepresented	0.00071	0.0071	22
WSSV-rep	dme00410	beta-Alanine metabolism	Underrepresented	0.00104	0.00871	14
WSSV-rep	dme00310	Lysine degradation	Underrepresented	0.00151	0.0113	29
WSSV-rep	dme00071	Fatty acid degradation	Underrepresented	0.00206	0.0142	21
WSSV-rep	dme04146	Peroxisome	Underrepresented	0.00226	0.0146	43
WSSV-rep	dme00380	Tryptophan metabolism	Underrepresented	0.00322	0.0193	14
