# Supplementary material for: Resistance to white spot syndrome virus in the European shore crab is associated with suppressed virion trafficking and heightened immune responses
Source: Front Immunol. 2022 Dec 27;13:1057421. doi: 10.3389/fimmu.2022.1057421 (PMC9831657; doi:10.3389/fimmu.2022.1057421)
Supplement: Supplementary file 11 [file Table_11.xlsx]

## Sheet: SD11
Supplementary Data 11. Table of possible interactions between differentially expressed Carcinus maenas miRNAs and mRNAs presented in the current transcriptome. Interactions presented were predicted using both miRanda and RNA22.
miRNA	miRNA_annotation	mRNA	mRNA_annotation	rna22_mrna_start_end_positions	rna22_MFE	rna22_pvalue	miRanda_score	miRanda_MFE	miranda_miRNA_start_end_positions	miranda_mRNA_start_end_positions	miranda_alignment_length	miranda_mRNA_identity	miranda_miRNA_identity
scaffold_1050148_18724	Cma-pmiR-49	TRINITY_DN73033_c2_g6_i2	XP_021003935.1uncharacterized protein LOC110283341	target from/to=[105-121]	-20.1	0.0813	164	-24.43	2 17	104 121	15	0.8667	0.8667
scaffold_1050148_18724	Cma-pmiR-49	TRINITY_DN77025_c0_g2_i2	XP_020913781.1uncharacterized protein LOC110251409	target from/to=[1722-1740]	-20.5	0.0436	155	-24.79	2 17	1722 1740	16	0.8125	0.8125
scaffold_1050148_18724	Cma-pmiR-49	TRINITY_DN69599_c3_g7_i4	XP_021929830.1serine/threonine-protein phosphatase 6 regulatory subunit 3	target from/to=[806-823]	-22.6	0.105	145	-22.12	2 17	872 889	16	0.75	0.8125
scaffold_1050148_18724	Cma-pmiR-49	TRINITY_DN69599_c3_g7_i1	XP_021587391.1serine/threonine-protein phosphatase 6 regulatory subunit 3 isoform X4	target from/to=[204-221]	-22.6	0.103	145	-22.12	2 17	270 287	16	0.75	0.8125
scaffold_1050148_18724	Cma-pmiR-49	TRINITY_DN69599_c3_g7_i3	XP_015176137.1 serine/threonine-protein phosphatase 6 regulatory subunit 3 isoform X3	target from/to=[921-938]	-22.6	0.106	145	-22.12	2 17	987 1004	16	0.75	0.8125
scaffold_108830_7972	mja-miR-276	TRINITY_DN61818_c1_g2_i1	XP_021924823.1probable methyltransferase TARBP1 isoform X1	target from/to=[607-631]	-24.4	0.0125	166	-28.03	2 20	609 631	19	0.7368	0.8947
scaffold_108830_7972	mja-miR-276	TRINITY_DN62618_c2_g1_i3	XP_018017959.1 phosphatidylinositol-binding clathrin assembly protein LAP-like	target from/to=[1122-1146]	-26.4	0.142	166	-29.52	2 21	1122 1146	22	0.7727	0.8182
scaffold_108830_7972	mja-miR-276	TRINITY_DN62618_c2_g1_i4	XP_018017959.1 phosphatidylinositol-binding clathrin assembly protein LAP-like	target from/to=[1122-1146]	-26.4	0.142	166	-29.52	2 21	1122 1146	22	0.7727	0.8182
scaffold_108830_7972	mja-miR-276	TRINITY_DN68461_c10_g1_i1	XP_013170297.1 complement component 1 Q subcomponent-binding protein mitochondrial isoform X2	target from/to=[341-359]	-22.6	0.292	155	-25.09	2 21	337 359	20	0.65	0.8
scaffold_108830_7972	mja-miR-276	TRINITY_DN69068_c2_g2_i2	XP_018021372.1 serine/threonine-protein kinase tricorner-like	target from/to=[705-729]	-21.3	0.0433	165	-25.04	2 19	707 729	18	0.7778	0.8889
scaffold_108830_7972	mja-miR-276	TRINITY_DN57198_c0_g4_i2	XP_013414888.1 intraflagellar transport protein 140 homolog	target from/to=[707-729]	-20.7	0.0354	173	-25.26	2 19	707 729	18	0.8889	0.8889
scaffold_108830_7972	mja-miR-276	TRINITY_DN59297_c3_g1_i1	XP_014670572.1 valine--tRNA ligase-like isoform X1	target from/to=[260-281]	-20.9	0.0362	168	-22.82	2 21	260 281	19	0.7368	0.8421
scaffold_108830_7972	mja-miR-276	TRINITY_DN60152_c2_g5_i1	XP_013406431.1 A disintegrin and metalloproteinase with thrombospondin motifs 7-like isoform X2	target from/to=[1503-1524]	-21	0.184	167	-25.18	2 21	1502 1524	20	0.8	0.8
scaffold_108830_7972	mja-miR-276	TRINITY_DN61238_c0_g2_i1	XP_018008663.1 organic cation transporter 1-like	target from/to=[2098-2117]	-21.5	0.0771	156	-27.32	2 19	2092 2117	21	0.7143	0.8095
scaffold_108830_7972	mja-miR-276	TRINITY_DN61290_c1_g3_i1	XP_018023595.1 aquaporin AQPAe.a-like isoform X2	target from/to=[199-218]	-24.7	0.157	157	-32.24	2 21	199 218	19	0.6842	0.8421
scaffold_108830_7972	mja-miR-276	TRINITY_DN61359_c1_g1_i1	XP_018006820.1 protein diaphanous-like	target from/to=[459-479]	-22.7	0.229	166	-22.99	2 21	459 479	19	0.7368	0.8947
scaffold_108830_7972	mja-miR-276	TRINITY_DN61359_c1_g1_i3	XP_018006820.1 protein diaphanous-like	target from/to=[427-447]	-22.7	0.227	166	-22.99	2 21	427 447	19	0.7368	0.8947
scaffold_108830_7972	mja-miR-276	TRINITY_DN61359_c1_g1_i6	XP_018006820.1 protein diaphanous-like	target from/to=[459-479]	-22.7	0.227	166	-22.99	2 21	459 479	19	0.7368	0.8947
scaffold_108830_7972	mja-miR-276	TRINITY_DN73624_c0_g2_i1	XP_021933262.1protein VAC14 homolog isoform X1	target from/to=[830-853]	-23.6	0.179	158	-28.14	2 21	830 853	21	0.6667	0.8571
scaffold_108830_7972	mja-miR-276	TRINITY_DN74759_c7_g2_i2	XP_019878071.1 tuberin	target from/to=[1424-1445]	-20.4	0.313	153	-22.55	2 21	1424 1445	20	0.7	0.8
scaffold_108830_7972	mja-miR-276	TRINITY_DN75569_c0_g3_i1	XP_021939983.1uncharacterized protein LOC110839784	target from/to=[588-609]	-20.4	0.015	160	-22.1	2 21	588 609	19	0.7368	0.7368
scaffold_108830_7972	mja-miR-276	TRINITY_DN76147_c1_g1_i1	XP_015522119.1 85/88 kDa calcium-independent phospholipase A2-like	target from/to=[536-558]	-22.2	0.328	171	-23.44	2 21	536 558	20	0.75	0.9
scaffold_108830_7972	mja-miR-276	TRINITY_DN76530_c2_g1_i1	XP_014251980.1 RNA-directed DNA polymerase from mobile element jockey-like	target from/to=[2464-2484]	-26.1	0.0121	182	-29.85	2 21	2464 2484	19	0.8947	0.9474
scaffold_108830_7972	mja-miR-276	TRINITY_DN69649_c5_g2_i1	XP_021915294.1protein phosphatase 1 regulatory subunit 12A isoform X2	target from/to=[308-326]	-20.7	0.255	160	-26.16	2 21	306 326	20	0.75	0.85
scaffold_108830_7972	mja-miR-276	TRINITY_DN69733_c1_g1_i1	XP_018022201.1 eukaryotic translation initiation factor 3 subunit A-like	target from/to=[2933-2954]	-20.5	0.0989	160	-20.67	2 19	562 582	17	0.7647	0.8824
scaffold_108830_7972	mja-miR-276	TRINITY_DN71874_c6_g5_i1	XP_021949521.1flocculation protein FLO11-like	target from/to=[1647-1669]	-23.6	0.306	156	-26.48	2 21	1647 1669	21	0.7619	0.8095
scaffold_108830_7972	mja-miR-276	TRINITY_DN71874_c6_g5_i1	XP_021949521.1flocculation protein FLO11-like	target from/to=[1647-1669]	-23.6	0.306	161	-25.1	2 19	2336 2358	18	0.7778	0.8333
scaffold_108830_7972	mja-miR-276	TRINITY_DN72030_c8_g1_i1	XP_018011046.1 pollen-specific leucine-rich repeat extensin-like protein 2	target from/to=[577-598]	-23.1	0.145	172	-25.53	2 20	577 598	19	0.8947	0.8947
scaffold_108830_7972	mja-miR-276	TRINITY_DN72416_c0_g1_i2	XP_021933306.1 piezo-type mechanosensitive ion channel component-like	target from/to=[1293-1314]	-20.6	0.264	167	-22.65	2 20	1293 1314	18	0.7778	0.8333
scaffold_108830_7972	mja-miR-276	TRINITY_DN73287_c1_g2_i1	XP_013780783.1epithelial splicing regulatory protein 2-like isoform X2	target from/to=[1594-1615]	-20.1	0.00303	156	-20.49	2 21	1594 1615	19	0.6842	0.7368
scaffold_108830_7972	mja-miR-276	TRINITY_DN73287_c1_g2_i1	XP_013780783.1epithelial splicing regulatory protein 2-like isoform X2	target from/to=[1594-1615]	-20.1	0.00303	154	-20.47	2 20	2809 2831	19	0.6316	0.8421
scaffold_108830_7972	mja-miR-276	TRINITY_DN77899_c1_g1_i3	XP_018569122.1 solute carrier family 12 member 4 isoform X3	target from/to=[1361-1383]	-21.8	0.354	159	-24.56	2 21	1361 1383	20	0.7	0.8
scaffold_108830_7972	mja-miR-276	TRINITY_DN77018_c3_g1_i18	XP_012271118.1 L-galactose dehydrogenase-like	target from/to=[128-146]	-20	0.308	166	-25.21	2 21	126 146	19	0.7368	0.8947
scaffold_108830_7972	mja-miR-276	TRINITY_DN77018_c3_g1_i6	XP_021924099.1L-galactose dehydrogenase-like isoform X2	target from/to=[128-146]	-20	0.309	166	-25.21	2 21	126 146	19	0.7368	0.8947
scaffold_108830_7972	mja-miR-276	TRINITY_DN77018_c3_g1_i8	XP_012271118.1 L-galactose dehydrogenase-like	target from/to=[128-146]	-20	0.307	166	-25.21	2 21	126 146	19	0.7368	0.8947
scaffold_1148_693	mja-miR-279	TRINITY_DN76667_c2_g2_i1	XP_008200161.1 E3 ubiquitin-protein ligase TRAIP	target from/to=[1098-1117]	-26.3	0.0249	169	-28.4	2 20	1098 1117	18	0.8333	0.8889
scaffold_1148_693	mja-miR-279	TRINITY_DN75628_c0_g1_i1	XP_022128625.1fatty acid synthase	target from/to=[4365-4383]	-20.3	0.277	164	-24.08	2 17	4363 4383	15	0.8	0.9333
scaffold_1148_693	mja-miR-279	TRINITY_DN66355_c4_g3_i1	XP_021941766.1ubiquitin-protein ligase E3B isoform X2	target from/to=[552-574]	-20.1	0.133	162	-24.09	2 20	552 574	20	0.75	0.8
scaffold_1148_693	mja-miR-279	TRINITY_DN65900_c0_g5_i1	XP_018016854.1 mucin-17-like	target from/to=[6102-6121]	-23	0.00405	165	-25.53	2 20	6102 6121	18	0.8333	0.8333
scaffold_11604_3046	Tca-Mir-216-P2_5p	TRINITY_DN59190_c4_g1_i6	XP_018027772.1 ATP-binding cassette sub-family A member 1-like	target from/to=[1418-1439]	-20.8	0.0157	176	-21.04	2 21	1418 1439	19	0.7895	0.8947
scaffold_11604_3046	Tca-Mir-216-P2_5p	TRINITY_DN59190_c4_g1_i5	XP_018027772.1 ATP-binding cassette sub-family A member 1-like	target from/to=[879-900]	-20.8	0.0157	176	-21.04	2 21	879 900	19	0.7895	0.8947
scaffold_11604_3046	Tca-Mir-216-P2_5p	TRINITY_DN59190_c4_g1_i6	XP_018027772.1 ATP-binding cassette sub-family A member 1-like	target from/to=[1418-1439]	-20.8	0.0157	176	-21.04	2 21	1418 1439	19	0.7895	0.8947
scaffold_11604_3046	Tca-Mir-216-P2_5p	TRINITY_DN63513_c0_g7_i1	XP_013417434.1 serine/threonine-protein kinase ATR-like isoform X1	target from/to=[2300-2321]	-22.4	0.000931	192	-25.22	2 21	2300 2321	19	0.9474	0.9474
scaffold_11604_3046	Tca-Mir-216-P2_5p	TRINITY_DN59190_c4_g1_i5	XP_018027772.1 ATP-binding cassette sub-family A member 1-like	target from/to=[879-900]	-20.8	0.0157	176	-21.04	2 21	879 900	19	0.7895	0.8947
scaffold_11604_3046	Tca-Mir-216-P2_5p	TRINITY_DN63513_c0_g7_i1	XP_013417434.1 serine/threonine-protein kinase ATR-like isoform X1	target from/to=[2300-2321]	-22.4	0.000931	192	-25.22	2 21	2300 2321	19	0.9474	0.9474
scaffold_1219595_20220	Cma-pmiR-189	TRINITY_DN75922_c1_g1_i7	XP_018015549.1 glucoside xylosyltransferase 2-like	target from/to=[560-578]	-24.2	0.329	164	-26.9	2 19	559 578	17	0.7647	0.9412
scaffold_1219595_20220	Cma-pmiR-189	TRINITY_DN78229_c1_g1_i1	XP_008208814.1 lobe protein isoform X1	target from/to=[651-672]	-20.8	0.143	164	-23.56	2 18	651 672	17	0.8235	0.8824
scaffold_1219595_20220	Cma-pmiR-189	TRINITY_DN78309_c1_g1_i1	XP_015758992.1 RNA-directed DNA polymerase from mobile element jockey-like	target from/to=[10-30]	-33.5	0.00361	195	-36.91	2 20	10 30	18	1	1
scaffold_1219595_20220	Cma-pmiR-189	TRINITY_DN79064_c0_g1_i1	XP_017786106.1 3-hydroxy-3-methylglutaryl-coenzyme A reductase-like	target from/to=[1399-1419]	-21.4	0.197	171	-23.01	2 16	1399 1419	14	0.9286	1
scaffold_1219595_20220	Cma-pmiR-189	TRINITY_DN75922_c1_g1_i9	XP_018015549.1 glucoside xylosyltransferase 2-like	target from/to=[592-610]	-24.2	0.329	164	-26.9	2 19	591 610	17	0.7647	0.9412
scaffold_1219595_20220	Cma-pmiR-189	TRINITY_DN68448_c2_g3_i2	XP_018026184.1 serine-rich adhesin for platelets-like isoform X1	target from/to=[230-250]	-21.7	0.126	163	-23.58	2 16	230 250	14	0.7857	1
scaffold_1219595_20220	Cma-pmiR-189	TRINITY_DN68448_c2_g3_i3	XP_022241034.1enhancer of polycomb homolog 1-like isoform X2	target from/to=[230-250]	-21.7	0.129	163	-23.58	2 16	230 250	14	0.7857	1
scaffold_1219595_20220	Cma-pmiR-189	TRINITY_DN69102_c1_g2_i1	XP_018016349.1 protein KIAA0100-like	target from/to=[393-413]	-20.4	0.0935	152	-22.61	2 20	393 413	19	0.6842	0.8421
scaffold_1219595_20220	Cma-pmiR-189	TRINITY_DN69102_c1_g2_i4	XP_018016349.1 protein KIAA0100-like	target from/to=[2052-2072]	-20.4	0.0973	152	-22.61	2 20	2052 2072	19	0.6842	0.8421
scaffold_1219595_20220	Cma-pmiR-189	TRINITY_DN69113_c2_g3_i1	XP_018009982.1PREDICTED: uncharacterized protein LOC108667470 isoform X1	target from/to=[2819-2838]	-21.7	0.0202	167	-24.01	2 18	2819 2838	16	0.875	0.9375
scaffold_1219595_20220	Cma-pmiR-189	TRINITY_DN69977_c1_g2_i3	XP_013784584.1NADH dehydrogenase [ubiquinone] 1 beta subcomplex subunit 7-like	target from/to=[331-353]	-21.3	0.0324	170	-24.25	2 20	331 353	20	0.8	0.85
scaffold_1219595_20220	Cma-pmiR-189	TRINITY_DN70786_c0_g2_i1	XP_013409790.1 cytoplasmic aconitate hydratase-like isoform X3	target from/to=[2259-2278]	-23.4	0.177	173	-23.8	2 20	2259 2278	18	0.8333	0.9444
scaffold_1219595_20220	Cma-pmiR-189	TRINITY_DN70786_c0_g2_i3	XP_013409789.1 cytoplasmic aconitate hydratase-like isoform X2	target from/to=[3120-3139]	-23.4	0.177	173	-23.8	2 20	3120 3139	18	0.8333	0.9444
scaffold_1219595_20220	Cma-pmiR-189	TRINITY_DN70786_c0_g2_i5	XP_013409790.1 cytoplasmic aconitate hydratase-like isoform X3	target from/to=[2052-2071]	-23.4	0.177	173	-23.8	2 20	2052 2071	18	0.8333	0.9444
scaffold_1219595_20220	Cma-pmiR-189	TRINITY_DN72021_c2_g5_i2	XP_021917112.1kelch-like protein 6 isoform X1	target from/to=[902-922]	-20.6	0.196	163	-24.44	2 20	902 922	18	0.7222	0.8333
scaffold_1219595_20220	Cma-pmiR-189	TRINITY_DN72285_c0_g1_i1	XP_018024367.1 pre-mRNA-processing-splicing factor 8	target from/to=[1876-1897]	-20.6	0.11	170	-24.46	2 20	1876 1897	19	0.7895	0.8947
scaffold_1219595_20220	Cma-pmiR-189	TRINITY_DN74345_c1_g2_i1	XP_018022683.1 heat shock protein HSP 90-alpha-like	target from/to=[1868-1889]	-22.3	0.216	162	-23.88	2 19	1869 1889	17	0.7059	0.8824
scaffold_1219595_20220	Cma-pmiR-189	TRINITY_DN74345_c1_g2_i3	XP_003704636.1 heat shock protein 83-like	target from/to=[1977-1998]	-22.3	0.216	162	-23.88	2 19	1978 1998	17	0.7059	0.8824
scaffold_1219595_20220	Cma-pmiR-189	TRINITY_DN74473_c4_g2_i3	XP_021916421.1inactive phospholipase C-like protein 2	target from/to=[2877-2897]	-20.1	0.123	174	-22.67	2 19	2877 2897	17	0.8824	0.8824
scaffold_1219595_20220	Cma-pmiR-189	TRINITY_DN74607_c0_g1_i3	XP_021351062.1gamma-tubulin complex component 6-like isoform X1	target from/to=[980-1000]	-22.9	0.314	171	-27.16	2 20	980 1000	18	0.7222	0.9444
scaffold_1219595_20220	Cma-pmiR-189	TRINITY_DN75062_c3_g1_i2	XP_018007232.1 G2/mitotic-specific cyclin-A-like	target from/to=[221-242]	-20.6	0.143	169	-23.39	2 19	221 242	18	0.8333	0.8889
scaffold_1219595_20220	Cma-pmiR-189	TRINITY_DN75922_c1_g1_i1	XP_018015549.1 glucoside xylosyltransferase 2-like	target from/to=[592-610]	-24.2	0.329	164	-26.9	2 19	591 610	17	0.7647	0.9412
scaffold_1219595_20220	Cma-pmiR-189	TRINITY_DN75922_c1_g1_i13	XP_018015549.1 glucoside xylosyltransferase 2-like	target from/to=[719-737]	-24.2	0.329	164	-26.9	2 19	718 737	17	0.7647	0.9412
scaffold_1219595_20220	Cma-pmiR-189	TRINITY_DN75922_c1_g1_i16	XP_018015549.1 glucoside xylosyltransferase 2-like	target from/to=[719-737]	-24.2	0.329	164	-26.9	2 19	718 737	17	0.7647	0.9412
scaffold_1219595_20220	Cma-pmiR-189	TRINITY_DN75922_c1_g1_i5	XP_018015549.1 glucoside xylosyltransferase 2-like	target from/to=[666-684]	-24.2	0.329	164	-26.9	2 19	665 684	17	0.7647	0.9412
scaffold_1219595_20220	Cma-pmiR-189	TRINITY_DN75922_c1_g1_i6	XP_018015549.1 glucoside xylosyltransferase 2-like	target from/to=[149-167]	-24.2	0.312	164	-26.9	2 19	148 167	17	0.7647	0.9412
scaffold_1219595_20220	Cma-pmiR-189	TRINITY_DN58244_c1_g8_i1	XP_018020252.1 RNA-directed DNA polymerase from mobile element jockey-like	target from/to=[160-182]	-20.5	0.15	166	-21.79	2 20	160 182	20	0.75	0.85
scaffold_1219595_20220	Cma-pmiR-189	TRINITY_DN58962_c2_g2_i4	XP_021963963.1cytoplasmic phosphatidylinositol transfer protein 1-like	target from/to=[454-472]	-21.2	0.0138	158	-22.78	2 15	452 472	13	0.8462	0.9231
scaffold_1219595_20220	Cma-pmiR-189	TRINITY_DN59449_c1_g4_i1	XP_018011678.1 protein yippee-like 2 isoform X1	target from/to=[1401-1421]	-20.4	0.0268	164	-21.23	2 18	1400 1421	17	0.8235	0.8824
scaffold_1219595_20220	Cma-pmiR-189	TRINITY_DN59617_c4_g1_i1	XP_018006541.1 nuclear pore complex protein Nup205-like	target from/to=[3204-3223]	-20.2	0.145	168	-24.33	2 19	3204 3223	17	0.8235	0.9412
scaffold_1219595_20220	Cma-pmiR-189	TRINITY_DN60176_c5_g2_i1	XP_002423691.1capicua protein putative	target from/to=[1876-1898]	-22.9	0.0286	166	-24.53	2 20	1877 1898	19	0.7895	0.8421
scaffold_1219595_20220	Cma-pmiR-189	TRINITY_DN60176_c5_g2_i2	XP_002423691.1capicua protein putative	target from/to=[1876-1898]	-22.9	0.0286	166	-24.53	2 20	1877 1898	19	0.7895	0.8421
scaffold_1219595_20220	Cma-pmiR-189	TRINITY_DN60212_c1_g1_i1	XP_022205995.1probable 4-coumarate--CoA ligase 1	target from/to=[25-46]	-23.1	0.346	174	-27.45	2 20	25 46	19	0.8421	0.8947
scaffold_1219595_20220	Cma-pmiR-189	TRINITY_DN62214_c1_g7_i1	XP_015603379.1 signal recognition particle subunit SRP72 isoform X2	target from/to=[587-607]	-20.7	0.372	151	-22.31	2 20	197 217	18	0.6111	0.7778
scaffold_1219595_20220	Cma-pmiR-189	TRINITY_DN64029_c1_g2_i1	XP_018020657.1 syntenin-1-like	target from/to=[360-380]	-20.3	0.286	162	-25.71	2 16	359 380	15	0.8667	0.9333
scaffold_1219595_20220	Cma-pmiR-189	TRINITY_DN64029_c1_g2_i3	XP_018020657.1 syntenin-1-like	target from/to=[360-380]	-20.3	0.305	162	-25.71	2 16	359 380	15	0.8667	0.9333
scaffold_1219595_20220	Cma-pmiR-189	TRINITY_DN64285_c4_g1_i5	XP_002425277.1Rho GTPase regulating protein putative	target from/to=[442-461]	-21.1	0.0391	166	-23.73	2 19	441 461	17	0.8235	0.8235
scaffold_1219595_20220	Cma-pmiR-189	TRINITY_DN65175_c5_g3_i1	XP_013791125.1ER membrane protein complex subunit 3-like	target from/to=[336-356]	-21.5	0.198	160	-24.71	2 20	336 356	19	0.7368	0.8947
scaffold_1219595_20220	Cma-pmiR-189	TRINITY_DN66973_c2_g6_i1	XP_018012680.1 very long-chain specific acyl-CoA dehydrogenase mitochondrial-like	target from/to=[1476-1497]	-20.4	0.188	158	-22.4	2 20	1476 1497	19	0.7368	0.7895
scaffold_1219595_20220	Cma-pmiR-189	TRINITY_DN67206_c0_g1_i1	NP_001089444.1origin recognition complex subunit 5 L homeolog	target from/to=[571-592]	-22.8	0.0228	171	-29.88	2 20	572 592	18	0.7222	0.9444
scaffold_1219595_20220	Cma-pmiR-189	TRINITY_DN67206_c0_g1_i2	NP_001089444.1origin recognition complex subunit 5 L homeolog	target from/to=[589-610]	-22.8	0.0228	171	-29.88	2 20	590 610	18	0.7222	0.9444
scaffold_1219595_20220	Cma-pmiR-189	TRINITY_DN67206_c0_g1_i4	NP_001089444.1origin recognition complex subunit 5 L homeolog	target from/to=[589-610]	-22.8	0.0228	171	-29.88	2 20	590 610	18	0.7222	0.9444
scaffold_1219595_20220	Cma-pmiR-189	TRINITY_DN67206_c0_g1_i8	NP_001089444.1origin recognition complex subunit 5 L homeolog	target from/to=[571-592]	-22.8	0.0228	171	-29.88	2 20	572 592	18	0.7222	0.9444
scaffold_1219595_20220	Cma-pmiR-189	TRINITY_DN67812_c2_g2_i1	XP_003402816.1methyltransferase-like protein 14 homolog	target from/to=[278-298]	-23.1	0.0525	171	-26.44	2 20	278 298	18	0.7778	0.8889
scaffold_1219595_20220	Cma-pmiR-189	TRINITY_DN67812_c2_g2_i2	XP_021922335.1methyltransferase-like protein 14 homolog isoform X2	target from/to=[278-298]	-23.1	0.0516	171	-26.44	2 20	278 298	18	0.7778	0.8889
scaffold_1219595_20220	Cma-pmiR-189	TRINITY_DN68071_c2_g1_i1	XP_018027037.1 sec1 family domain-containing protein 1-like	target from/to=[1362-1382]	-22.4	0.0111	164	-23.58	2 17	1362 1382	15	0.7333	1
scaffold_1320122_21039	Cma-pmiR-14	TRINITY_DN65409_c0_g1_i2	XP_018012650.1 fibrillin-2-like	target from/to=[93-117]	-24.5	0.285	161	-26.91	2 19	95 117	19	0.7368	0.8421
scaffold_1320122_21039	Cma-pmiR-14	TRINITY_DN65409_c0_g1_i2	XP_018012650.1 fibrillin-2-like	target from/to=[79-102]	-23.6	0.285	161	-26.91	2 19	95 117	19	0.7368	0.8421
scaffold_1320122_21039	Cma-pmiR-14	TRINITY_DN65689_c2_g1_i2	XP_014252126.1 FH2 domain-containing protein 1 isoform X3	target from/to=[2192-2212]	-25.7	0.000319	150	-21.38	2 19	3659 3679	17	0.6471	0.7647
scaffold_1320122_21039	Cma-pmiR-14	TRINITY_DN60123_c1_g3_i2	XP_013792394.1START domain-containing protein 10-like	target from/to=[793-814]	-23.2	0.081	151	-20.86	2 18	3350 3374	20	0.75	0.75
scaffold_1320122_21039	Cma-pmiR-14	TRINITY_DN73051_c1_g2_i4	NP_001164243.1angiotensin-converting enzyme 3 precursor	target from/to=[1251-1271]	-21.3	0.327	157	-20.79	2 20	218 240	20	0.75	0.8
scaffold_1320122_21039	Cma-pmiR-14	TRINITY_DN74108_c1_g1_i4	XP_018012890.1 TBC1 domain family member 10A-like	target from/to=[954-974]	-22	0.214	175	-24.29	2 20	954 974	18	0.8333	0.8889
scaffold_1320122_21039	Cma-pmiR-14	TRINITY_DN59067_c3_g1_i3	XP_012278983.1 microprocessor complex subunit DGCR8	target from/to=[529-552]	-27.1	0.0518	150	-20.69	2 20	679 702	21	0.619	0.7619
scaffold_1320122_21039	Cma-pmiR-14	TRINITY_DN58328_c4_g2_i1	XP_003968175.1 kelch-like protein 34	target from/to=[475-495]	-23.9	0.324	175	-27.94	2 20	475 495	18	0.8333	0.8889
scaffold_1320122_21039	Cma-pmiR-14	TRINITY_DN65783_c5_g1_i1	XP_003424173.1 putative GTP-binding protein 6	target from/to=[1210-1231]	-20.4	0.059	168	-24.02	2 17	1211 1231	15	0.8667	0.9333
scaffold_1320122_21039	Cma-pmiR-14	TRINITY_DN78603_c6_g2_i1	XP_018023643.1 BRCA1-associated protein-like	target from/to=[275-298]	-23.6	0.258	165	-28	2 20	275 298	21	0.8095	0.8095
scaffold_1320122_21039	Cma-pmiR-14	TRINITY_DN70701_c4_g3_i1	XP_018006409.1 histone-lysine N-methyltransferase 2D-like	target from/to=[3481-3501]	-21.5	0.111	171	-23.82	2 20	3481 3501	18	0.7778	0.8889
scaffold_1320122_21039	Cma-pmiR-14	TRINITY_DN65689_c2_g1_i2	XP_014252126.1 FH2 domain-containing protein 1 isoform X3	target from/to=[2753-2776]	-21.3	0.0153	150	-21.38	2 19	3659 3679	17	0.6471	0.7647
scaffold_1320122_21039	Cma-pmiR-14	TRINITY_DN71206_c2_g1_i3	XP_018008364.1 V-type proton ATPase subunit S1-like	target from/to=[1056-1077]	-21.3	0.372	158	-24.39	2 20	1056 1077	19	0.7368	0.7895
scaffold_1320122_21039	Cma-pmiR-14	TRINITY_DN66746_c5_g2_i1	XP_018012071.1PREDICTED: uncharacterized protein LOC108669278	target from/to=[1096-1117]	-22.4	0.205	158	-25.4	2 20	1096 1117	19	0.7368	0.7895
scaffold_1320122_21039	Cma-pmiR-14	TRINITY_DN71206_c2_g1_i1	XP_018008364.1 V-type proton ATPase subunit S1-like	target from/to=[1056-1077]	-21.3	0.373	158	-24.39	2 20	1056 1077	19	0.7368	0.7895
scaffold_1320122_21039	Cma-pmiR-14	TRINITY_DN72801_c1_g1_i1	YP_009220585.1hypothetical protein Swssvgp111	target from/to=[669-690]	-24.9	0.0336	170	-28.04	2 20	669 690	19	0.8421	0.8421
scaffold_1320122_21039	Cma-pmiR-14	TRINITY_DN70435_c4_g2_i1	XP_018019205.1 acyl-CoA-binding domain-containing protein 5-like	target from/to=[629-649]	-23.4	0.0026	174	-25.77	2 19	629 649	17	0.8235	0.9412
scaffold_1320122_21039	Cma-pmiR-14	TRINITY_DN70489_c3_g2_i1	XP_018016583.1 zinc finger and BTB domain-containing protein 44-like isoform X3	target from/to=[1398-1419]	-24.7	0.0143	166	-25.7	2 20	1398 1419	19	0.7895	0.8421
scaffold_143089_8738	mja-miR-981	TRINITY_DN64307_c5_g5_i1	XP_013773530.1tigger transposable element-derived protein 1-like	target from/to=[634-656]	-20.5	0.173	147	-24.83	2 20	635 656	18	0.6111	0.7222
scaffold_143089_8738	mja-miR-981	TRINITY_DN77626_c1_g1_i6	XP_020712291.1protein unc-13 homolog B isoform X15	target from/to=[1801-1820]	-22.4	0.0524	157	-24.08	2 14	1799 1820	12	0.9167	0.9167
scaffold_143089_8738	mja-miR-981	TRINITY_DN61594_c1_g2_i1	XP_014237197.1 rho GDP-dissociation inhibitor 2 isoform X2	target from/to=[561-582]	-22.2	0.0909	168	-29.46	2 21	561 582	19	0.7895	0.7895
scaffold_143089_8738	mja-miR-981	TRINITY_DN62148_c1_g3_i8	XP_018016522.1 neural-cadherin-like isoform X2	target from/to=[1667-1688]	-26.4	0.383	180	-33.67	2 21	1667 1688	19	0.8421	0.8947
scaffold_143089_8738	mja-miR-981	TRINITY_DN61078_c3_g4_i5	XP_014290562.1 midnolin-B-like isoform X1	target from/to=[1862-1884]	-22.9	0.351	159	-26.69	2 21	1862 1884	20	0.75	0.75
scaffold_143089_8738	mja-miR-981	TRINITY_DN55509_c0_g2_i1	NP_001191523.1calreticulin precursor	target from/to=[173-195]	-20.4	0.0333	162	-24.93	2 20	173 195	19	0.7895	0.7895
scaffold_143089_8738	mja-miR-981	TRINITY_DN77626_c1_g1_i17	XP_018331999.1 protein unc-13 homolog A isoform X6	target from/to=[1139-1158]	-22.4	0.0522	157	-24.08	2 14	1137 1158	12	0.9167	0.9167
scaffold_143089_8738	mja-miR-981	TRINITY_DN11041_c0_g2_i1	XP_018020321.1 fatty acid-binding protein liver-like	target from/to=[132-154]	-21	0.085	167	-25.35	2 16	133 154	14	0.9286	0.9286
scaffold_143089_8738	mja-miR-981	TRINITY_DN69731_c0_g2_i4	XP_018013701.1 ras-GEF domain-containing family member 1B-like isoform X2	target from/to=[132-154]	-21.3	0.143	159	-23.09	2 20	133 154	18	0.7222	0.7778
scaffold_143089_8738	mja-miR-981	TRINITY_DN58661_c3_g5_i1	XP_018006954.1 protein dachsous-like	target from/to=[485-505]	-24.9	0.118	165	-31.48	2 14	484 505	12	1	1
scaffold_143089_8738	mja-miR-981	TRINITY_DN59727_c3_g2_i2	XP_018017085.1PREDICTED: uncharacterized protein LOC108673728	target from/to=[2078-2100]	-20.5	0.201	175	-26.41	2 21	2078 2100	20	0.85	0.85
scaffold_143089_8738	mja-miR-981	TRINITY_DN69731_c0_g2_i3	XP_018013703.1 ras-GEF domain-containing family member 1B-like isoform X4	target from/to=[132-154]	-21.3	0.156	159	-23.09	2 20	133 154	18	0.7222	0.7778
scaffold_143089_8738	mja-miR-981	TRINITY_DN71322_c1_g5_i1	XP_021962931.1peroxisomal acyl-coenzyme A oxidase 3-like isoform X1	target from/to=[1411-1434]	-20.7	0.101	165	-25.76	2 21	1412 1434	21	0.8095	0.8095
scaffold_143089_8738	mja-miR-981	TRINITY_DN70147_c2_g1_i5	XP_018021733.1 AKT-interacting protein-like	target from/to=[898-919]	-20.1	0.212	153	-20.54	2 14	904 925	12	0.8333	0.9167
scaffold_143089_8738	mja-miR-981	TRINITY_DN59727_c3_g2_i1	XP_018017085.1PREDICTED: uncharacterized protein LOC108673728	target from/to=[2078-2100]	-20.5	0.201	175	-26.41	2 21	2078 2100	20	0.85	0.85
scaffold_143089_8738	mja-miR-981	TRINITY_DN77578_c2_g1_i7	XP_021919250.1tensin-4-like isoform X3	target from/to=[143-163]	-21.8	0.00259	175	-29.58	2 21	140 163	21	0.7619	0.9048
scaffold_143089_8738	mja-miR-981	TRINITY_DN73645_c3_g1_i1	XP_018020443.1 pancreatic lipase-related protein 2-like isoform X2	target from/to=[465-484]	-22.1	0.0111	157	-28.18	2 14	463 484	12	0.9167	0.9167
scaffold_143089_8738	mja-miR-981	TRINITY_DN69731_c0_g2_i1	XP_018013703.1 ras-GEF domain-containing family member 1B-like isoform X4	target from/to=[132-154]	-21.3	0.143	159	-23.09	2 20	133 154	18	0.7222	0.7778
scaffold_143089_8738	mja-miR-981	TRINITY_DN77578_c2_g1_i1	XP_021919250.1tensin-4-like isoform X3	target from/to=[143-163]	-21.8	0.00253	175	-29.58	2 21	140 163	21	0.7619	0.9048
scaffold_161869_9150	Cma-pmiR-novel_5	TRINITY_DN75881_c2_g1_i1	XP_018018892.1 ubiquitin-like modifier-activating enzyme 1 isoform X1	target from/to=[1791-1812]	-20.4	0.127	162	-22.01	2 21	1791 1812	19	0.7368	0.8421
scaffold_161869_9150	Cma-pmiR-novel_5	TRINITY_DN76220_c7_g2_i1	XP_011435808.2 tight junction protein ZO-1 isoform X8	target from/to=[839-861]	-22.4	0.0254	166	-24.36	2 22	839 861	21	0.7619	0.8571
scaffold_161869_9150	Cma-pmiR-novel_5	TRINITY_DN75199_c1_g1_i2	XP_021922306.1stress-activated protein kinase JNK isoform X1	target from/to=[382-402]	-22.6	0.00268	163	-23.53	2 21	3044 3068	21	0.7143	0.8095
scaffold_161869_9150	Cma-pmiR-novel_5	TRINITY_DN75400_c0_g3_i1	XP_021932725.1protein farnesyltransferase subunit beta	target from/to=[346-367]	-23.5	0.131	151	-25.51	2 22	346 367	20	0.6	0.8
scaffold_161869_9150	Cma-pmiR-novel_5	TRINITY_DN61217_c1_g5_i1	XP_012535992.1 flocculation protein FLO11	target from/to=[1055-1075]	-28.1	0.0834	171	-32.71	2 21	1052 1075	20	0.75	0.9
scaffold_161869_9150	Cma-pmiR-novel_5	TRINITY_DN61572_c7_g1_i1	XP_018009273.1 vacuolar protein sorting-associated protein 53 homolog isoform X2	target from/to=[621-643]	-21	0.288	165	-21.05	2 22	621 643	20	0.7	0.8
scaffold_161869_9150	Cma-pmiR-novel_5	TRINITY_DN61649_c6_g1_i2	XP_018013254.1 eukaryotic peptide chain release factor GTP-binding subunit ERF3A-like	target from/to=[1825-1845]	-21.3	0.18	160	-22.03	2 17	1823 1845	15	0.8	0.8667
scaffold_161869_9150	Cma-pmiR-novel_5	TRINITY_DN62796_c1_g1_i1	XP_021379630.1uncharacterized protein LOC110467064	target from/to=[188-210]	-21.3	0.13	165	-22.7	2 22	188 210	20	0.75	0.75
scaffold_161869_9150	Cma-pmiR-novel_5	TRINITY_DN62858_c1_g1_i10	XP_018021058.1 protein polybromo-1-like	target from/to=[2366-2388]	-24.1	0.161	175	-28.29	2 21	2365 2388	20	0.85	0.85
scaffold_161869_9150	Cma-pmiR-novel_5	TRINITY_DN62858_c1_g1_i3	XP_018021058.1 protein polybromo-1-like	target from/to=[2366-2388]	-24.1	0.156	175	-28.29	2 21	2365 2388	20	0.85	0.85
scaffold_161869_9150	Cma-pmiR-novel_5	TRINITY_DN62858_c1_g1_i4	XP_018021058.1 protein polybromo-1-like	target from/to=[1773-1795]	-24.1	0.156	175	-28.29	2 21	1772 1795	20	0.85	0.85
scaffold_161869_9150	Cma-pmiR-novel_5	TRINITY_DN62858_c1_g1_i5	XP_018021058.1 protein polybromo-1-like	target from/to=[1773-1795]	-24.1	0.161	175	-28.29	2 21	1772 1795	20	0.85	0.85
scaffold_161869_9150	Cma-pmiR-novel_5	TRINITY_DN76295_c1_g1_i2	XP_018020391.1 mediator of RNA polymerase II transcription subunit 14-like	target from/to=[5234-5257]	-23.5	0.161	161	-22.57	2 22	5234 5257	22	0.7273	0.8636
scaffold_161869_9150	Cma-pmiR-novel_5	TRINITY_DN61140_c4_g1_i6	XP_018017318.1 brain protein I3-like	target from/to=[298-320]	-21.7	0.00889	162	-24.7	2 16	297 320	15	0.8667	0.9333
scaffold_161869_9150	Cma-pmiR-novel_5	TRINITY_DN71250_c1_g2_i2	XP_018009135.1 transcription elongation factor B polypeptide 2-like	target from/to=[97-117]	-21.4	0.0192	160	-25.17	2 22	94 117	21	0.7143	0.7619
scaffold_161869_9150	Cma-pmiR-novel_5	TRINITY_DN71315_c2_g12_i1	XP_018013516.1 silk gland factor 3-like	target from/to=[1179-1199]	-24.2	0.00445	161	-25.52	2 22	1179 1199	20	0.8	0.8
scaffold_161869_9150	Cma-pmiR-novel_5	TRINITY_DN71524_c3_g1_i1	XP_018023564.1 integrator complex subunit 11-like	target from/to=[1347-1369]	-22.3	0.185	161	-24.39	2 21	1347 1369	20	0.75	0.85
scaffold_161869_9150	Cma-pmiR-novel_5	TRINITY_DN71612_c4_g1_i1	XP_021916359.1reversion-inducing cysteine-rich protein with Kazal motifs isoform X1	target from/to=[1456-1478]	-22.8	0.247	159	-27.52	2 19	1456 1478	18	0.7778	0.8889
scaffold_161869_9150	Cma-pmiR-novel_5	TRINITY_DN71878_c4_g3_i2	XP_017769623.1 CREB-binding protein isoform X6	target from/to=[4528-4550]	-22.6	0.0718	166	-24.35	2 19	4528 4550	17	0.7647	0.8824
scaffold_161869_9150	Cma-pmiR-novel_5	TRINITY_DN71878_c4_g4_i2	XP_018026674.1 cytochrome b reductase 1-like isoform X2	target from/to=[678-698]	-21.1	0.181	158	-23.66	2 18	678 698	16	0.8125	0.875
scaffold_161869_9150	Cma-pmiR-novel_5	TRINITY_DN72085_c6_g4_i1	XP_021916299.1tyrosine-protein phosphatase non-receptor type 23-like isoform X1	target from/to=[1268-1291]	-24.3	0.0449	152	-23.24	2 22	398 424	24	0.625	0.7083
scaffold_161869_9150	Cma-pmiR-novel_5	TRINITY_DN72158_c1_g3_i2	XP_018027767.1 protein sprint-like	target from/to=[1765-1787]	-22.4	0.121	162	-30.86	2 21	2888 2912	21	0.7619	0.8095
scaffold_161869_9150	Cma-pmiR-novel_5	TRINITY_DN62858_c1_g1_i6	XP_018021058.1 protein polybromo-1-like	target from/to=[542-564]	-24.1	0.159	175	-28.29	2 21	541 564	20	0.85	0.85
scaffold_161869_9150	Cma-pmiR-novel_5	TRINITY_DN62858_c1_g1_i8	XP_018021058.1 protein polybromo-1-like	target from/to=[542-564]	-24.1	0.155	175	-28.29	2 21	541 564	20	0.85	0.85
scaffold_161869_9150	Cma-pmiR-novel_5	TRINITY_DN62962_c1_g1_i1	XP_013392022.1 methionine-R-sulfoxide reductase B2 mitochondrial-like	target from/to=[101-125]	-22.4	0.197	167	-24.01	2 22	101 125	22	0.7727	0.8182
scaffold_161869_9150	Cma-pmiR-novel_5	TRINITY_DN63465_c2_g1_i1	XP_018015670.1 mitoferrin-1-like	target from/to=[1073-1098]	-22.5	0.0531	167	-20.9	2 20	1076 1098	18	0.7778	0.8333
scaffold_161869_9150	Cma-pmiR-novel_5	TRINITY_DN63542_c2_g1_i1	XP_012676653.1 mitochondrial fission regulator 2-like	target from/to=[289-312]	-21.1	0.14	167	-21.99	2 21	289 312	20	0.75	0.85
scaffold_161869_9150	Cma-pmiR-novel_5	TRINITY_DN63919_c5_g1_i3	XP_018021521.1 protein kinase C-binding protein 1-like	target from/to=[1316-1339]	-21.7	0.0473	171	-25.35	2 21	1316 1339	20	0.8	0.85
scaffold_161869_9150	Cma-pmiR-novel_5	TRINITY_DN64304_c4_g5_i1	XP_022251651.1endoplasmic reticulum lectin 1-like isoform X2	target from/to=[548-571]	-20.3	0.129	160	-25.44	2 22	548 571	21	0.7143	0.7619
scaffold_161869_9150	Cma-pmiR-novel_5	TRINITY_DN64775_c1_g1_i1	XP_015428746.1 protein kibra	target from/to=[878-902]	-22.3	0.268	150	-20.75	2 19	1416 1438	17	0.6471	0.7647
scaffold_161869_9150	Cma-pmiR-novel_5	TRINITY_DN65176_c0_g3_i1	XP_018021431.1 zinc finger protein 729-like	target from/to=[216-237]	-20.7	0.0476	162	-24.64	2 18	215 237	17	0.8824	0.8824
scaffold_161869_9150	Cma-pmiR-novel_5	TRINITY_DN65334_c0_g2_i1	XP_021934825.1protein CNPPD1 isoform X1	target from/to=[897-921]	-21.7	0.046	163	-23.54	2 21	897 921	21	0.7143	0.8095
scaffold_161869_9150	Cma-pmiR-novel_5	TRINITY_DN65944_c3_g3_i1	XP_019640539.1 NLR family CARD domain-containing protein 4-like	target from/to=[4-25]	-20.8	0.238	158	-24.61	2 15	1902 1924	13	0.7692	1
scaffold_161869_9150	Cma-pmiR-novel_5	TRINITY_DN66075_c3_g1_i2	XP_019533490.1 GAS2-like protein pickled eggs	target from/to=[1761-1780]	-20.5	0.00223	153	-23.2	2 22	1758 1780	20	0.65	0.7
scaffold_161869_9150	Cma-pmiR-novel_5	TRINITY_DN66084_c6_g3_i1	XP_018011570.1 mediator of RNA polymerase II transcription subunit 16-like	target from/to=[1393-1416]	-25.7	0.0462	168	-26.9	2 22	1393 1416	21	0.7619	0.8095
scaffold_161869_9150	Cma-pmiR-novel_5	TRINITY_DN66084_c6_g3_i3	XP_018011569.1 mediator of RNA polymerase II transcription subunit 16-like	target from/to=[1393-1416]	-25.7	0.0462	168	-26.9	2 22	1393 1416	21	0.7619	0.8095
scaffold_161869_9150	Cma-pmiR-novel_5	TRINITY_DN66659_c1_g1_i12	XP_002423824.1T-cell activation Rho GTPase-activating protein putative	target from/to=[586-610]	-21.7	0.0746	163	-24.56	2 20	588 610	18	0.7778	0.7778
scaffold_161869_9150	Cma-pmiR-novel_5	TRINITY_DN66659_c1_g1_i13	XP_021913054.1uncharacterized protein LOC110826589	target from/to=[342-366]	-21.7	0.0738	163	-24.56	2 20	344 366	18	0.7778	0.7778
scaffold_161869_9150	Cma-pmiR-novel_5	TRINITY_DN67626_c2_g2_i3	XP_021942559.1histone-lysine N-methyltransferase E(z) isoform X2	target from/to=[1754-1776]	-23.4	0.039	153	-20.2	2 18	826 848	16	0.6875	0.8125
scaffold_161869_9150	Cma-pmiR-novel_5	TRINITY_DN67626_c2_g2_i3	XP_021942559.1histone-lysine N-methyltransferase E(z) isoform X2	target from/to=[1754-1776]	-23.4	0.039	168	-24.78	2 22	1753 1776	21	0.7619	0.8095
scaffold_161869_9150	Cma-pmiR-novel_5	TRINITY_DN68543_c6_g3_i3	XP_022332250.1arrestin domain-containing protein 17-like	target from/to=[1418-1441]	-22.4	0.139	155	-24.14	2 22	60 85	23	0.6957	0.7391
scaffold_161869_9150	Cma-pmiR-novel_5	TRINITY_DN68591_c1_g3_i1	XP_021916015.1helicase domino	target from/to=[2703-2727]	-22.3	0.0241	168	-25.47	2 18	2703 2727	18	0.8333	0.8889
scaffold_161869_9150	Cma-pmiR-novel_5	TRINITY_DN69084_c2_g6_i2	XP_015509342.1 RNA-directed DNA polymerase from mobile element jockey-like	target from/to=[760-782]	-20.6	0.283	154	-24.13	2 19	761 782	18	0.7778	0.8333
scaffold_161869_9150	Cma-pmiR-novel_5	TRINITY_DN69193_c3_g2_i2	XP_001603329.2 adenylate cyclase type 9 isoform X1	target from/to=[858-879]	-21.8	0.0136	162	-23.78	2 17	858 879	15	0.8667	0.9333
scaffold_161869_9150	Cma-pmiR-novel_5	TRINITY_DN69548_c3_g3_i1	XP_018022944.1 carboxypeptidase D-like	target from/to=[1031-1054]	-20	0.138	162	-24.24	2 19	1032 1054	17	0.7059	0.8824
scaffold_161869_9150	Cma-pmiR-novel_5	TRINITY_DN69635_c4_g1_i2	XP_020281675.1tyrosine-protein phosphatase non-receptor type 9	target from/to=[2094-2117]	-22.8	0.189	168	-24.62	2 18	2094 2117	17	0.8824	0.8824
scaffold_161869_9150	Cma-pmiR-novel_5	TRINITY_DN69635_c4_g1_i2	XP_020281675.1tyrosine-protein phosphatase non-receptor type 9	target from/to=[885-908]	-20.3	0.105	168	-24.62	2 18	2094 2117	17	0.8824	0.8824
scaffold_161869_9150	Cma-pmiR-novel_5	TRINITY_DN69733_c1_g1_i1	XP_018022201.1 eukaryotic translation initiation factor 3 subunit A-like	target from/to=[512-535]	-21.7	0.059	150	-22.12	2 21	509 535	23	0.6522	0.7391
scaffold_161869_9150	Cma-pmiR-novel_5	TRINITY_DN69747_c3_g1_i2	XP_003703455.2 probable serine/threonine-protein kinase DDB_G0278845	target from/to=[342-362]	-25.6	0.368	172	-29.41	2 19	341 362	17	0.8824	0.9412
scaffold_161869_9150	Cma-pmiR-novel_5	TRINITY_DN69954_c0_g1_i5	XP_012267868.1T-complex protein 11-like protein 1 isoform X1	target from/to=[762-787]	-26.2	0.0314	163	-27.71	2 22	762 787	23	0.7391	0.7826
scaffold_161869_9150	Cma-pmiR-novel_5	TRINITY_DN69954_c0_g1_i6	XP_015515522.1 T-complex protein 11-like protein 1	target from/to=[1733-1758]	-26.2	0.0317	163	-27.71	2 22	1733 1758	23	0.7391	0.7826
scaffold_161869_9150	Cma-pmiR-novel_5	TRINITY_DN70359_c10_g2_i1	XP_015514372.1 dnaJ homolog dnj-5	target from/to=[3147-3168]	-22.5	0.249	161	-25.83	2 14	3146 3168	12	0.9167	1
scaffold_161869_9150	Cma-pmiR-novel_5	TRINITY_DN70842_c3_g1_i1	XP_018019486.1 myosin-IB-like	target from/to=[208-231]	-21.6	0.146	163	-24.05	2 21	208 231	20	0.75	0.8
scaffold_161869_9150	Cma-pmiR-novel_5	TRINITY_DN71250_c1_g2_i1	XP_018009135.1 transcription elongation factor B polypeptide 2-like	target from/to=[97-117]	-21.4	0.0183	160	-25.17	2 22	94 117	21	0.7143	0.7619
scaffold_161869_9150	Cma-pmiR-novel_5	TRINITY_DN75003_c2_g1_i4	XP_022249211.1protogenin-like isoform X2	target from/to=[7947-7969]	-21.6	0.343	162	-21.69	2 21	3089 3113	21	0.7619	0.8095
scaffold_161869_9150	Cma-pmiR-novel_5	TRINITY_DN75003_c2_g1_i4	XP_022249211.1protogenin-like isoform X2	target from/to=[7947-7969]	-21.6	0.343	157	-24.05	2 15	2810 2834	15	0.8667	0.8667
scaffold_161869_9150	Cma-pmiR-novel_5	TRINITY_DN75019_c7_g1_i1	XP_021931151.1protein lingerer isoform X5	target from/to=[1425-1446]	-20.7	0.111	162	-23.38	2 21	1425 1446	19	0.7368	0.8421
scaffold_161869_9150	Cma-pmiR-novel_5	TRINITY_DN75019_c7_g1_i2	XP_021931151.1protein lingerer isoform X5	target from/to=[2312-2333]	-20.7	0.112	162	-23.38	2 21	2312 2333	19	0.7368	0.8421
scaffold_161869_9150	Cma-pmiR-novel_5	TRINITY_DN75021_c2_g1_i5	XP_018014315.1 cytohesin-1-like isoform X2	target from/to=[3707-3728]	-21	0.037	159	-20.47	2 22	418 439	20	0.75	0.75
scaffold_161869_9150	Cma-pmiR-novel_5	TRINITY_DN57646_c0_g1_i1	XP_018022060.1 zinc finger protein 768-like isoform X5	target from/to=[138-161]	-20.5	0.0241	157	-20.93	2 19	138 161	18	0.7222	0.8333
scaffold_161869_9150	Cma-pmiR-novel_5	TRINITY_DN57666_c2_g1_i1	XP_022251888.1eukaryotic translation initiation factor 4E-binding protein Mextli-like isoform X2	target from/to=[370-392]	-22.4	0.113	161	-25.52	2 22	370 392	20	0.65	0.8
scaffold_161869_9150	Cma-pmiR-novel_5	TRINITY_DN58060_c2_g8_i1	XP_018018618.1 DNA-directed RNA polymerase II subunit RPB1-like	target from/to=[1528-1547]	-21.5	0.168	160	-22.14	2 22	1528 1547	20	0.75	0.85
scaffold_161869_9150	Cma-pmiR-novel_5	TRINITY_DN58194_c0_g1_i1	XP_018023064.1 serine/threonine-protein kinase OSR1-like isoform X2	target from/to=[2319-2341]	-22.2	0.105	151	-20.65	2 22	2268 2293	23	0.6087	0.7826
scaffold_161869_9150	Cma-pmiR-novel_5	TRINITY_DN72208_c1_g4_i1	XP_022202298.1pre-mRNA-splicing factor syf2	target from/to=[299-320]	-20.9	0.137	175	-22.48	2 22	299 320	20	0.85	0.85
scaffold_161869_9150	Cma-pmiR-novel_5	TRINITY_DN76637_c2_g2_i6	XP_018018468.1PREDICTED: uncharacterized protein LOC108674990 isoform X1	target from/to=[196-216]	-20.1	0.0599	155	-21.63	2 19	196 216	17	0.7647	0.8235
scaffold_161869_9150	Cma-pmiR-novel_5	TRINITY_DN77115_c3_g1_i1	XP_021915685.1solute carrier organic anion transporter family member 5A1 isoform X2	target from/to=[464-486]	-21.6	0.0317	154	-24.52	2 20	21 44	19	0.6842	0.7895
scaffold_161869_9150	Cma-pmiR-novel_5	TRINITY_DN43788_c0_g1_i1	XP_018025982.1 very-long-chain (3R)-3-hydroxyacyl-CoA dehydratase 1-like	target from/to=[18-39]	-20.2	0.0575	155	-24.77	2 21	16 39	20	0.65	0.8
scaffold_161869_9150	Cma-pmiR-novel_5	TRINITY_DN47289_c0_g2_i1	XP_002414072.1pre-mRNA splicing factor putative	target from/to=[1078-1100]	-20.9	0.0958	157	-24.5	2 14	1594 1616	12	0.9167	0.9167
scaffold_161869_9150	Cma-pmiR-novel_5	TRINITY_DN48676_c0_g1_i1	XP_013419264.1 probable ATP-dependent RNA helicase DDX56 isoform X2	target from/to=[937-957]	-20.5	0.283	162	-21.82	2 22	937 957	20	0.75	0.8
scaffold_161869_9150	Cma-pmiR-novel_5	TRINITY_DN52339_c0_g5_i1	XP_017793917.1 protein odr-4 homolog	target from/to=[1343-1365]	-21.3	0.327	164	-20.97	2 17	1343 1365	15	0.7333	1
scaffold_161869_9150	Cma-pmiR-novel_5	TRINITY_DN53211_c0_g3_i1	XP_018012123.1 acidic repeat-containing protein-like	target from/to=[1208-1230]	-22.9	0.371	163	-24.66	2 17	1207 1230	16	0.8125	0.9375
scaffold_161869_9150	Cma-pmiR-novel_5	TRINITY_DN57223_c1_g1_i1	NP_001279655.1uncharacterized LOC103187628	target from/to=[1189-1210]	-22.8	0.0674	163	-28.21	2 22	1189 1210	20	0.7	0.85
scaffold_161869_9150	Cma-pmiR-novel_5	TRINITY_DN60384_c5_g5_i1	XP_013421013.1 tetratricopeptide repeat protein 17-like	target from/to=[798-818]	-22.6	0.0466	164	-25.53	2 22	795 818	21	0.7143	0.8095
scaffold_161869_9150	Cma-pmiR-novel_5	TRINITY_DN60559_c1_g2_i3	XP_013416574.1 importin subunit alpha-7-like	target from/to=[887-907]	-21	0.383	160	-21.14	2 20	887 907	18	0.7222	0.8889
scaffold_161869_9150	Cma-pmiR-novel_5	TRINITY_DN60647_c6_g5_i1	XP_019629299.1 enhancer of mRNA-decapping protein 4-like isoform X3	target from/to=[1267-1291]	-20	0.00724	153	-20.06	2 16	1267 1291	16	0.8125	0.875
scaffold_161869_9150	Cma-pmiR-novel_5	TRINITY_DN61096_c4_g2_i1	XP_018013989.1 protein LSM14 homolog A-like isoform X1	target from/to=[240-264]	-21.9	0.35	157	-23.46	2 15	240 264	15	0.8667	0.8667
scaffold_161869_9150	Cma-pmiR-novel_5	TRINITY_DN58221_c0_g3_i2	XP_012061132.1 PH and SEC7 domain-containing protein 2	target from/to=[1343-1364]	-20.3	0.306	158	-24.29	2 17	1343 1364	15	0.8667	0.8667
scaffold_161869_9150	Cma-pmiR-novel_5	TRINITY_DN58221_c0_g3_i3	XP_012061132.1 PH and SEC7 domain-containing protein 2	target from/to=[1343-1364]	-20.3	0.306	158	-24.29	2 17	1343 1364	15	0.8667	0.8667
scaffold_161869_9150	Cma-pmiR-novel_5	TRINITY_DN58456_c4_g7_i1	XP_018011572.1 teneurin-m-like	target from/to=[587-611]	-22.2	0.0826	168	-24.04	2 22	587 611	22	0.7273	0.8182
scaffold_161869_9150	Cma-pmiR-novel_5	TRINITY_DN58725_c4_g1_i2	XP_018561977.1 protein kintoun	target from/to=[2132-2155]	-20.6	0.0365	160	-20.55	2 22	2156 2179	21	0.7143	0.7619
scaffold_161869_9150	Cma-pmiR-novel_5	TRINITY_DN59195_c3_g2_i1	XP_021927201.1DDB1- and CUL4-associated factor 7 isoform X1	target from/to=[902-926]	-22.1	0.238	162	-24.84	2 21	902 926	21	0.7619	0.8095
scaffold_161869_9150	Cma-pmiR-novel_5	TRINITY_DN59575_c3_g6_i1	XP_018016474.1 beta-sarcoglycan-like	target from/to=[2661-2684]	-20.6	0.337	161	-23.31	2 20	2660 2684	20	0.75	0.85
scaffold_161869_9150	Cma-pmiR-novel_5	TRINITY_DN59575_c3_g6_i1	XP_018016474.1 beta-sarcoglycan-like	target from/to=[48-68]	-21	0.256	161	-23.31	2 20	2660 2684	20	0.75	0.85
scaffold_161869_9150	Cma-pmiR-novel_5	TRINITY_DN59611_c0_g1_i2	XP_010574905.1 suppressor of G2 allele of SKP1 homolog isoform X1	target from/to=[1822-1847]	-25.2	0.0385	159	-25.19	2 18	1823 1847	18	0.7778	0.8889
scaffold_161869_9150	Cma-pmiR-novel_5	TRINITY_DN60037_c4_g4_i1	XP_012274744.1 protein tyrosine phosphatase type IVA 1	target from/to=[290-312]	-20.9	0.0734	165	-23.54	2 14	290 312	12	1	1
scaffold_161869_9150	Cma-pmiR-novel_5	TRINITY_DN73558_c1_g1_i2	XP_018022147.1 protein lava lamp-like isoform X1	target from/to=[5922-5945]	-20.1	0.172	163	-21.64	2 17	5922 5945	16	0.875	0.875
scaffold_161869_9150	Cma-pmiR-novel_5	TRINITY_DN73653_c2_g1_i8	XP_018023323.1 PAX3- and PAX7-binding protein 1-like	target from/to=[530-554]	-20.3	0.0773	166	-24.1	2 17	1834 1855	15	0.9333	0.9333
scaffold_161869_9150	Cma-pmiR-novel_5	TRINITY_DN73675_c2_g2_i1	XP_022253525.1tyrosine-protein kinase PR2-like	target from/to=[235-257]	-21	0.0916	165	-22.33	2 22	235 257	20	0.7	0.8
scaffold_161869_9150	Cma-pmiR-novel_5	TRINITY_DN73675_c2_g2_i1	XP_022253525.1tyrosine-protein kinase PR2-like	target from/to=[2109-2131]	-23	0.0728	165	-22.33	2 22	235 257	20	0.7	0.8
scaffold_161869_9150	Cma-pmiR-novel_5	TRINITY_DN61140_c4_g1_i1	XP_018017318.1 brain protein I3-like	target from/to=[390-412]	-21.7	0.00889	162	-24.7	2 16	389 412	15	0.8667	0.9333
scaffold_161869_9150	Cma-pmiR-novel_5	TRINITY_DN61140_c4_g1_i1	XP_018017318.1 brain protein I3-like	target from/to=[390-412]	-21.7	0.00889	158	-22.51	2 22	332 352	20	0.75	0.75
scaffold_161869_9150	Cma-pmiR-novel_5	TRINITY_DN61140_c4_g1_i4	XP_018017318.1 brain protein I3-like	target from/to=[413-435]	-21.7	0.00905	162	-24.7	2 16	412 435	15	0.8667	0.9333
scaffold_161869_9150	Cma-pmiR-novel_5	TRINITY_DN61140_c4_g1_i4	XP_018017318.1 brain protein I3-like	target from/to=[413-435]	-21.7	0.00905	158	-22.51	2 22	355 375	20	0.75	0.75
scaffold_161869_9150	Cma-pmiR-novel_5	TRINITY_DN61140_c4_g1_i6	XP_018017318.1 brain protein I3-like	target from/to=[298-320]	-21.7	0.00889	158	-22.51	2 22	240 260	20	0.75	0.75
scaffold_161869_9150	Cma-pmiR-novel_5	TRINITY_DN75003_c2_g1_i4	XP_022249211.1protogenin-like isoform X2	target from/to=[7947-7969]	-21.6	0.343	167	-21.81	2 21	3886 3909	20	0.8	0.8
scaffold_161869_9150	Cma-pmiR-novel_5	TRINITY_DN72894_c0_g1_i1	XP_018018651.1 DNA-directed RNA polymerase II subunit RPB2-like	target from/to=[1968-1990]	-20.4	0.0959	165	-25.35	2 22	1967 1990	22	0.7727	0.8636
scaffold_161869_9150	Cma-pmiR-novel_5	TRINITY_DN72894_c0_g1_i1	XP_018018651.1 DNA-directed RNA polymerase II subunit RPB2-like	target from/to=[1968-1990]	-20.4	0.0959	154	-22.67	2 21	2565 2590	22	0.6818	0.7727
scaffold_161869_9150	Cma-pmiR-novel_5	TRINITY_DN73160_c5_g1_i1	XP_018022874.1 SPARC-like	target from/to=[725-749]	-23.6	0.364	154	-24.75	2 19	727 749	17	0.6471	0.8235
scaffold_161869_9150	Cma-pmiR-novel_5	TRINITY_DN74128_c7_g3_i1	XP_021932728.1probable nuclear hormone receptor HR3 isoform X1	target from/to=[2925-2947]	-30.5	0.0958	146	-23.39	2 21	1111 1131	20	0.75	0.75
scaffold_161869_9150	Cma-pmiR-novel_5	TRINITY_DN74296_c2_g2_i1	XP_018023191.1 rab-3A-interacting protein-like isoform X1	target from/to=[1848-1871]	-20.9	0.127	163	-22.61	2 21	1848 1871	20	0.75	0.8
scaffold_161869_9150	Cma-pmiR-novel_5	TRINITY_DN74619_c0_g2_i4	XP_015589812.1 GDNF-inducible zinc finger protein 1-like isoform X4	target from/to=[1184-1205]	-21.1	0.263	169	-23.13	2 20	1184 1205	18	0.8333	0.8889
scaffold_161869_9150	Cma-pmiR-novel_5	TRINITY_DN74619_c0_g2_i5	XP_015589812.1 GDNF-inducible zinc finger protein 1-like isoform X4	target from/to=[1239-1260]	-21.1	0.264	169	-23.13	2 20	1239 1260	18	0.8333	0.8889
scaffold_161869_9150	Cma-pmiR-novel_5	TRINITY_DN73675_c2_g2_i3	XP_022253526.1tyrosine-protein kinase PR2-like	target from/to=[235-257]	-21	0.0916	165	-22.33	2 22	235 257	20	0.7	0.8
scaffold_161869_9150	Cma-pmiR-novel_5	TRINITY_DN73675_c2_g2_i3	XP_022253526.1tyrosine-protein kinase PR2-like	target from/to=[2109-2131]	-23	0.0728	165	-22.33	2 22	235 257	20	0.7	0.8
scaffold_161869_9150	Cma-pmiR-novel_5	TRINITY_DN72285_c0_g1_i1	XP_018024367.1 pre-mRNA-processing-splicing factor 8	target from/to=[586-608]	-21.1	0.0608	162	-22.17	2 21	587 608	19	0.7895	0.7895
scaffold_161869_9150	Cma-pmiR-novel_5	TRINITY_DN72450_c2_g3_i1	XP_021920703.1E3 ubiquitin-protein ligase CHIP	target from/to=[141-161]	-20.1	0.14	165	-22.59	2 22	141 161	20	0.8	0.85
scaffold_161869_9150	Cma-pmiR-novel_5	TRINITY_DN72658_c3_g1_i4	XP_018018310.1 long-chain-fatty-acid--CoA ligase ACSBG2-like isoform X2	target from/to=[1743-1765]	-23.2	0.379	173	-23.86	2 22	1743 1765	20	0.75	0.85
scaffold_161869_9150	Cma-pmiR-novel_5	TRINITY_DN72658_c3_g1_i8	XP_018018312.1 long-chain-fatty-acid--CoA ligase ACSBG2-like isoform X3	target from/to=[1115-1137]	-23.2	0.378	173	-23.86	2 22	1115 1137	20	0.75	0.85
scaffold_161869_9150	Cma-pmiR-novel_5	TRINITY_DN73675_c2_g2_i8	XP_022253524.1tyrosine-protein kinase PR2-like	target from/to=[235-257]	-21	0.0915	165	-22.33	2 22	235 257	20	0.7	0.8
scaffold_161869_9150	Cma-pmiR-novel_5	TRINITY_DN73797_c1_g1_i2	XP_018014164.1 bestrophin-3-like	target from/to=[3713-3734]	-21	0.186	165	-20.12	2 20	3713 3734	18	0.7222	0.9444
scaffold_161869_9150	Cma-pmiR-novel_5	TRINITY_DN73835_c1_g5_i1	XP_015797609.1 piggyBac transposable element-derived protein 2-like	target from/to=[277-299]	-22.2	0.0898	173	-23.92	2 22	277 299	20	0.7	0.9
scaffold_161869_9150	Cma-pmiR-novel_5	TRINITY_DN77148_c2_g1_i4	XP_014662274.1PREDICTED: uncharacterized protein LOC106805259 isoform X1	target from/to=[335-357]	-22.4	0.0316	172	-24.5	2 17	335 357	15	0.9333	0.9333
scaffold_161869_9150	Cma-pmiR-novel_5	TRINITY_DN7718_c0_g1_i1	XP_018007629.1 dnaJ homolog subfamily B member 4-like	target from/to=[246-268]	-20.2	0.12	153	-24.82	2 14	246 268	12	0.75	1
scaffold_161869_9150	Cma-pmiR-novel_5	TRINITY_DN77252_c3_g1_i3	XP_018021807.1 E3 ubiquitin-protein ligase UBR4-like	target from/to=[4283-4306]	-21.6	0.061	162	-23.24	2 16	4283 4306	15	0.8667	0.9333
scaffold_161869_9150	Cma-pmiR-novel_5	TRINITY_DN77312_c1_g3_i13	XP_018012654.1 glycogen debranching enzyme-like isoform X2	target from/to=[5446-5469]	-23.6	0.0015	162	-26.35	2 16	5445 5469	16	0.875	0.875
scaffold_161869_9150	Cma-pmiR-novel_5	TRINITY_DN74676_c1_g4_i1	XP_018021113.1 CUB and sushi domain-containing protein 1-like	target from/to=[2761-2783]	-21.9	0.289	161	-24.5	2 22	2761 2783	20	0.6	0.85
scaffold_161869_9150	Cma-pmiR-novel_5	TRINITY_DN74841_c1_g3_i1	XP_022183866.1mitogen-activated protein kinase 1	target from/to=[847-871]	-26.8	0.0136	180	-28.61	2 22	847 871	22	0.8182	0.8636
scaffold_161869_9150	Cma-pmiR-novel_5	TRINITY_DN73675_c2_g2_i5	XP_022253524.1tyrosine-protein kinase PR2-like	target from/to=[235-257]	-21	0.0916	165	-22.33	2 22	235 257	20	0.7	0.8
scaffold_161869_9150	Cma-pmiR-novel_5	TRINITY_DN73675_c2_g2_i5	XP_022253524.1tyrosine-protein kinase PR2-like	target from/to=[2070-2092]	-23	0.0728	165	-22.33	2 22	235 257	20	0.7	0.8
scaffold_161869_9150	Cma-pmiR-novel_5	TRINITY_DN73675_c2_g2_i6	XP_002410337.1tyrosine kinase putative	target from/to=[127-149]	-21	0.0837	165	-22.33	2 22	127 149	20	0.7	0.8
scaffold_161869_9150	Cma-pmiR-novel_5	TRINITY_DN73675_c2_g2_i8	XP_022253524.1tyrosine-protein kinase PR2-like	target from/to=[2070-2092]	-23	0.0728	165	-22.33	2 22	235 257	20	0.7	0.8
scaffold_161869_9150	Cma-pmiR-novel_5	TRINITY_DN77115_c3_g1_i1	XP_021915685.1solute carrier organic anion transporter family member 5A1 isoform X2	target from/to=[464-486]	-21.6	0.0317	152	-23.48	2 13	577 599	11	0.9091	0.9091
scaffold_161869_9150	Cma-pmiR-novel_5	TRINITY_DN77115_c3_g1_i1	XP_021915685.1solute carrier organic anion transporter family member 5A1 isoform X2	target from/to=[21-44]	-20.5	0.237	154	-24.52	2 20	21 44	19	0.6842	0.7895
scaffold_161869_9150	Cma-pmiR-novel_5	TRINITY_DN77115_c3_g1_i1	XP_021915685.1solute carrier organic anion transporter family member 5A1 isoform X2	target from/to=[21-44]	-20.5	0.237	152	-23.48	2 13	577 599	11	0.9091	0.9091
scaffold_161869_9150	Cma-pmiR-novel_5	TRINITY_DN78366_c3_g1_i10	XP_018010562.1 vacuolar protein sorting-associated protein 13D-like	target from/to=[389-412]	-23.7	0.15	150	-27.29	2 22	389 412	22	0.6818	0.7273
scaffold_161869_9150	Cma-pmiR-novel_5	TRINITY_DN78366_c3_g1_i11	XP_018010562.1 vacuolar protein sorting-associated protein 13D-like	target from/to=[1020-1043]	-23.7	0.151	150	-27.29	2 22	1020 1043	22	0.6818	0.7273
scaffold_161869_9150	Cma-pmiR-novel_5	TRINITY_DN78366_c3_g1_i13	XP_018579134.1 vacuolar protein sorting-associated protein 13D	target from/to=[253-276]	-23.7	0.139	150	-27.29	2 22	253 276	22	0.6818	0.7273
scaffold_161869_9150	Cma-pmiR-novel_5	TRINITY_DN78366_c3_g1_i5	XP_018010562.1 vacuolar protein sorting-associated protein 13D-like	target from/to=[253-276]	-23.7	0.145	150	-27.29	2 22	253 276	22	0.6818	0.7273
scaffold_161869_9150	Cma-pmiR-novel_5	TRINITY_DN77312_c1_g3_i2	XP_018012653.1 glycogen debranching enzyme-like isoform X1	target from/to=[6421-6444]	-23.6	0.0015	162	-26.35	2 16	6420 6444	16	0.875	0.875
scaffold_161869_9150	Cma-pmiR-novel_5	TRINITY_DN77329_c4_g3_i3	XP_008211109.1 vesicle-associated membrane protein 2 isoform X1	target from/to=[304-328]	-20.7	0.284	159	-23.25	2 22	304 328	22	0.6818	0.8182
scaffold_161869_9150	Cma-pmiR-novel_5	TRINITY_DN74945_c3_g1_i1	XP_018021927.1 agrin-like	target from/to=[156-178]	-22.1	0.0038	162	-26.69	2 19	158 178	17	0.8824	0.8824
scaffold_161869_9150	Cma-pmiR-novel_5	TRINITY_DN75003_c2_g1_i4	XP_022249211.1protogenin-like isoform X2	target from/to=[2812-2834]	-20.2	0.261	167	-21.81	2 21	3886 3909	20	0.8	0.8
scaffold_161869_9150	Cma-pmiR-novel_5	TRINITY_DN75003_c2_g1_i4	XP_022249211.1protogenin-like isoform X2	target from/to=[2812-2834]	-20.2	0.261	162	-21.69	2 21	3089 3113	21	0.7619	0.8095
scaffold_161869_9150	Cma-pmiR-novel_5	TRINITY_DN75003_c2_g1_i4	XP_022249211.1protogenin-like isoform X2	target from/to=[2812-2834]	-20.2	0.261	157	-24.05	2 15	2810 2834	15	0.8667	0.8667
scaffold_161869_9150	Cma-pmiR-novel_5	TRINITY_DN77507_c4_g4_i1	XP_013396693.1 CWF19-like protein 1 isoform X1	target from/to=[356-382]	-20.3	0.0399	157	-20.04	2 22	360 382	20	0.65	0.75
scaffold_161869_9150	Cma-pmiR-novel_5	TRINITY_DN77758_c0_g2_i2	XP_018011028.1 general transcription factor 3C polypeptide 1-like	target from/to=[3192-3215]	-21.3	0.227	163	-22.13	2 17	3192 3215	16	0.8125	0.9375
scaffold_161869_9150	Cma-pmiR-novel_5	TRINITY_DN78175_c0_g3_i1	XP_014609140.1 vacuolar protein sorting-associated protein 13D isoform X2	target from/to=[83-106]	-23.7	0.206	150	-27.29	2 22	83 106	22	0.6818	0.7273
scaffold_161869_9150	Cma-pmiR-novel_5	TRINITY_DN78647_c8_g1_i1	XP_017784293.1 golgin subfamily A member 2	target from/to=[4170-4193]	-21.6	0.347	164	-22.21	2 18	3890 3914	18	0.8333	0.8333
scaffold_161869_9150	Cma-pmiR-novel_5	TRINITY_DN78647_c8_g1_i2	XP_017784293.1 golgin subfamily A member 2	target from/to=[4142-4165]	-21.6	0.347	164	-22.21	2 18	3862 3886	18	0.8333	0.8333
scaffold_161869_9150	Cma-pmiR-novel_5	TRINITY_DN77329_c4_g3_i5	XP_011199260.1 vesicle-associated membrane protein 2 isoform X4	target from/to=[304-328]	-20.7	0.284	159	-23.25	2 22	304 328	22	0.6818	0.8182
scaffold_161869_9150	Cma-pmiR-novel_5	TRINITY_DN77413_c1_g2_i1	XP_021928569.1uncharacterized protein LOC110834013 isoform X13	target from/to=[507-530]	-20.4	0.0873	163	-22.04	2 17	507 530	16	0.8125	0.9375
scaffold_161869_9150	Cma-pmiR-novel_5	TRINITY_DN77413_c1_g2_i2	XP_021928569.1uncharacterized protein LOC110834013 isoform X13	target from/to=[304-327]	-20.4	0.0866	163	-22.04	2 17	304 327	16	0.8125	0.9375
scaffold_161869_9150	Cma-pmiR-novel_5	TRINITY_DN77481_c2_g1_i4	XP_019280261.1 L-seryl-tRNA(Sec) kinase isoform X3	target from/to=[1323-1345]	-23.3	0.122	166	-32.36	2 22	1319 1345	24	0.75	0.8333
scaffold_161869_9150	Cma-pmiR-novel_5	TRINITY_DN78952_c2_g1_i1	XP_011173111.1 28S ribosomal protein S22 mitochondrial	target from/to=[322-344]	-21.3	0.246	167	-24.37	2 16	322 344	14	0.9286	0.9286
scaffold_166193_9233	Tca-Mir-316_5p	TRINITY_DN68555_c1_g5_i1	XP_018431484.1 RNA-directed DNA polymerase from mobile element jockey-like	target from/to=[264-283]	-20.3	0.074	174	-22.99	2 19	264 283	17	0.8235	0.9412
scaffold_166193_9233	Tca-Mir-316_5p	TRINITY_DN70701_c4_g3_i1	XP_018006409.1 histone-lysine N-methyltransferase 2D-like	target from/to=[8359-8378]	-20.3	0.0177	177	-23.9	2 18	8359 8378	16	0.9375	0.9375
scaffold_166193_9233	Tca-Mir-316_5p	TRINITY_DN66780_c2_g4_i5	XP_012276382.1 disks large 1 tumor suppressor protein isoform X13	target from/to=[426-445]	-20.1	0.0763	160	-21.66	2 19	423 445	20	0.75	0.85
scaffold_166193_9233	Tca-Mir-316_5p	TRINITY_DN69936_c6_g1_i1	XP_018024075.1 serine-rich adhesin for platelets-like	target from/to=[270-290]	-21.4	0.0566	169	-21.32	2 19	270 290	18	0.8333	0.8889
scaffold_166193_9233	Tca-Mir-316_5p	TRINITY_DN59162_c2_g1_i1	XP_018024846.1 calnexin-like	target from/to=[1579-1598]	-21.4	0.00113	178	-21.31	2 19	1579 1598	17	0.8824	0.9412
scaffold_166193_9233	Tca-Mir-316_5p	TRINITY_DN65514_c7_g2_i3	XP_018024178.1 CCR4-NOT transcription complex subunit 1-like isoform X1	target from/to=[858-877]	-21.4	0.00748	162	-21.24	2 19	858 877	17	0.7647	0.8235
scaffold_166193_9233	Tca-Mir-316_5p	TRINITY_DN65514_c7_g2_i2	XP_018024179.1 CCR4-NOT transcription complex subunit 1-like isoform X2	target from/to=[858-877]	-21.4	0.00747	162	-21.24	2 19	858 877	17	0.7647	0.8235
scaffold_166193_9233	Tca-Mir-316_5p	TRINITY_DN67519_c3_g3_i2	XP_012559121.1 putative leucine-rich repeat-containing protein DDB_G0290503	target from/to=[34-53]	-21.2	0.00813	180	-24.2	2 17	34 53	15	1	1
scaffold_166193_9233	Tca-Mir-316_5p	TRINITY_DN58265_c0_g6_i1	XP_018022039.1 midasin-like	target from/to=[1907-1925]	-20.2	0.0354	170	-22.43	2 19	2152 2171	17	0.8235	0.8824
scaffold_166193_9233	Tca-Mir-316_5p	TRINITY_DN58919_c0_g7_i1	XP_018015124.1 type I inositol 3 4-bisphosphate 4-phosphatase-like	target from/to=[299-316]	-20.3	0.21	164	-23.09	2 18	295 316	18	0.7778	0.8889
scaffold_166193_9233	Tca-Mir-316_5p	TRINITY_DN61785_c1_g2_i1	XP_011665645.1 RNA-directed DNA polymerase from mobile element jockey-like	target from/to=[117-136]	-20.6	0.00152	180	-21.8	2 17	117 136	15	1	1
scaffold_166193_9233	Tca-Mir-316_5p	TRINITY_DN73910_c1_g1_i1	XP_018010478.1 trichohyalin-like	target from/to=[2008-2028]	-22.2	0.164	163	-22.18	2 16	2009 2028	14	0.7857	1
scaffold_166193_9233	Tca-Mir-316_5p	TRINITY_DN75510_c3_g2_i3	XP_018431484.1 RNA-directed DNA polymerase from mobile element jockey-like	target from/to=[356-375]	-20.3	0.0599	178	-22.9	2 19	356 375	17	0.8824	0.9412
scaffold_166193_9233	Tca-Mir-316_5p	TRINITY_DN66780_c2_g4_i7	XP_012276374.1 disks large 1 tumor suppressor protein isoform X6	target from/to=[426-445]	-20.1	0.0759	160	-21.66	2 19	423 445	20	0.75	0.85
scaffold_166193_9233	Tca-Mir-316_5p	TRINITY_DN64267_c2_g2_i1	YP_537099.1NADH dehydrogenase subunit 5 (mitochondrion)	target from/to=[222-242]	-25.3	0.007	173	-27.29	2 19	222 242	18	0.8333	0.9444
scaffold_166193_9233	Tca-Mir-316_5p	TRINITY_DN61137_c1_g5_i1	XP_005103434.2 cell division control protein 1-like	target from/to=[1164-1182]	-20.3	0.252	168	-23.1	2 19	1164 1182	17	0.8824	0.8824
scaffold_166193_9233	Tca-Mir-316_5p	TRINITY_DN61137_c1_g5_i2	XP_005103434.2 cell division control protein 1-like	target from/to=[1091-1109]	-20.3	0.252	168	-23.1	2 19	1091 1109	17	0.8824	0.8824
scaffold_166193_9233	Tca-Mir-316_5p	TRINITY_DN62424_c1_g3_i2	XP_013790401.2protein fantom-like	target from/to=[766-788]	-23.1	0.0974	164	-20.19	2 18	768 788	17	0.8235	0.8824
scaffold_166193_9233	Tca-Mir-316_5p	TRINITY_DN63303_c0_g3_i1	XP_005096827.1PREDICTED: uncharacterized protein LOC101848197 isoform X1	target from/to=[135-155]	-21	0.0563	165	-22.9	2 19	135 155	18	0.7778	0.8889
scaffold_166193_9233	Tca-Mir-316_5p	TRINITY_DN62867_c1_g4_i1	XP_018025997.1 dedicator of cytokinesis protein 9-like	target from/to=[1079-1098]	-20.3	0.0122	170	-21.56	2 19	1079 1098	17	0.7647	0.9412
scaffold_192848_9612	mja-miR-750	TRINITY_DN67313_c1_g1_i3	XP_008175009.1 alpha-2-macroglobulin-like	target from/to=[284-309]	-21.6	0.187	168	-23.66	2 22	285 309	22	0.7273	0.8182
scaffold_192848_9612	mja-miR-750	TRINITY_DN67132_c4_g1_i5	XP_018024409.1 PDZ domain-containing protein GIPC1-like	target from/to=[205-229]	-24.8	0.332	147	-21.4	2 22	144 165	20	0.65	0.7
scaffold_192848_9612	mja-miR-750	TRINITY_DN78620_c4_g1_i4	XP_021379230.1RNA-binding protein NOB1-like	target from/to=[440-462]	-21.5	0.0493	169	-23.62	2 22	440 462	20	0.75	0.8
scaffold_192848_9612	mja-miR-750	TRINITY_DN78620_c4_g1_i3	XP_021379230.1RNA-binding protein NOB1-like	target from/to=[466-488]	-21.5	0.0493	169	-23.62	2 22	466 488	20	0.75	0.8
scaffold_192848_9612	mja-miR-750	TRINITY_DN71775_c2_g2_i2	XP_018013835.1 uracil phosphoribosyltransferase homolog	target from/to=[601-623]	-22.9	0.244	171	-26.63	2 20	601 623	18	0.7778	0.8889
scaffold_192848_9612	mja-miR-750	TRINITY_DN67132_c4_g1_i3	XP_018024409.1 PDZ domain-containing protein GIPC1-like	target from/to=[483-507]	-24.8	0.336	147	-21.4	2 22	422 443	20	0.65	0.7
scaffold_192848_9612	mja-miR-750	TRINITY_DN76780_c0_g1_i7	XP_017889250.1 V-type proton ATPase 116 kDa subunit a isoform X1	target from/to=[840-864]	-20.5	0.0488	159	-21.86	2 22	1385 1406	20	0.7	0.8
scaffold_192848_9612	mja-miR-750	TRINITY_DN71936_c4_g1_i1	XP_018013193.1 endoplasmic reticulum aminopeptidase 1-like	target from/to=[3176-3199]	-20.5	0.201	166	-25.93	2 20	3175 3199	20	0.8	0.8
scaffold_192848_9612	mja-miR-750	TRINITY_DN67132_c4_g1_i5	XP_018024409.1 PDZ domain-containing protein GIPC1-like	target from/to=[205-229]	-24.8	0.332	174	-26.7	2 19	207 229	17	0.8824	0.8824
scaffold_192848_9612	mja-miR-750	TRINITY_DN75206_c8_g3_i1	XP_006825930.1 RNA-directed DNA polymerase from mobile element jockey-like	target from/to=[217-237]	-21.1	0.284	156	-24.14	2 17	215 237	15	0.8	0.8
scaffold_192848_9612	mja-miR-750	TRINITY_DN64162_c2_g3_i2	XP_019758540.1PREDICTED: uncharacterized protein LOC109536667	target from/to=[157-179]	-24.8	0.0265	177	-29.9	2 18	157 179	16	0.9375	0.9375
scaffold_192848_9612	mja-miR-750	TRINITY_DN65299_c5_g1_i1	XP_018018186.1 carbohydrate sulfotransferase 11-like	target from/to=[300-323]	-20.6	0.356	164	-23.61	2 22	300 323	21	0.7143	0.8095
scaffold_192848_9612	mja-miR-750	TRINITY_DN74301_c7_g5_i1	XP_022196244.1tigger transposable element-derived protein 6-like	target from/to=[490-512]	-23	0.0164	173	-24.52	2 22	490 512	20	0.8	0.8
scaffold_192848_9612	mja-miR-750	TRINITY_DN77788_c1_g1_i5	XP_013075882.1 ultraviolet-B receptor UVR8-like	target from/to=[522-542]	-21.6	0.374	166	-25.81	2 22	522 542	20	0.8	0.8
scaffold_192848_9612	mja-miR-750	TRINITY_DN71231_c3_g2_i1	XP_018022663.1 D-glucuronyl C5-epimerase-like	target from/to=[297-317]	-26.3	0.218	143	-22.92	2 20	1177 1199	18	0.6111	0.6667
scaffold_192848_9612	mja-miR-750	TRINITY_DN71231_c3_g2_i1	XP_018022663.1 D-glucuronyl C5-epimerase-like	target from/to=[297-317]	-26.3	0.218	164	-31.29	2 20	297 317	18	0.7778	0.8889
scaffold_192848_9612	mja-miR-750	TRINITY_DN67132_c4_g1_i1	XP_018024409.1 PDZ domain-containing protein GIPC1-like	target from/to=[629-653]	-24.8	0.338	147	-21.4	2 22	568 589	20	0.65	0.7
scaffold_192848_9612	mja-miR-750	TRINITY_DN70405_c2_g1_i1	XP_008323225.1PREDICTED: uncharacterized protein LOC103389552	target from/to=[1249-1271]	-20.8	0.115	168	-21.28	2 19	1448 1469	17	0.8824	0.8824
scaffold_192848_9612	mja-miR-750	TRINITY_DN67919_c0_g1_i1	XP_008247548.2 translation initiation factor IF-2-like	target from/to=[655-679]	-22.5	0.308	160	-24.63	2 22	655 679	22	0.6818	0.7727
scaffold_192848_9612	mja-miR-750	TRINITY_DN67963_c3_g2_i4	XP_002731705.1 calcium and integrin-binding protein 1-like	target from/to=[820-842]	-24	0.16	168	-27.54	2 21	820 842	19	0.7368	0.8421
scaffold_192848_9612	mja-miR-750	TRINITY_DN60346_c2_g4_i3	XP_018024182.1 nucleosome assembly protein 1-like 1 isoform X1	target from/to=[4556-4578]	-20	0.366	175	-21.22	2 22	4557 4578	20	0.85	0.85
scaffold_192848_9612	mja-miR-750	TRINITY_DN60346_c2_g4_i5	XP_018024181.1 nucleosome assembly protein 1-like 1 isoform X1	target from/to=[1651-1673]	-20	0.364	175	-21.22	2 22	1652 1673	20	0.85	0.85
scaffold_192848_9612	mja-miR-750	TRINITY_DN77785_c0_g5_i2	XP_022194327.1CAP-Gly domain-containing linker protein 2 isoform X4	target from/to=[3488-3509]	-23	0.159	175	-27.69	2 22	3488 3509	20	0.85	0.85
scaffold_192848_9612	mja-miR-750	TRINITY_DN69996_c0_g1_i2	XP_018009889.1 Golgi to ER traffic protein 4 homolog	target from/to=[149-170]	-22	0.194	178	-23.8	2 21	149 170	19	0.8947	0.8947
scaffold_192848_9612	mja-miR-750	TRINITY_DN77780_c3_g2_i5	XP_013191143.1PREDICTED: uncharacterized protein LOC106135401	target from/to=[104-125]	-22.7	0.386	159	-27.33	2 17	102 125	16	0.8125	0.875
scaffold_192848_9612	mja-miR-750	TRINITY_DN76780_c0_g1_i8	XP_017889250.1 V-type proton ATPase 116 kDa subunit a isoform X1	target from/to=[870-894]	-20.5	0.0488	159	-21.86	2 22	1415 1436	20	0.7	0.8
scaffold_192848_9612	mja-miR-750	TRINITY_DN67132_c4_g1_i1	XP_018024409.1 PDZ domain-containing protein GIPC1-like	target from/to=[629-653]	-24.8	0.338	174	-26.7	2 19	631 653	17	0.8824	0.8824
scaffold_192848_9612	mja-miR-750	TRINITY_DN67132_c4_g1_i3	XP_018024409.1 PDZ domain-containing protein GIPC1-like	target from/to=[483-507]	-24.8	0.336	174	-26.7	2 19	485 507	17	0.8824	0.8824
scaffold_192848_9612	mja-miR-750	TRINITY_DN69996_c0_g1_i1	XP_001656303.1Golgi to ER traffic protein 4 homolog	target from/to=[149-170]	-22	0.179	178	-23.8	2 21	149 170	19	0.8947	0.8947
scaffold_192848_9612	mja-miR-750	TRINITY_DN77785_c0_g5_i4	XP_022194327.1CAP-Gly domain-containing linker protein 2 isoform X4	target from/to=[3452-3473]	-23	0.159	175	-27.69	2 22	3452 3473	20	0.85	0.85
scaffold_192848_9612	mja-miR-750	TRINITY_DN60346_c2_g4_i1	XP_018024182.1 nucleosome assembly protein 1-like 1 isoform X1	target from/to=[2597-2619]	-20	0.365	175	-21.22	2 22	2598 2619	20	0.85	0.85
scaffold_192848_9612	mja-miR-750	TRINITY_DN67963_c3_g2_i4	XP_002731705.1 calcium and integrin-binding protein 1-like	target from/to=[820-842]	-24	0.16	160	-24.12	2 21	727 749	19	0.7368	0.7368
scaffold_192848_9612	mja-miR-750	TRINITY_DN63537_c3_g3_i1	XP_015930756.1heparan sulfate glucosamine 3-O-sulfotransferase 6-like	target from/to=[1885-1906]	-22.5	0.0308	155	-25.65	2 18	1885 1906	16	0.8125	0.8125
scaffold_192848_9612	mja-miR-750	TRINITY_DN62404_c0_g5_i1	XP_018022793.1 kinesin-like calmodulin-binding protein homolog isoform X1	target from/to=[45-66]	-20.3	0.192	163	-23.75	2 22	45 66	20	0.75	0.8
scaffold_21288_3773	mja-miR-92b	TRINITY_DN64084_c2_g1_i2	XP_008473198.1 src substrate cortactin	target from/to=[909-931]	-22.2	0.305	166	-22.28	2 19	911 931	17	0.7647	0.8824
scaffold_21288_3773	mja-miR-92b	TRINITY_DN64084_c2_g1_i3	XP_008473198.1 src substrate cortactin	target from/to=[583-605]	-22.2	0.304	166	-22.28	2 19	585 605	17	0.7647	0.8824
scaffold_21288_3773	mja-miR-92b	TRINITY_DN65548_c0_g1_i4	XP_018014806.1PREDICTED: uncharacterized protein LOC108671744	target from/to=[1888-1908]	-20	0.341	159	-20.47	2 19	1888 1908	18	0.8333	0.8333
scaffold_21288_3773	mja-miR-92b	TRINITY_DN67189_c3_g1_i1	XP_018024061.1 kinase D-interacting substrate of 220 kDa-like isoform X1	target from/to=[318-337]	-21.1	0.128	168	-23.54	2 19	318 337	17	0.8824	0.8824
scaffold_21288_3773	mja-miR-92b	TRINITY_DN54461_c0_g2_i1	XP_022249546.1G1/S-specific cyclin-E1-like isoform X2	target from/to=[685-707]	-21.5	0.000576	168	-24.34	2 17	687 707	15	0.8667	0.9333
scaffold_21288_3773	mja-miR-92b	TRINITY_DN78639_c6_g3_i1	XP_014224712.1 cyclin-dependent kinase inhibitor 1B-like	target from/to=[87-108]	-23.1	0.00449	175	-24.76	2 20	88 108	18	0.8333	0.8889
scaffold_21288_3773	mja-miR-92b	TRINITY_DN61518_c3_g4_i1	XP_018026850.1 mucin-17-like	target from/to=[555-576]	-21.7	0.118	158	-21.86	2 20	555 576	19	0.7368	0.7895
scaffold_21288_3773	mja-miR-92b	TRINITY_DN61735_c5_g2_i2	XP_017104608.1 NADH dehydrogenase [ubiquinone] 1 alpha subcomplex subunit 10 mitochondrial	target from/to=[344-365]	-24.9	0.237	170	-28.36	2 20	344 365	19	0.7895	0.8947
scaffold_21288_3773	mja-miR-92b	TRINITY_DN63775_c1_g4_i1	XP_018015591.1 DNA polymerase delta catalytic subunit-like	target from/to=[1283-1305]	-20.6	0.0149	157	-20.76	2 19	1283 1305	19	0.7368	0.7895
scaffold_21288_3773	mja-miR-92b	TRINITY_DN74740_c2_g2_i2	XP_013788023.1ATP-dependent DNA helicase DDX11-like	target from/to=[489-511]	-25.4	0.0817	172	-27.41	2 19	489 511	19	0.8947	0.8947
scaffold_21288_3773	mja-miR-92b	TRINITY_DN74740_c2_g2_i3	XP_022204227.1ATP-dependent DNA helicase DDX11	target from/to=[489-511]	-25.4	0.0809	172	-27.41	2 19	489 511	19	0.8947	0.8947
scaffold_21288_3773	mja-miR-92b	TRINITY_DN74740_c2_g2_i4	XP_022204227.1ATP-dependent DNA helicase DDX11	target from/to=[489-511]	-25.4	0.0809	172	-27.41	2 19	489 511	19	0.8947	0.8947
scaffold_21288_3773	mja-miR-92b	TRINITY_DN74767_c2_g1_i1	XP_008201778.1 gamma-glutamyl cyclotransferase-like venom protein isoform X2	target from/to=[797-818]	-20.1	0.0348	164	-23.33	2 18	797 818	17	0.8235	0.8824
scaffold_21288_3773	mja-miR-92b	TRINITY_DN67909_c1_g1_i2	NP_001296068.1uncharacterized LOC105380296	target from/to=[731-754]	-20.1	0.0604	156	-20.11	2 19	731 754	20	0.75	0.8
scaffold_21288_3773	mja-miR-92b	TRINITY_DN67909_c1_g1_i3	NP_001296068.1uncharacterized LOC105380296	target from/to=[731-754]	-20.1	0.0598	156	-20.11	2 19	731 754	20	0.75	0.8
scaffold_21288_3773	mja-miR-92b	TRINITY_DN58632_c1_g3_i1	XP_018012379.1 poly(U)-binding-splicing factor half pint-like isoform X2	target from/to=[1112-1132]	-20.7	0.141	167	-21.45	2 20	1112 1132	18	0.7778	0.8333
scaffold_21288_3773	mja-miR-92b	TRINITY_DN60481_c1_g5_i2	XP_022163919.1G-protein coupled receptor GRL101-like	target from/to=[175-195]	-21.8	0.301	163	-23.6	2 20	175 195	18	0.7222	0.8333
scaffold_21288_3773	mja-miR-92b	TRINITY_DN60481_c1_g5_i3	XP_015922631.1zinc finger MYM-type protein 1-like	target from/to=[175-195]	-21.8	0.304	163	-23.6	2 20	175 195	18	0.7222	0.8333
scaffold_21288_3773	mja-miR-92b	TRINITY_DN60534_c1_g2_i2	XP_796264.3 centrosomal protein of 89 kDa	target from/to=[574-593]	-21.4	0.143	157	-23.34	2 16	574 593	14	0.8571	0.9286
scaffold_21288_3773	mja-miR-92b	TRINITY_DN72016_c3_g3_i2	XP_022235511.1putative sodium-coupled neutral amino acid transporter 7	target from/to=[307-329]	-20	0.367	159	-22.76	2 17	307 329	17	0.7647	0.8824
scaffold_21288_3773	mja-miR-92b	TRINITY_DN72925_c6_g1_i1	XP_018007642.1 WD repeat-containing protein 47-like	target from/to=[359-382]	-24.7	0.111	165	-26.31	2 20	359 382	21	0.8095	0.8095
scaffold_21288_3773	mja-miR-92b	TRINITY_DN73170_c2_g3_i1	XP_017050190.1PREDICTED: uncharacterized protein LOC108094242	target from/to=[529-550]	-20.8	0.000492	166	-22.38	2 20	529 550	19	0.7895	0.8421
scaffold_21288_3773	mja-miR-92b	TRINITY_DN76761_c0_g3_i1	XP_022252764.1TBC1 domain family member 2B-like	target from/to=[538-560]	-22.3	0.0688	154	-23.85	2 16	539 560	15	0.8	0.8667
scaffold_21288_3773	mja-miR-92b	TRINITY_DN77051_c1_g1_i1	XP_019772705.1 succinyl-CoA:3-ketoacid coenzyme A transferase 1 mitochondrial	target from/to=[1302-1321]	-21.6	0.191	157	-22.31	2 20	1302 1321	18	0.7222	0.8333
scaffold_21288_3773	mja-miR-92b	TRINITY_DN67909_c1_g1_i4	NP_001034491.1chitin synthase 1	target from/to=[2151-2174]	-20.1	0.0608	156	-20.11	2 19	2151 2174	20	0.75	0.8
scaffold_21288_3773	mja-miR-92b	TRINITY_DN67909_c1_g1_i6	NP_001296068.1uncharacterized LOC105380296	target from/to=[731-754]	-20.1	0.0608	156	-20.11	2 19	731 754	20	0.75	0.8
scaffold_21288_3773	mja-miR-92b	TRINITY_DN71185_c0_g1_i1	YP_009220559.1E3 ligase immediate-early protein	target from/to=[1646-1666]	-23.4	0.0013	167	-25.53	2 20	1646 1666	18	0.7778	0.8333
scaffold_21288_3773	mja-miR-92b	TRINITY_DN71878_c4_g3_i2	XP_017769623.1 CREB-binding protein isoform X6	target from/to=[4719-4739]	-20.2	0.235	161	-20.07	2 18	4719 4739	16	0.75	0.875
scaffold_21288_3773	mja-miR-92b	TRINITY_DN78532_c0_g1_i4	XP_021936982.1unconventional myosin-XV-like isoform X5	target from/to=[2138-2158]	-20	0.061	159	-22.06	2 20	2138 2158	18	0.7222	0.7778
scaffold_21288_3773	mja-miR-92b	TRINITY_DN77866_c0_g3_i16	XP_002433081.1Neuronal PAS domain-containing protein putative	target from/to=[3863-3881]	-21.1	0.0786	162	-22.59	2 20	3859 3881	20	0.75	0.8
scaffold_21288_3773	mja-miR-92b	TRINITY_DN77866_c0_g3_i9	XP_017768118.1 protein trachealess isoform X1	target from/to=[3819-3837]	-21.1	0.0786	162	-22.59	2 20	3815 3837	20	0.75	0.8
scaffold_21288_3773	mja-miR-92b	TRINITY_DN78198_c5_g5_i1	XP_018011984.1 delta-like protein B	target from/to=[271-290]	-22.1	0.209	164	-23.59	2 19	271 290	17	0.8235	0.8824
scaffold_2170398_24908	Cma-pmiR-30	TRINITY_DN54609_c0_g1_i3	XP_003490850.1 probable tRNA pseudouridine synthase 2 isoform X1	target from/to=[1209-1231]	-21.4	0.215	155	-23.42	2 21	1209 1231	20	0.7	0.75
scaffold_2170398_24908	Cma-pmiR-30	TRINITY_DN75934_c3_g5_i1	XP_020780834.1methylcrotonoyl-CoA carboxylase subunit alpha mitochondrial	target from/to=[50-74]	-22.7	0.000186	146	-24.83	2 21	50 74	22	0.6364	0.7273
scaffold_2170398_24908	Cma-pmiR-30	TRINITY_DN73426_c0_g2_i1	XP_021913102.1arginine/serine-rich protein PNISR isoform X1	target from/to=[219-243]	-23.5	0.0272	151	-25.73	2 21	219 243	22	0.6818	0.6818
scaffold_2170398_24908	Cma-pmiR-30	TRINITY_DN54609_c0_g1_i1	XP_003490850.1 probable tRNA pseudouridine synthase 2 isoform X1	target from/to=[1209-1231]	-21.4	0.215	155	-23.42	2 21	1209 1231	20	0.7	0.75
scaffold_222339_10081	Cma-pmiR-177	TRINITY_DN68632_c0_g1_i1	---NA---	target from/to=[108-125]	-24.9	0.0152	166	-30.18	2 15	108 125	13	0.9231	1
scaffold_23728_3931	Cma-pmiR-172	TRINITY_DN62009_c4_g1_i1	XP_018026731.1 X-ray repair cross-complementing protein 5-like	target from/to=[568-586]	-20.2	0.227	155	-21.22	2 17	568 586	16	0.8125	0.8125
scaffold_23728_3931	Cma-pmiR-172	TRINITY_DN62286_c4_g1_i1	XP_018008560.1 Werner syndrome ATP-dependent helicase homolog isoform X2	target from/to=[1059-1078]	-20.1	0.162	152	-23.72	2 14	1060 1078	13	0.8462	0.9231
scaffold_23728_3931	Cma-pmiR-172	TRINITY_DN61945_c1_g3_i1	XP_018008257.1 bromodomain and WD repeat-containing protein 3-like	target from/to=[1027-1043]	-22	0.00912	149	-21.68	2 14	1125 1142	12	0.8333	0.8333
scaffold_23728_3931	Cma-pmiR-172	TRINITY_DN67475_c0_g8_i1	XP_013794632.1serine/threonine-protein phosphatase 2A regulatory subunit B'' subunit beta-like	target from/to=[2735-2753]	-23.4	0.049	151	-26.16	2 17	2735 2753	16	0.75	0.8125
scaffold_23728_3931	Cma-pmiR-172	TRINITY_DN67603_c2_g1_i1	XP_022809029.1NACHT LRR and PYD domains-containing protein 12-like	target from/to=[1117-1136]	-23.2	0.31	163	-24.89	2 17	1117 1136	17	0.8235	0.8824
scaffold_23728_3931	Cma-pmiR-172	TRINITY_DN62363_c2_g3_i2	XP_021709548.1methionine-R-sulfoxide reductase B1 isoform X1	target from/to=[808-827]	-26.4	0.00037	154	-26.95	2 17	808 827	17	0.8235	0.8235
scaffold_23728_3931	Cma-pmiR-172	TRINITY_DN62471_c1_g2_i1	XP_004380702.1 exonuclease 3'-5' domain-containing protein 1	target from/to=[484-500]	-21	0.0882	152	-23.71	2 17	483 500	15	0.7333	0.8
scaffold_23728_3931	Cma-pmiR-172	TRINITY_DN67776_c4_g1_i5	XP_018006342.1 afadin-like	target from/to=[1804-1822]	-20.1	0.0695	147	-22.36	2 17	1804 1822	16	0.75	0.75
scaffold_23728_3931	Cma-pmiR-172	TRINITY_DN68036_c0_g1_i2	XP_021932334.160 kDa SS-A/Ro ribonucleoprotein	target from/to=[872-891]	-24.4	0.182	159	-28.65	2 17	872 891	17	0.8235	0.8235
scaffold_23728_3931	Cma-pmiR-172	TRINITY_DN67776_c4_g1_i3	XP_018006342.1 afadin-like	target from/to=[1804-1822]	-20.1	0.0694	147	-22.36	2 17	1804 1822	16	0.75	0.75
scaffold_23728_3931	Cma-pmiR-172	TRINITY_DN67776_c4_g1_i4	XP_018006342.1 afadin-like	target from/to=[1804-1822]	-20.1	0.0695	147	-22.36	2 17	1804 1822	16	0.75	0.75
scaffold_23728_3931	Cma-pmiR-172	TRINITY_DN68377_c2_g1_i2	NP_001040256.1mitochondria-associated granulocyte macrophage CSF signaling molecule	target from/to=[1515-1532]	-20.4	0.203	152	-21.93	2 15	624 640	13	0.8462	0.9231
scaffold_23728_3931	Cma-pmiR-172	TRINITY_DN62677_c1_g6_i1	XP_012144539.1 DNA-directed RNA polymerase I subunit rpa49-like isoform X1	target from/to=[520-538]	-20.1	0.0822	158	-23.43	2 17	522 538	15	0.8667	0.8667
scaffold_23728_3931	Cma-pmiR-172	TRINITY_DN68372_c4_g1_i1	XP_018017993.1PREDICTED: uncharacterized protein LOC108674544	target from/to=[1999-2017]	-21.9	0.374	162	-24.11	2 16	1999 2017	15	0.8667	0.9333
scaffold_23728_3931	Cma-pmiR-172	TRINITY_DN68377_c2_g1_i1	NP_001040256.1mitochondria-associated granulocyte macrophage CSF signaling molecule	target from/to=[1515-1532]	-20.4	0.203	152	-21.93	2 15	624 640	13	0.8462	0.9231
scaffold_23728_3931	Cma-pmiR-172	TRINITY_DN67475_c0_g2_i1	XP_018026717.1PREDICTED: uncharacterized protein LOC108682112	target from/to=[1-15]	-24.1	0.11	157	-21.68	2 15	1 15	14	0.8571	0.9286
scaffold_23728_3931	Cma-pmiR-172	TRINITY_DN63230_c1_g1_i2	XP_018006796.1 longitudinals lacking protein isoforms A/B/D/L-like isoform X34	target from/to=[411-426]	-21.1	0.0056	146	-20.14	2 12	418 436	11	0.9091	0.9091
scaffold_23728_3931	Cma-pmiR-172	TRINITY_DN63237_c4_g6_i1	XP_018019295.1 FYVE RhoGEF and PH domain-containing protein 6-like isoform X2	target from/to=[67-85]	-26.5	0.0675	155	-28.54	2 17	67 85	16	0.8125	0.8125
scaffold_23728_3931	Cma-pmiR-172	TRINITY_DN63470_c0_g1_i1	XP_014599804.1 metallophosphoesterase 1-like	target from/to=[781-797]	-20.6	0.33	147	-24.82	2 17	778 797	17	0.7059	0.7647
scaffold_23728_3931	Cma-pmiR-172	TRINITY_DN63564_c3_g1_i1	XP_018006654.1 deoxynucleoside kinase-like isoform X2	target from/to=[854-869]	-22.3	0.218	143	-23.83	2 17	851 869	16	0.6875	0.75
scaffold_23728_3931	Cma-pmiR-172	TRINITY_DN64272_c1_g4_i5	XP_018026644.1 extracellular matrix protein FRAS1-like	target from/to=[1040-1056]	-20.8	0.0496	158	-21.79	2 17	1040 1056	15	0.8667	0.8667
scaffold_23728_3931	Cma-pmiR-172	TRINITY_DN64272_c1_g4_i6	XP_018026644.1 extracellular matrix protein FRAS1-like	target from/to=[1271-1287]	-20.8	0.0499	158	-21.79	2 17	1271 1287	15	0.8667	0.8667
scaffold_23728_3931	Cma-pmiR-172	TRINITY_DN64771_c1_g4_i1	XP_017312584.1 methylthioribose-1-phosphate isomerase isoform X1	target from/to=[972-989]	-24.4	0.226	163	-26.93	2 17	971 989	16	0.875	0.875
scaffold_23728_3931	Cma-pmiR-172	TRINITY_DN64978_c1_g1_i14	XP_013412067.1 zinc finger FYVE domain-containing protein 16-like isoform X1	target from/to=[1059-1074]	-20.6	0.274	146	-21.77	2 16	1056 1074	15	0.7333	0.8
scaffold_23728_3931	Cma-pmiR-172	TRINITY_DN64978_c1_g1_i15	XP_018018336.1 zinc finger FYVE domain-containing protein 16-like	target from/to=[1059-1074]	-20.6	0.277	146	-21.77	2 16	1056 1074	15	0.7333	0.8
scaffold_23728_3931	Cma-pmiR-172	TRINITY_DN68878_c3_g2_i1	XP_021941901.1probable malonyl-CoA-acyl carrier protein transacylase mitochondrial	target from/to=[18-35]	-22.9	0.0291	156	-22.73	2 17	18 35	15	0.8	0.8
scaffold_23728_3931	Cma-pmiR-172	TRINITY_DN69442_c7_g1_i1	XP_018009269.1 acidic leucine-rich nuclear phosphoprotein 32 family member A-like	target from/to=[587-605]	-24.2	0.108	155	-21.81	2 12	582 599	10	1	1
scaffold_23728_3931	Cma-pmiR-172	TRINITY_DN62945_c3_g2_i1	XP_018027660.1 lysine--tRNA ligase-like isoform X2	target from/to=[764-782]	-22.4	0.0487	147	-22.86	2 17	764 782	16	0.6875	0.8125
scaffold_23728_3931	Cma-pmiR-172	TRINITY_DN63230_c1_g1_i1	XP_018006796.1 longitudinals lacking protein isoforms A/B/D/L-like isoform X34	target from/to=[411-426]	-21.1	0.0056	146	-20.14	2 12	418 436	11	0.9091	0.9091
scaffold_23728_3931	Cma-pmiR-172	TRINITY_DN65409_c0_g1_i2	XP_018012650.1 fibrillin-2-like	target from/to=[94-110]	-22.7	0.285	153	-22.71	2 15	77 95	14	0.8571	0.8571
scaffold_23728_3931	Cma-pmiR-172	TRINITY_DN65409_c0_g1_i2	XP_018012650.1 fibrillin-2-like	target from/to=[94-110]	-22.7	0.285	155	-20.65	2 17	16 35	17	0.7647	0.8235
scaffold_23728_3931	Cma-pmiR-172	TRINITY_DN65469_c4_g1_i2	XP_013774309.1FAS-associated factor 2-like isoform X1	target from/to=[579-597]	-20.1	0.199	159	-22.52	2 17	579 597	16	0.8125	0.875
scaffold_23728_3931	Cma-pmiR-172	TRINITY_DN65493_c1_g1_i4	XP_015190838.1 probable methyltransferase-like protein 15 homolog	target from/to=[43-62]	-23.1	0.226	151	-25.25	2 17	43 62	17	0.7647	0.7647
scaffold_23728_3931	Cma-pmiR-172	TRINITY_DN65593_c5_g6_i2	XP_018008089.1 huntingtin-interacting protein 1-like	target from/to=[2959-2975]	-22.5	0.0929	160	-24.89	2 17	2958 2975	15	0.8	0.8667
scaffold_23728_3931	Cma-pmiR-172	TRINITY_DN65593_c5_g6_i3	XP_018008089.1 huntingtin-interacting protein 1-like	target from/to=[2959-2975]	-22.5	0.195	160	-24.89	2 17	2958 2975	15	0.8	0.8667
scaffold_23728_3931	Cma-pmiR-172	TRINITY_DN65860_c2_g1_i1	XP_018022528.1PREDICTED: uncharacterized protein LOC108678579 partial	target from/to=[829-846]	-21	0.124	163	-25.72	2 17	828 846	16	0.875	0.875
scaffold_23728_3931	Cma-pmiR-172	TRINITY_DN66082_c6_g4_i1	XP_018007220.1 CD209 antigen-like	target from/to=[25-43]	-21.3	0.253	145	-20.66	2 10	26 43	8	1	1
scaffold_23728_3931	Cma-pmiR-172	TRINITY_DN66789_c1_g1_i1	XP_018025029.1 probable ATP-dependent RNA helicase DHX34	target from/to=[298-315]	-21	0.128	163	-24.26	2 16	298 315	14	0.8571	0.9286
scaffold_23728_3931	Cma-pmiR-172	TRINITY_DN67126_c3_g2_i1	XP_018016309.1 proteasome subunit alpha type-1-like	target from/to=[859-878]	-22.6	0.0165	150	-23.55	2 15	744 761	13	0.7692	0.8462
scaffold_23728_3931	Cma-pmiR-172	TRINITY_DN67443_c5_g1_i1	XP_018010022.1 T-complex protein 1 subunit theta-like	target from/to=[1431-1449]	-20.9	0.117	155	-21.61	2 17	1431 1449	16	0.8125	0.8125
scaffold_23728_3931	Cma-pmiR-172	TRINITY_DN67475_c0_g1_i1	XP_018026717.1PREDICTED: uncharacterized protein LOC108682112	target from/to=[2457-2475]	-22.2	0.0625	162	-23.39	2 16	2457 2475	15	0.8667	0.9333
scaffold_23728_3931	Cma-pmiR-172	TRINITY_DN67475_c0_g1_i1	XP_018026717.1PREDICTED: uncharacterized protein LOC108682112	target from/to=[459-476]	-22.8	0.336	162	-23.39	2 16	2457 2475	15	0.8667	0.9333
scaffold_23728_3931	Cma-pmiR-172	TRINITY_DN74436_c0_g1_i25	XP_021004357.1serine/threonine-protein kinase WNK1	target from/to=[7338-7355]	-20.7	0.0992	151	-20.7	2 17	2979 3000	19	0.7368	0.7368
scaffold_23728_3931	Cma-pmiR-172	TRINITY_DN47720_c0_g1_i2	XP_018012650.1 fibrillin-2-like	target from/to=[915-934]	-25.2	0.134	149	-20.59	2 15	616 634	14	0.7857	0.8571
scaffold_23728_3931	Cma-pmiR-172	TRINITY_DN47720_c0_g1_i2	XP_018012650.1 fibrillin-2-like	target from/to=[915-934]	-25.2	0.134	154	-26.91	2 17	711 727	15	0.8	0.8667
scaffold_23728_3931	Cma-pmiR-172	TRINITY_DN47720_c0_g1_i2	XP_018012650.1 fibrillin-2-like	target from/to=[915-934]	-25.2	0.134	145	-21	2 10	806 823	8	1	1
scaffold_23728_3931	Cma-pmiR-172	TRINITY_DN47720_c0_g1_i2	XP_018012650.1 fibrillin-2-like	target from/to=[915-934]	-25.2	0.134	158	-28.22	2 17	696 712	15	0.8	0.9333
scaffold_23728_3931	Cma-pmiR-172	TRINITY_DN47720_c0_g1_i2	XP_018012650.1 fibrillin-2-like	target from/to=[834-853]	-24	0.0908	149	-20.59	2 15	616 634	14	0.7857	0.8571
scaffold_23728_3931	Cma-pmiR-172	TRINITY_DN47720_c0_g1_i2	XP_018012650.1 fibrillin-2-like	target from/to=[834-853]	-24	0.0908	154	-26.91	2 17	711 727	15	0.8	0.8667
scaffold_23728_3931	Cma-pmiR-172	TRINITY_DN47720_c0_g1_i2	XP_018012650.1 fibrillin-2-like	target from/to=[834-853]	-24	0.0908	145	-21	2 10	806 823	8	1	1
scaffold_23728_3931	Cma-pmiR-172	TRINITY_DN47720_c0_g1_i2	XP_018012650.1 fibrillin-2-like	target from/to=[834-853]	-24	0.0908	158	-28.22	2 17	696 712	15	0.8	0.9333
scaffold_23728_3931	Cma-pmiR-172	TRINITY_DN47720_c0_g1_i2	XP_018012650.1 fibrillin-2-like	target from/to=[948-964]	-22	0.134	149	-20.59	2 15	616 634	14	0.7857	0.8571
scaffold_23728_3931	Cma-pmiR-172	TRINITY_DN47720_c0_g1_i2	XP_018012650.1 fibrillin-2-like	target from/to=[948-964]	-22	0.134	154	-26.91	2 17	711 727	15	0.8	0.8667
scaffold_23728_3931	Cma-pmiR-172	TRINITY_DN47720_c0_g1_i2	XP_018012650.1 fibrillin-2-like	target from/to=[948-964]	-22	0.134	145	-21	2 10	806 823	8	1	1
scaffold_23728_3931	Cma-pmiR-172	TRINITY_DN47720_c0_g1_i2	XP_018012650.1 fibrillin-2-like	target from/to=[948-964]	-22	0.134	158	-28.22	2 17	696 712	15	0.8	0.9333
scaffold_23728_3931	Cma-pmiR-172	TRINITY_DN47720_c0_g1_i2	XP_018012650.1 fibrillin-2-like	target from/to=[711-727]	-25.4	0.288	149	-20.59	2 15	616 634	14	0.7857	0.8571
scaffold_23728_3931	Cma-pmiR-172	TRINITY_DN47720_c0_g1_i2	XP_018012650.1 fibrillin-2-like	target from/to=[711-727]	-25.4	0.288	154	-26.91	2 17	711 727	15	0.8	0.8667
scaffold_23728_3931	Cma-pmiR-172	TRINITY_DN47720_c0_g1_i2	XP_018012650.1 fibrillin-2-like	target from/to=[711-727]	-25.4	0.288	145	-21	2 10	806 823	8	1	1
scaffold_23728_3931	Cma-pmiR-172	TRINITY_DN47720_c0_g1_i2	XP_018012650.1 fibrillin-2-like	target from/to=[711-727]	-25.4	0.288	158	-28.22	2 17	696 712	15	0.8	0.9333
scaffold_23728_3931	Cma-pmiR-172	TRINITY_DN47720_c0_g1_i2	XP_018012650.1 fibrillin-2-like	target from/to=[696-712]	-25.9	0.288	149	-20.59	2 15	616 634	14	0.7857	0.8571
scaffold_23728_3931	Cma-pmiR-172	TRINITY_DN47720_c0_g1_i2	XP_018012650.1 fibrillin-2-like	target from/to=[696-712]	-25.9	0.288	154	-26.91	2 17	711 727	15	0.8	0.8667
scaffold_23728_3931	Cma-pmiR-172	TRINITY_DN47720_c0_g1_i2	XP_018012650.1 fibrillin-2-like	target from/to=[696-712]	-25.9	0.288	145	-21	2 10	806 823	8	1	1
scaffold_23728_3931	Cma-pmiR-172	TRINITY_DN47720_c0_g1_i2	XP_018012650.1 fibrillin-2-like	target from/to=[696-712]	-25.9	0.288	158	-28.22	2 17	696 712	15	0.8	0.9333
scaffold_23728_3931	Cma-pmiR-172	TRINITY_DN52204_c0_g2_i1	XP_018024173.1 toll-like receptor Tollo	target from/to=[822-837]	-20.5	0.222	150	-22.08	2 17	821 837	15	0.8	0.8
scaffold_23728_3931	Cma-pmiR-172	TRINITY_DN52892_c0_g1_i1	XP_018018730.1 gamma-glutamyl hydrolase-like	target from/to=[353-368]	-21.9	0.109	150	-23.67	2 15	351 368	13	0.7692	0.8462
scaffold_23728_3931	Cma-pmiR-172	TRINITY_DN56207_c0_g1_i1	XP_018018185.1 carbohydrate sulfotransferase 14-like	target from/to=[288-305]	-20.7	0.281	159	-20.92	2 16	288 305	14	0.8571	0.8571
scaffold_23728_3931	Cma-pmiR-172	TRINITY_DN56262_c0_g1_i1	XP_018016302.1 syntaxin-1A-like	target from/to=[738-757]	-24.9	0.111	158	-26.86	2 15	740 757	13	0.8462	0.9231
scaffold_23728_3931	Cma-pmiR-172	TRINITY_DN56632_c0_g2_i2	XP_014610432.1 protein FAM173B	target from/to=[788-803]	-20	0.366	142	-22.09	2 17	787 803	15	0.7333	0.7333
scaffold_23728_3931	Cma-pmiR-172	TRINITY_DN57063_c0_g2_i1	XP_012527832.1 vacuolar protein sorting-associated protein 11 homolog	target from/to=[123-140]	-28.7	0.095	176	-31.19	2 17	123 140	15	0.9333	1
scaffold_23728_3931	Cma-pmiR-172	TRINITY_DN57678_c1_g1_i1	XP_018010285.1 multiple epidermal growth factor-like domains protein 6 isoform X1	target from/to=[424-439]	-20	0.372	158	-21.21	2 15	1138 1155	13	0.8462	0.9231
scaffold_23728_3931	Cma-pmiR-172	TRINITY_DN57686_c0_g1_i3	XP_013789088.1dnaJ homolog subfamily C member 2-like	target from/to=[875-895]	-20	0.163	145	-20.77	2 10	303 320	8	1	1
scaffold_23728_3931	Cma-pmiR-172	TRINITY_DN58163_c6_g1_i4	XP_014665808.1 aminopeptidase O-like isoform X4	target from/to=[1404-1419]	-21	0.0194	155	-24.14	2 17	624 642	16	0.8125	0.8125
scaffold_23728_3931	Cma-pmiR-172	TRINITY_DN58163_c6_g1_i4	XP_014665808.1 aminopeptidase O-like isoform X4	target from/to=[624-642]	-23	0.382	155	-24.14	2 17	624 642	16	0.8125	0.8125
scaffold_23728_3931	Cma-pmiR-172	TRINITY_DN58308_c3_g2_i1	XP_015519361.1 mesocentin isoform X3	target from/to=[34-49]	-25.7	2.7e-05	157	-26.78	2 17	34 49	15	0.8667	0.8667
scaffold_23728_3931	Cma-pmiR-172	TRINITY_DN58404_c2_g2_i1	XP_018019172.1 voltage-dependent calcium channel type A subunit alpha-1-like	target from/to=[268-286]	-21.2	0.196	153	-26.3	2 15	268 286	14	0.8571	0.8571
scaffold_23728_3931	Cma-pmiR-172	TRINITY_DN58495_c0_g8_i1	XP_018019192.1 fibrillin-2-like	target from/to=[2567-2585]	-20.6	0.0728	157	-22.34	2 15	2567 2585	14	0.8571	0.9286
scaffold_23728_3931	Cma-pmiR-172	TRINITY_DN59066_c5_g1_i2	XP_006824482.1 bifunctional polynucleotide phosphatase/kinase-like	target from/to=[336-354]	-26	0.0368	167	-28.98	2 17	336 354	16	0.875	0.9375
scaffold_23728_3931	Cma-pmiR-172	TRINITY_DN59066_c5_g1_i3	XP_013389083.1 bifunctional polynucleotide phosphatase/kinase-like	target from/to=[336-354]	-26	0.0377	167	-28.98	2 17	336 354	16	0.875	0.9375
scaffold_23728_3931	Cma-pmiR-172	TRINITY_DN59336_c5_g2_i1	XP_018022821.1 ubiquitin carboxyl-terminal hydrolase 25-like	target from/to=[1311-1329]	-21.5	0.0847	153	-20.33	2 16	194 210	14	0.8571	0.8571
scaffold_23728_3931	Cma-pmiR-172	TRINITY_DN59336_c5_g2_i1	XP_018022821.1 ubiquitin carboxyl-terminal hydrolase 25-like	target from/to=[194-210]	-22.2	0.135	153	-20.33	2 16	194 210	14	0.8571	0.8571
scaffold_23728_3931	Cma-pmiR-172	TRINITY_DN59350_c4_g7_i1	XP_018789614.1 leucine-rich PPR motif-containing protein mitochondrial	target from/to=[97-115]	-20.2	0.352	152	-21.17	2 14	27 46	14	0.8571	0.8571
scaffold_23728_3931	Cma-pmiR-172	TRINITY_DN59362_c2_g4_i1	XP_018007410.1 ATP-dependent RNA helicase DDX19A-like	target from/to=[79-98]	-22.4	0.28	153	-25.05	2 15	80 98	14	0.8571	0.8571
scaffold_23728_3931	Cma-pmiR-172	TRINITY_DN59617_c4_g1_i1	XP_018006541.1 nuclear pore complex protein Nup205-like	target from/to=[1419-1438]	-21.8	0.152	154	-21.22	2 16	1420 1438	15	0.8	0.8667
scaffold_23728_3931	Cma-pmiR-172	TRINITY_DN60179_c3_g1_i3	XP_001869494.1pentatricopeptide repeat domain 3	target from/to=[1033-1050]	-20.2	0.22	152	-20.2	2 15	1034 1050	13	0.8462	0.9231
scaffold_23728_3931	Cma-pmiR-172	TRINITY_DN60310_c1_g4_i1	XP_018007628.1 protein split ends-like	target from/to=[876-894]	-20.6	0.0673	154	-22.04	2 16	876 894	15	0.8	0.8667
scaffold_23728_3931	Cma-pmiR-172	TRINITY_DN60512_c0_g1_i1	XP_018027561.1 metal transporter CNNM4-like	target from/to=[83-99]	-22.5	0.106	157	-23.8	2 17	84 99	15	0.8667	0.8667
scaffold_23728_3931	Cma-pmiR-172	TRINITY_DN60813_c3_g5_i1	XP_013780563.1TATA-binding protein-associated factor 172-like	target from/to=[735-750]	-20.4	0.168	162	-24.57	2 15	125 142	13	0.9231	0.9231
scaffold_23728_3931	Cma-pmiR-172	TRINITY_DN61243_c3_g7_i1	XP_018016328.1 ectonucleoside triphosphate diphosphohydrolase 5-like	target from/to=[644-663]	-21.1	0.225	143	-23.49	2 17	644 663	17	0.7059	0.7059
scaffold_23728_3931	Cma-pmiR-172	TRINITY_DN61579_c0_g1_i1	XP_014100820.1 lipase 3-like	target from/to=[171-188]	-22.1	0.0563	152	-21.92	2 17	171 188	15	0.7333	0.8
scaffold_23728_3931	Cma-pmiR-172	TRINITY_DN61945_c1_g3_i1	XP_018008257.1 bromodomain and WD repeat-containing protein 3-like	target from/to=[1039-1055]	-23.3	0.00912	149	-21.68	2 14	1125 1142	12	0.8333	0.8333
scaffold_23728_3931	Cma-pmiR-172	TRINITY_DN78218_c1_g1_i8	XP_021916657.1low-density lipoprotein receptor-related protein 1	target from/to=[1802-1821]	-22.6	0.169	159	-22.49	2 17	1803 1821	16	0.8125	0.875
scaffold_23728_3931	Cma-pmiR-172	TRINITY_DN78218_c1_g1_i8	XP_021916657.1low-density lipoprotein receptor-related protein 1	target from/to=[1802-1821]	-22.6	0.169	164	-23.18	2 17	5464 5481	15	0.8667	0.8667
scaffold_23728_3931	Cma-pmiR-172	TRINITY_DN78218_c1_g1_i8	XP_021916657.1low-density lipoprotein receptor-related protein 1	target from/to=[5463-5481]	-21.3	0.0583	159	-22.49	2 17	1803 1821	16	0.8125	0.875
scaffold_23728_3931	Cma-pmiR-172	TRINITY_DN78218_c1_g1_i8	XP_021916657.1low-density lipoprotein receptor-related protein 1	target from/to=[5463-5481]	-21.3	0.0583	164	-23.18	2 17	5464 5481	15	0.8667	0.8667
scaffold_23728_3931	Cma-pmiR-172	TRINITY_DN78324_c4_g1_i6	XP_021927238.1membrane-associated guanylate kinase WW and PDZ domain-containing protein 2-like isoform X2	target from/to=[2617-2635]	-24.8	0.189	157	-21.07	2 14	3149 3166	12	0.9167	0.9167
scaffold_23728_3931	Cma-pmiR-172	TRINITY_DN78324_c4_g1_i6	XP_021927238.1membrane-associated guanylate kinase WW and PDZ domain-containing protein 2-like isoform X2	target from/to=[2617-2635]	-24.8	0.189	147	-20.29	2 17	2939 2957	16	0.75	0.75
scaffold_23728_3931	Cma-pmiR-172	TRINITY_DN78324_c4_g1_i8	XP_021927238.1membrane-associated guanylate kinase WW and PDZ domain-containing protein 2-like isoform X2	target from/to=[3132-3150]	-24.8	0.189	147	-20.29	2 17	3454 3472	16	0.75	0.75
scaffold_23728_3931	Cma-pmiR-172	TRINITY_DN78324_c4_g1_i8	XP_021927238.1membrane-associated guanylate kinase WW and PDZ domain-containing protein 2-like isoform X2	target from/to=[3132-3150]	-24.8	0.189	157	-21.07	2 14	3664 3681	12	0.9167	0.9167
scaffold_23728_3931	Cma-pmiR-172	TRINITY_DN78658_c2_g1_i6	XP_018017556.1 bicaudal D-related protein homolog	target from/to=[1660-1675]	-22.2	0.139	154	-25.64	2 15	1658 1675	13	0.8462	0.8462
scaffold_23728_3931	Cma-pmiR-172	TRINITY_DN78684_c4_g1_i1	XP_015758992.1 RNA-directed DNA polymerase from mobile element jockey-like	target from/to=[1359-1376]	-20.9	0.0898	161	-24.67	2 14	1359 1376	12	0.9167	1
scaffold_23728_3931	Cma-pmiR-172	TRINITY_DN78775_c5_g1_i3	XP_021925640.1transcription factor cwo isoform X2	target from/to=[2013-2029]	-21.1	0.272	158	-23.73	2 17	2013 2029	15	0.8667	0.8667
scaffold_23728_3931	Cma-pmiR-172	TRINITY_DN78775_c5_g1_i4	XP_021925639.1transcription factor cwo isoform X1	target from/to=[2638-2654]	-21.1	0.272	158	-23.73	2 17	2638 2654	15	0.8667	0.8667
scaffold_23728_3931	Cma-pmiR-172	TRINITY_DN79016_c1_g1_i16	XP_019629852.1 cubilin-like	target from/to=[1012-1031]	-20.2	0.124	154	-21.46	2 17	1870 1886	15	0.8	0.8667
scaffold_23728_3931	Cma-pmiR-172	TRINITY_DN79016_c1_g1_i17	XP_019629852.1 cubilin-like	target from/to=[1012-1031]	-20.2	0.124	154	-21.46	2 17	1870 1886	15	0.8	0.8667
scaffold_23728_3931	Cma-pmiR-172	TRINITY_DN79016_c1_g1_i19	XP_011426084.1 cubilin isoform X1	target from/to=[1012-1031]	-20.2	0.124	154	-21.46	2 17	1870 1886	15	0.8	0.8667
scaffold_23728_3931	Cma-pmiR-172	TRINITY_DN79016_c1_g1_i21	XP_018018361.1 cubilin-like	target from/to=[1012-1031]	-20.2	0.124	154	-21.46	2 17	1870 1886	15	0.8	0.8667
scaffold_23728_3931	Cma-pmiR-172	TRINITY_DN64978_c1_g1_i4	XP_013412067.1 zinc finger FYVE domain-containing protein 16-like isoform X1	target from/to=[765-780]	-20.6	0.274	146	-21.77	2 16	762 780	15	0.7333	0.8
scaffold_23728_3931	Cma-pmiR-172	TRINITY_DN65020_c0_g5_i1	XP_018019123.1 MAGUK p55 subfamily member 6-like isoform X1	target from/to=[918-934]	-20.2	0.292	153	-21.62	2 16	918 934	14	0.8571	0.8571
scaffold_23728_3931	Cma-pmiR-172	TRINITY_DN65020_c0_g5_i2	XP_018019123.1 MAGUK p55 subfamily member 6-like isoform X1	target from/to=[838-854]	-20.2	0.291	153	-21.62	2 16	838 854	14	0.8571	0.8571
scaffold_23728_3931	Cma-pmiR-172	TRINITY_DN65409_c0_g1_i2	XP_018012650.1 fibrillin-2-like	target from/to=[94-110]	-22.7	0.285	154	-26.91	2 17	94 110	15	0.8	0.8667
scaffold_23728_3931	Cma-pmiR-172	TRINITY_DN70733_c2_g4_i2	XP_014776511.1 host cell factor 2-like	target from/to=[1845-1863]	-25.8	0.253	148	-20.68	2 17	215 229	15	0.8	0.8
scaffold_23728_3931	Cma-pmiR-172	TRINITY_DN71035_c12_g2_i1	XP_018024860.1 splicing factor 3B subunit 2-like	target from/to=[652-669]	-24.9	0.0206	156	-27.41	2 17	652 669	15	0.8	0.8
scaffold_23728_3931	Cma-pmiR-172	TRINITY_DN71089_c2_g1_i1	XP_018014269.1 peptidyl-prolyl cis-trans isomerase D-like	target from/to=[379-397]	-20.2	0.125	148	-21.03	2 14	379 397	13	0.7692	0.9231
scaffold_23728_3931	Cma-pmiR-172	TRINITY_DN72430_c0_g4_i1	XP_017519018.1 hemicentin-1	target from/to=[1605-1621]	-21.7	0.309	156	-22.32	2 15	1605 1621	13	0.9231	0.9231
scaffold_23728_3931	Cma-pmiR-172	TRINITY_DN72666_c1_g1_i8	XP_021923468.1unconventional myosin-Va	target from/to=[156-173]	-21	0.277	153	-22.57	2 16	157 173	14	0.8571	0.8571
scaffold_23728_3931	Cma-pmiR-172	TRINITY_DN72914_c5_g2_i1	XP_013774448.1ancient ubiquitous protein 1-like	target from/to=[75-94]	-20.3	0.179	158	-21.8	2 16	75 94	16	0.8125	0.875
scaffold_23728_3931	Cma-pmiR-172	TRINITY_DN73528_c3_g1_i1	XP_022190095.1ubiquitin carboxyl-terminal hydrolase 10-like	target from/to=[1745-1763]	-25	0.0153	150	-20.8	2 17	1501 1521	18	0.7778	0.7778
scaffold_23728_3931	Cma-pmiR-172	TRINITY_DN73861_c1_g1_i2	XP_021955772.1myb/SANT-like DNA-binding domain-containing protein 3	target from/to=[958-977]	-24.2	0.00944	147	-24.12	2 17	958 977	17	0.7059	0.7647
scaffold_23728_3931	Cma-pmiR-172	TRINITY_DN73861_c1_g1_i7	XP_021955772.1myb/SANT-like DNA-binding domain-containing protein 3	target from/to=[1850-1869]	-24.2	0.00961	147	-24.12	2 17	1850 1869	17	0.7059	0.7647
scaffold_23728_3931	Cma-pmiR-172	TRINITY_DN73861_c1_g1_i8	XP_021955772.1myb/SANT-like DNA-binding domain-containing protein 3	target from/to=[1325-1344]	-24.2	0.0095	147	-24.12	2 17	1325 1344	17	0.7059	0.7647
scaffold_23728_3931	Cma-pmiR-172	TRINITY_DN73911_c3_g1_i2	XP_017859225.1 histidine triad nucleotide-binding protein 1	target from/to=[195-213]	-22.7	0.271	154	-24.73	2 16	195 213	15	0.8	0.8667
scaffold_23728_3931	Cma-pmiR-172	TRINITY_DN73911_c3_g1_i4	XP_017859225.1 histidine triad nucleotide-binding protein 1	target from/to=[195-213]	-22.7	0.271	154	-24.73	2 16	195 213	15	0.8	0.8667
scaffold_23728_3931	Cma-pmiR-172	TRINITY_DN74228_c6_g2_i1	XP_018027667.1 protein BUD31 homolog	target from/to=[1499-1518]	-20.4	0.23	146	-20.9	2 17	1499 1518	17	0.7647	0.7647
scaffold_23728_3931	Cma-pmiR-172	TRINITY_DN77975_c2_g2_i21	XP_018025507.1 protein croquemort-like	target from/to=[1073-1089]	-23.8	0.271	154	-25.85	2 17	1073 1089	15	0.8	0.8667
scaffold_23728_3931	Cma-pmiR-172	TRINITY_DN74436_c0_g1_i25	XP_021004357.1serine/threonine-protein kinase WNK1	target from/to=[2167-2184]	-20.4	0.303	151	-20.7	2 17	2979 3000	19	0.7368	0.7368
scaffold_23728_3931	Cma-pmiR-172	TRINITY_DN74436_c0_g1_i5	XP_021004357.1serine/threonine-protein kinase WNK1	target from/to=[5119-5136]	-20.7	0.0991	151	-20.7	2 17	3003 3024	19	0.7368	0.7368
scaffold_23728_3931	Cma-pmiR-172	TRINITY_DN74436_c0_g1_i5	XP_021004357.1serine/threonine-protein kinase WNK1	target from/to=[2191-2208]	-20.4	0.302	151	-20.7	2 17	3003 3024	19	0.7368	0.7368
scaffold_23728_3931	Cma-pmiR-172	TRINITY_DN74436_c0_g1_i9	XP_021004357.1serine/threonine-protein kinase WNK1	target from/to=[2066-2083]	-20.4	0.302	151	-20.7	2 17	2878 2899	19	0.7368	0.7368
scaffold_23728_3931	Cma-pmiR-172	TRINITY_DN74581_c3_g4_i1	XP_019629436.1 ubiquitin carboxyl-terminal hydrolase 10-like isoform X2	target from/to=[1031-1049]	-22	0.316	160	-20.7	2 17	1769 1786	15	0.8	0.8667
scaffold_23728_3931	Cma-pmiR-172	TRINITY_DN74621_c1_g2_i4	XP_018023059.1 calcium-transporting ATPase sarcoplasmic/endoplasmic reticulum type-like isoform X1	target from/to=[1045-1062]	-21.3	0.0379	157	-22.95	2 15	1 19	14	0.8571	0.9286
scaffold_23728_3931	Cma-pmiR-172	TRINITY_DN74621_c1_g2_i5	XP_018023057.1 calcium-transporting ATPase sarcoplasmic/endoplasmic reticulum type-like isoform X1	target from/to=[1045-1062]	-21.3	0.0379	157	-22.95	2 15	1 19	14	0.8571	0.9286
scaffold_23728_3931	Cma-pmiR-172	TRINITY_DN75032_c1_g1_i3	XP_015511562.1 protein turtle homolog A-like	target from/to=[156-172]	-23.3	0.0592	152	-24.55	2 15	156 172	13	0.8462	0.9231
scaffold_23728_3931	Cma-pmiR-172	TRINITY_DN75032_c1_g1_i7	XP_022192166.1cell adhesion molecule 2-like	target from/to=[156-172]	-23.3	0.0598	152	-24.55	2 15	156 172	13	0.8462	0.9231
scaffold_23728_3931	Cma-pmiR-172	TRINITY_DN75372_c0_g1_i9	XP_018023796.1PREDICTED: uncharacterized protein LOC108679651	target from/to=[1555-1576]	-22.7	0.151	157	-22.69	2 16	1557 1576	16	0.875	0.875
scaffold_23728_3931	Cma-pmiR-172	TRINITY_DN75434_c1_g1_i1	XP_018013304.1 beta-glucuronidase-like	target from/to=[1231-1247]	-20	0.14	153	-20.99	2 16	1231 1247	14	0.8571	0.8571
scaffold_23728_3931	Cma-pmiR-172	TRINITY_DN75482_c1_g2_i6	XP_012696879.1 centrosomal protein of 170 kDa isoform X6	target from/to=[1053-1071]	-24.4	0.0285	166	-26.75	2 16	1053 1071	15	0.9333	0.9333
scaffold_23728_3931	Cma-pmiR-172	TRINITY_DN69608_c1_g1_i2	XP_022249509.1serine/threonine-protein kinase STK11-like	target from/to=[269-286]	-22.5	0.26	164	-24.59	2 17	269 286	15	0.8667	0.8667
scaffold_23728_3931	Cma-pmiR-172	TRINITY_DN69992_c0_g5_i1	XP_013792776.2E3 ubiquitin-protein ligase RFWD3-like	target from/to=[16-34]	-20	0.325	156	-22.5	2 14	16 34	13	0.9231	0.9231
scaffold_23728_3931	Cma-pmiR-172	TRINITY_DN70015_c0_g1_i1	XP_018027861.1 dynamin-like 120 kDa protein mitochondrial	target from/to=[256-273]	-21.9	0.292	162	-24.89	2 15	256 273	13	0.8462	1
scaffold_23728_3931	Cma-pmiR-172	TRINITY_DN70015_c0_g1_i4	XP_018027861.1 dynamin-like 120 kDa protein mitochondrial	target from/to=[2661-2678]	-21.9	0.177	162	-24.89	2 15	2661 2678	13	0.8462	1
scaffold_23728_3931	Cma-pmiR-172	TRINITY_DN70015_c0_g1_i5	XP_018027861.1 dynamin-like 120 kDa protein mitochondrial	target from/to=[2787-2804]	-21.9	0.177	162	-24.89	2 15	2787 2804	13	0.8462	1
scaffold_23728_3931	Cma-pmiR-172	TRINITY_DN70044_c0_g2_i1	XP_021928216.1myotubularin-related protein 9	target from/to=[405-422]	-22.1	0.0293	160	-24.73	2 17	405 422	15	0.8	0.8667
scaffold_23728_3931	Cma-pmiR-172	TRINITY_DN70044_c0_g2_i7	XP_021928216.1myotubularin-related protein 9	target from/to=[1025-1042]	-22.1	0.0296	160	-24.73	2 17	1025 1042	15	0.8	0.8667
scaffold_23728_3931	Cma-pmiR-172	TRINITY_DN70049_c1_g1_i2	XP_018009489.1 beta-galactosidase-like	target from/to=[160-178]	-24.6	0.139	165	-26.21	2 14	1243 1260	12	1	1
scaffold_23728_3931	Cma-pmiR-172	TRINITY_DN70182_c5_g1_i1	XP_022188059.1flocculation protein FLO11-like	target from/to=[2362-2379]	-21.2	0.189	155	-27.38	2 17	1444 1462	16	0.8125	0.8125
scaffold_23728_3931	Cma-pmiR-172	TRINITY_DN70191_c2_g2_i2	XP_018010534.1 mucin-4-like	target from/to=[1937-1953]	-21.2	0.00211	148	-22.98	2 14	1605 1625	15	0.8	0.8
scaffold_23728_3931	Cma-pmiR-172	TRINITY_DN70191_c2_g2_i6	XP_018010534.1 mucin-4-like	target from/to=[1937-1953]	-21.2	0.00211	148	-22.98	2 14	1605 1625	15	0.8	0.8
scaffold_23728_3931	Cma-pmiR-172	TRINITY_DN70243_c1_g1_i3	XP_018010478.1 trichohyalin-like	target from/to=[1117-1133]	-25.3	0.00568	158	-26.74	2 17	1117 1133	15	0.8667	0.8667
scaffold_23728_3931	Cma-pmiR-172	TRINITY_DN70243_c1_g1_i9	XP_018010478.1 trichohyalin-like	target from/to=[1141-1157]	-25.3	0.00568	158	-26.74	2 17	1141 1157	15	0.8667	0.8667
scaffold_23728_3931	Cma-pmiR-172	TRINITY_DN70701_c4_g3_i1	XP_018006409.1 histone-lysine N-methyltransferase 2D-like	target from/to=[1539-1556]	-22	0.348	149	-22.35	2 14	1539 1556	12	0.8333	0.8333
scaffold_23728_3931	Cma-pmiR-172	TRINITY_DN76461_c3_g2_i1	---NA---	target from/to=[63-82]	-23.1	0.0117	151	-25.25	2 17	63 82	17	0.7647	0.7647
scaffold_23728_3931	Cma-pmiR-172	TRINITY_DN76685_c1_g4_i2	XP_018024055.1 dynein heavy chain cytoplasmic-like	target from/to=[12571-12589]	-22.4	0.334	157	-22.05	2 14	5534 5551	12	0.9167	0.9167
scaffold_23728_3931	Cma-pmiR-172	TRINITY_DN76994_c0_g1_i3	XP_018011799.1 S phase cyclin A-associated protein in the endoplasmic reticulum-like	target from/to=[559-575]	-20.3	0.201	156	-22.41	2 15	559 575	13	0.9231	0.9231
scaffold_23728_3931	Cma-pmiR-172	TRINITY_DN77036_c4_g1_i3	XP_018019260.1 dynactin subunit 1-like isoform X2	target from/to=[1915-1934]	-23	0.0976	154	-27.17	2 17	1915 1934	17	0.7647	0.8824
scaffold_23728_3931	Cma-pmiR-172	TRINITY_DN77036_c4_g1_i5	XP_018019261.1 dynactin subunit 1-like isoform X3	target from/to=[3100-3119]	-23	0.0977	154	-27.17	2 17	3100 3119	17	0.7647	0.8824
scaffold_23728_3931	Cma-pmiR-172	TRINITY_DN77426_c6_g1_i1	XP_011704085.1 calcium-binding mitochondrial carrier protein Aralar1 isoform X3	target from/to=[1192-1207]	-21.6	0.264	146	-23.65	2 16	1189 1207	15	0.7333	0.8
scaffold_23728_3931	Cma-pmiR-172	TRINITY_DN77517_c3_g2_i2	XP_018023321.1 H(+)/Cl(-) exchange transporter 5-like isoform X3	target from/to=[1917-1935]	-22.3	0.379	156	-24.46	2 17	1918 1935	15	0.8	0.8
scaffold_23728_3931	Cma-pmiR-172	TRINITY_DN77517_c3_g2_i4	XP_018023319.1 H(+)/Cl(-) exchange transporter 5-like isoform X1	target from/to=[1944-1962]	-22.3	0.379	156	-24.46	2 17	1945 1962	15	0.8	0.8
scaffold_23728_3931	Cma-pmiR-172	TRINITY_DN77604_c2_g1_i1	XP_018009681.1 mediator of RNA polymerase II transcription subunit 12-like	target from/to=[2775-2794]	-26.1	0.245	155	-29.35	2 17	2775 2794	17	0.7647	0.8235
scaffold_23728_3931	Cma-pmiR-172	TRINITY_DN77894_c4_g1_i1	XP_018009986.1 liprin-alpha-1-like isoform X2	target from/to=[436-455]	-21.1	0.365	155	-25.15	2 17	436 455	17	0.7647	0.8235
scaffold_23728_3931	Cma-pmiR-172	TRINITY_DN77894_c4_g1_i1	XP_018009986.1 liprin-alpha-1-like isoform X2	target from/to=[436-455]	-21.1	0.365	155	-23.3	2 17	313 332	17	0.7647	0.8235
scaffold_23728_3931	Cma-pmiR-172	TRINITY_DN77975_c2_g2_i10	XP_018025507.1 protein croquemort-like	target from/to=[846-862]	-23.8	0.271	154	-25.85	2 17	846 862	15	0.8	0.8667
scaffold_23728_3931	Cma-pmiR-172	TRINITY_DN77975_c2_g2_i12	XP_018025507.1 protein croquemort-like	target from/to=[1409-1425]	-23.8	0.272	154	-25.85	2 17	1409 1425	15	0.8	0.8667
scaffold_23728_3931	Cma-pmiR-172	TRINITY_DN75674_c0_g1_i11	XP_018012481.1 blastula protease 10-like	target from/to=[1658-1677]	-23.6	0.296	168	-26.14	2 17	1660 1677	15	0.8667	0.9333
scaffold_23728_3931	Cma-pmiR-172	TRINITY_DN77975_c2_g2_i23	XP_018025507.1 protein croquemort-like	target from/to=[1409-1425]	-23.8	0.272	154	-25.85	2 17	1409 1425	15	0.8	0.8667
scaffold_23728_3931	Cma-pmiR-172	TRINITY_DN77975_c2_g2_i24	XP_018025507.1 protein croquemort-like	target from/to=[846-862]	-23.8	0.271	154	-25.85	2 17	846 862	15	0.8	0.8667
scaffold_23728_3931	Cma-pmiR-172	TRINITY_DN77975_c2_g2_i7	XP_018025507.1 protein croquemort-like	target from/to=[846-862]	-23.8	0.27	154	-25.85	2 17	846 862	15	0.8	0.8667
scaffold_23728_3931	Cma-pmiR-172	TRINITY_DN77975_c2_g2_i8	XP_018025507.1 protein croquemort-like	target from/to=[1409-1425]	-23.8	0.272	154	-25.85	2 17	1409 1425	15	0.8	0.8667
scaffold_23728_3931	Cma-pmiR-172	TRINITY_DN77975_c2_g2_i9	XP_018025507.1 protein croquemort-like	target from/to=[846-862]	-23.8	0.271	154	-25.85	2 17	846 862	15	0.8	0.8667
scaffold_23728_3931	Cma-pmiR-172	TRINITY_DN78090_c2_g1_i2	XP_021934846.1clustered mitochondria protein homolog	target from/to=[27-45]	-23	0.238	155	-24.31	2 17	27 45	16	0.8125	0.8125
scaffold_23728_3931	Cma-pmiR-172	TRINITY_DN78218_c1_g1_i4	XP_018018507.1 prolow-density lipoprotein receptor-related protein 1-like	target from/to=[983-1001]	-21.3	0.0574	164	-23.18	2 17	984 1001	15	0.8667	0.8667
scaffold_23728_3931	Cma-pmiR-172	TRINITY_DN76071_c2_g2_i2	XP_018018390.1 beta-amyloid-like protein isoform X1	target from/to=[281-300]	-20.8	0.0487	152	-21.52	2 13	904 921	11	0.9091	0.9091
scaffold_23728_3931	Cma-pmiR-172	TRINITY_DN76071_c2_g2_i3	XP_018018390.1 beta-amyloid-like protein isoform X1	target from/to=[281-300]	-20.8	0.0487	152	-21.52	2 13	904 921	11	0.9091	0.9091
scaffold_23728_3931	Cma-pmiR-172	TRINITY_DN76309_c1_g2_i7	XP_021935464.1sister chromatid cohesion protein PDS5 homolog B isoform X1	target from/to=[3940-3959]	-22	0.302	158	-23.68	2 16	3941 3959	15	0.8667	0.8667
scaffold_23728_3931	Cma-pmiR-172	TRINITY_DN76309_c1_g2_i7	XP_021935464.1sister chromatid cohesion protein PDS5 homolog B isoform X1	target from/to=[3940-3959]	-22	0.302	157	-21.31	2 17	732 747	15	0.8667	0.8667
scaffold_23728_3931	Cma-pmiR-172	TRINITY_DN76443_c1_g3_i5	XP_018023471.1 intracellular protein transport protein USO1-like isoform X4	target from/to=[618-634]	-23.9	0.319	162	-30.08	2 17	618 634	15	0.8667	0.9333
scaffold_23728_3931	Cma-pmiR-172	TRINITY_DN76443_c1_g3_i8	XP_018023470.1 intracellular protein transport protein USO1-like isoform X3	target from/to=[618-634]	-23.9	0.319	162	-30.08	2 17	618 634	15	0.8667	0.9333
scaffold_23728_3931	Cma-pmiR-172	TRINITY_DN75674_c0_g1_i2	XP_018024452.1 protein SpAN-like	target from/to=[1250-1269]	-23.6	0.296	168	-26.14	2 17	1252 1269	15	0.8667	0.9333
scaffold_23728_3931	Cma-pmiR-172	TRINITY_DN75674_c0_g1_i4	XP_018012481.1 blastula protease 10-like	target from/to=[1733-1752]	-23.6	0.296	168	-26.14	2 17	1735 1752	15	0.8667	0.9333
scaffold_23728_3931	Cma-pmiR-172	TRINITY_DN75674_c0_g1_i8	XP_018012481.1 blastula protease 10-like	target from/to=[1325-1344]	-23.6	0.296	168	-26.14	2 17	1327 1344	15	0.8667	0.9333
scaffold_23728_3931	Cma-pmiR-172	TRINITY_DN75861_c2_g2_i3	XP_018011408.1 mpv17-like protein 2	target from/to=[438-456]	-23.3	0.121	162	-26.08	2 16	438 456	15	0.8667	0.9333
scaffold_23728_3931	Cma-pmiR-172	TRINITY_DN75868_c1_g1_i3	XP_017393709.1 inter-alpha-trypsin inhibitor heavy chain H3 isoform X3	target from/to=[697-713]	-21.3	0.0444	152	-22.65	2 17	278 295	15	0.7333	0.8
scaffold_23728_3931	Cma-pmiR-172	TRINITY_DN75868_c1_g1_i5	XP_003775165.1 inter-alpha-trypsin inhibitor heavy chain H6	target from/to=[697-713]	-21.3	0.044	152	-22.65	2 17	278 295	15	0.7333	0.8
scaffold_23728_3931	Cma-pmiR-172	TRINITY_DN75868_c1_g1_i9	XP_018770545.1 inter-alpha-trypsin inhibitor heavy chain H4 isoform X2	target from/to=[697-713]	-21.3	0.0441	152	-22.65	2 17	278 295	15	0.7333	0.8
scaffold_259621_10634	Cma-pmiR-130	TRINITY_DN77313_c3_g1_i3	XP_018016498.1 ATP-binding cassette sub-family B member 6 mitochondrial-like	target from/to=[274-293]	-22.9	0.00348	166	-23.98	2 21	423 447	22	0.7727	0.8182
scaffold_259621_10634	Cma-pmiR-130	TRINITY_DN64204_c3_g1_i2	XP_014068636.1 UDP-N-acetylglucosamine--peptide N-acetylglucosaminyltransferase 110 kDa subunit isoform X3	target from/to=[39-61]	-24.7	0.000564	172	-26	2 17	40 61	15	0.9333	0.9333
scaffold_259621_10634	Cma-pmiR-130	TRINITY_DN64204_c3_g1_i2	XP_014068636.1 UDP-N-acetylglucosamine--peptide N-acetylglucosaminyltransferase 110 kDa subunit isoform X3	target from/to=[39-61]	-24.7	0.000564	158	-20.08	2 21	60 83	21	0.7619	0.7619
scaffold_259621_10634	Cma-pmiR-130	TRINITY_DN64773_c3_g1_i1	XP_019868599.1 WD repeat-containing protein 7	target from/to=[137-157]	-28.2	0.005	178	-32.66	2 21	137 157	19	0.8947	0.8947
scaffold_259621_10634	Cma-pmiR-130	TRINITY_DN64773_c3_g1_i1	XP_019868599.1 WD repeat-containing protein 7	target from/to=[137-157]	-28.2	0.005	178	-32.66	2 21	137 157	19	0.8947	0.8947
scaffold_259621_10634	Cma-pmiR-130	TRINITY_DN64204_c3_g1_i2	XP_014068636.1 UDP-N-acetylglucosamine--peptide N-acetylglucosaminyltransferase 110 kDa subunit isoform X3	target from/to=[39-61]	-24.7	0.000564	158	-20.08	2 21	60 83	21	0.7619	0.7619
scaffold_259621_10634	Cma-pmiR-130	TRINITY_DN64775_c1_g1_i1	XP_015428746.1 protein kibra	target from/to=[438-458]	-27.5	0.0695	174	-31.23	2 21	438 458	19	0.8421	0.8947
scaffold_259621_10634	Cma-pmiR-130	TRINITY_DN64775_c1_g1_i1	XP_015428746.1 protein kibra	target from/to=[438-458]	-27.5	0.0695	174	-31.23	2 21	438 458	19	0.8421	0.8947
scaffold_259621_10634	Cma-pmiR-130	TRINITY_DN65073_c3_g6_i1	XP_018008545.1 xyloside xylosyltransferase 1-like	target from/to=[1690-1711]	-21.3	0.116	167	-22.35	2 21	1689 1711	20	0.75	0.85
scaffold_259621_10634	Cma-pmiR-130	TRINITY_DN65073_c3_g6_i1	XP_018008545.1 xyloside xylosyltransferase 1-like	target from/to=[1690-1711]	-21.3	0.116	167	-22.35	2 21	1689 1711	20	0.75	0.85
scaffold_259621_10634	Cma-pmiR-130	TRINITY_DN65271_c1_g1_i1	XP_018015412.1 organic cation transporter protein-like	target from/to=[168-190]	-23.1	0.097	156	-20.03	2 20	1350 1372	20	0.75	0.8
scaffold_259621_10634	Cma-pmiR-130	TRINITY_DN65271_c1_g1_i1	XP_018015412.1 organic cation transporter protein-like	target from/to=[168-190]	-23.1	0.097	156	-20.03	2 20	1350 1372	20	0.75	0.8
scaffold_259621_10634	Cma-pmiR-130	TRINITY_DN65339_c6_g1_i3	XP_019643689.1 phytanoyl-CoA dioxygenase peroxisomal-like	target from/to=[94-113]	-26.8	0.000525	180	-28.73	2 21	92 113	19	0.8421	0.8947
scaffold_259621_10634	Cma-pmiR-130	TRINITY_DN64204_c3_g1_i2	XP_014068636.1 UDP-N-acetylglucosamine--peptide N-acetylglucosaminyltransferase 110 kDa subunit isoform X3	target from/to=[39-61]	-24.7	0.000564	172	-26	2 17	40 61	15	0.9333	0.9333
scaffold_259621_10634	Cma-pmiR-130	TRINITY_DN64621_c3_g5_i2	XP_018012267.1 dystrophin isoforms A/C/F/G/H-like	target from/to=[105-127]	-20.6	0.00372	167	-24.41	2 21	105 127	20	0.8	0.8
scaffold_259621_10634	Cma-pmiR-130	TRINITY_DN64621_c3_g5_i2	XP_018012267.1 dystrophin isoforms A/C/F/G/H-like	target from/to=[105-127]	-20.6	0.00372	167	-24.41	2 21	105 127	20	0.8	0.8
scaffold_259621_10634	Cma-pmiR-130	TRINITY_DN66090_c1_g4_i1	XP_012542850.1 glycine receptor subunit alpha-3 isoform X1	target from/to=[855-875]	-21.3	0.000723	156	-24.86	2 21	857 875	19	0.7368	0.7895
scaffold_259621_10634	Cma-pmiR-130	TRINITY_DN66090_c1_g4_i1	XP_012542850.1 glycine receptor subunit alpha-3 isoform X1	target from/to=[855-875]	-21.3	0.000723	156	-24.86	2 21	857 875	19	0.7368	0.7895
scaffold_259621_10634	Cma-pmiR-130	TRINITY_DN66976_c6_g3_i1	XP_020292354.1glycerophosphocholine phosphodiesterase GPCPD1 isoform X2	target from/to=[66-89]	-29.2	0.000774	164	-22.39	2 21	46 67	19	0.7368	0.7895
scaffold_259621_10634	Cma-pmiR-130	TRINITY_DN66976_c6_g3_i1	XP_020292354.1glycerophosphocholine phosphodiesterase GPCPD1 isoform X2	target from/to=[66-89]	-29.2	0.000774	184	-28.85	2 21	68 89	19	0.8947	0.8947
scaffold_259621_10634	Cma-pmiR-130	TRINITY_DN70281_c1_g1_i1	XP_014203590.1 glucose dehydrogenase [FAD quinone]	target from/to=[301-322]	-21	0.0215	168	-24.06	2 21	301 322	19	0.7895	0.7895
scaffold_259621_10634	Cma-pmiR-130	TRINITY_DN70281_c1_g1_i1	XP_014203590.1 glucose dehydrogenase [FAD quinone]	target from/to=[301-322]	-21	0.0215	176	-26.41	2 21	315 336	19	0.8421	0.8421
scaffold_259621_10634	Cma-pmiR-130	TRINITY_DN70281_c1_g1_i1	XP_014203590.1 glucose dehydrogenase [FAD quinone]	target from/to=[182-206]	-22.1	0.00464	176	-23.94	2 21	195 216	19	0.8421	0.8421
scaffold_259621_10634	Cma-pmiR-130	TRINITY_DN70281_c1_g1_i1	XP_014203590.1 glucose dehydrogenase [FAD quinone]	target from/to=[182-206]	-22.1	0.00464	168	-21.12	2 21	179 200	19	0.7895	0.7895
scaffold_259621_10634	Cma-pmiR-130	TRINITY_DN70281_c1_g1_i1	XP_014203590.1 glucose dehydrogenase [FAD quinone]	target from/to=[182-206]	-22.1	0.00464	168	-21.06	2 21	433 454	19	0.7895	0.7895
scaffold_259621_10634	Cma-pmiR-130	TRINITY_DN70281_c1_g1_i1	XP_014203590.1 glucose dehydrogenase [FAD quinone]	target from/to=[182-206]	-22.1	0.00464	176	-26.41	2 21	315 336	19	0.8421	0.8421
scaffold_259621_10634	Cma-pmiR-130	TRINITY_DN65339_c6_g1_i3	XP_019643689.1 phytanoyl-CoA dioxygenase peroxisomal-like	target from/to=[94-113]	-26.8	0.000525	180	-28.73	2 21	92 113	19	0.8421	0.8947
scaffold_259621_10634	Cma-pmiR-130	TRINITY_DN65339_c6_g1_i4	XP_013391482.1 ectoine dioxygenase-like	target from/to=[94-113]	-26.8	0.000511	180	-28.73	2 21	92 113	19	0.8421	0.8947
scaffold_259621_10634	Cma-pmiR-130	TRINITY_DN65339_c6_g1_i4	XP_013391482.1 ectoine dioxygenase-like	target from/to=[94-113]	-26.8	0.000511	180	-28.73	2 21	92 113	19	0.8421	0.8947
scaffold_259621_10634	Cma-pmiR-130	TRINITY_DN70281_c1_g1_i1	XP_014203590.1 glucose dehydrogenase [FAD quinone]	target from/to=[182-206]	-22.1	0.00464	168	-21.12	2 21	179 200	19	0.7895	0.7895
scaffold_259621_10634	Cma-pmiR-130	TRINITY_DN70281_c1_g1_i1	XP_014203590.1 glucose dehydrogenase [FAD quinone]	target from/to=[182-206]	-22.1	0.00464	170	-27.21	2 21	331 354	21	0.8095	0.8571
scaffold_259621_10634	Cma-pmiR-130	TRINITY_DN70281_c1_g1_i1	XP_014203590.1 glucose dehydrogenase [FAD quinone]	target from/to=[182-206]	-22.1	0.00464	168	-21.06	2 21	433 454	19	0.7895	0.7895
scaffold_259621_10634	Cma-pmiR-130	TRINITY_DN70281_c1_g1_i1	XP_014203590.1 glucose dehydrogenase [FAD quinone]	target from/to=[182-206]	-22.1	0.00464	170	-27.21	2 21	331 354	21	0.8095	0.8571
scaffold_259621_10634	Cma-pmiR-130	TRINITY_DN77313_c3_g1_i3	XP_018016498.1 ATP-binding cassette sub-family B member 6 mitochondrial-like	target from/to=[274-293]	-22.9	0.00348	176	-25.47	2 21	551 572	19	0.8421	0.8421
scaffold_259621_10634	Cma-pmiR-130	TRINITY_DN77313_c3_g1_i3	XP_018016498.1 ATP-binding cassette sub-family B member 6 mitochondrial-like	target from/to=[274-293]	-22.9	0.00348	176	-23.78	2 21	20 41	19	0.8421	0.8421
scaffold_259621_10634	Cma-pmiR-130	TRINITY_DN77313_c3_g1_i3	XP_018016498.1 ATP-binding cassette sub-family B member 6 mitochondrial-like	target from/to=[274-293]	-22.9	0.00348	176	-25.47	2 21	116 137	19	0.8421	0.8421
scaffold_259621_10634	Cma-pmiR-130	TRINITY_DN77313_c3_g1_i3	XP_018016498.1 ATP-binding cassette sub-family B member 6 mitochondrial-like	target from/to=[274-293]	-22.9	0.00348	176	-23.78	2 21	20 41	19	0.8421	0.8421
scaffold_259621_10634	Cma-pmiR-130	TRINITY_DN70281_c1_g1_i1	XP_014203590.1 glucose dehydrogenase [FAD quinone]	target from/to=[193-216]	-21.9	0.00464	168	-21.06	2 21	433 454	19	0.7895	0.7895
scaffold_259621_10634	Cma-pmiR-130	TRINITY_DN70281_c1_g1_i1	XP_014203590.1 glucose dehydrogenase [FAD quinone]	target from/to=[193-216]	-21.9	0.00464	176	-26.41	2 21	315 336	19	0.8421	0.8421
scaffold_259621_10634	Cma-pmiR-130	TRINITY_DN70281_c1_g1_i1	XP_014203590.1 glucose dehydrogenase [FAD quinone]	target from/to=[182-206]	-22.1	0.00464	164	-20.01	2 21	407 428	19	0.7368	0.7895
scaffold_259621_10634	Cma-pmiR-130	TRINITY_DN70281_c1_g1_i1	XP_014203590.1 glucose dehydrogenase [FAD quinone]	target from/to=[182-206]	-22.1	0.00464	164	-20.01	2 21	407 428	19	0.7368	0.7895
scaffold_259621_10634	Cma-pmiR-130	TRINITY_DN70281_c1_g1_i1	XP_014203590.1 glucose dehydrogenase [FAD quinone]	target from/to=[182-206]	-22.1	0.00464	176	-23.94	2 21	195 216	19	0.8421	0.8421
scaffold_259621_10634	Cma-pmiR-130	TRINITY_DN70281_c1_g1_i1	XP_014203590.1 glucose dehydrogenase [FAD quinone]	target from/to=[193-216]	-21.9	0.00464	168	-21.12	2 21	179 200	19	0.7895	0.7895
scaffold_259621_10634	Cma-pmiR-130	TRINITY_DN70281_c1_g1_i1	XP_014203590.1 glucose dehydrogenase [FAD quinone]	target from/to=[193-216]	-21.9	0.00464	170	-27.21	2 21	331 354	21	0.8095	0.8571
scaffold_259621_10634	Cma-pmiR-130	TRINITY_DN70281_c1_g1_i1	XP_014203590.1 glucose dehydrogenase [FAD quinone]	target from/to=[193-216]	-21.9	0.00464	168	-21.06	2 21	433 454	19	0.7895	0.7895
scaffold_259621_10634	Cma-pmiR-130	TRINITY_DN70281_c1_g1_i1	XP_014203590.1 glucose dehydrogenase [FAD quinone]	target from/to=[193-216]	-21.9	0.00464	170	-27.21	2 21	331 354	21	0.8095	0.8571
scaffold_259621_10634	Cma-pmiR-130	TRINITY_DN70281_c1_g1_i1	XP_014203590.1 glucose dehydrogenase [FAD quinone]	target from/to=[193-216]	-21.9	0.00464	168	-24.06	2 21	301 322	19	0.7895	0.7895
scaffold_259621_10634	Cma-pmiR-130	TRINITY_DN70281_c1_g1_i1	XP_014203590.1 glucose dehydrogenase [FAD quinone]	target from/to=[193-216]	-21.9	0.00464	168	-24.06	2 21	301 322	19	0.7895	0.7895
scaffold_259621_10634	Cma-pmiR-130	TRINITY_DN70281_c1_g1_i1	XP_014203590.1 glucose dehydrogenase [FAD quinone]	target from/to=[193-216]	-21.9	0.00464	176	-26.41	2 21	315 336	19	0.8421	0.8421
scaffold_259621_10634	Cma-pmiR-130	TRINITY_DN70281_c1_g1_i1	XP_014203590.1 glucose dehydrogenase [FAD quinone]	target from/to=[301-322]	-21	0.0215	176	-23.94	2 21	195 216	19	0.8421	0.8421
scaffold_259621_10634	Cma-pmiR-130	TRINITY_DN70281_c1_g1_i1	XP_014203590.1 glucose dehydrogenase [FAD quinone]	target from/to=[301-322]	-21	0.0215	168	-21.12	2 21	179 200	19	0.7895	0.7895
scaffold_259621_10634	Cma-pmiR-130	TRINITY_DN70281_c1_g1_i1	XP_014203590.1 glucose dehydrogenase [FAD quinone]	target from/to=[301-322]	-21	0.0215	168	-21.06	2 21	433 454	19	0.7895	0.7895
scaffold_259621_10634	Cma-pmiR-130	TRINITY_DN70281_c1_g1_i1	XP_014203590.1 glucose dehydrogenase [FAD quinone]	target from/to=[193-216]	-21.9	0.00464	164	-20.01	2 21	407 428	19	0.7368	0.7895
scaffold_259621_10634	Cma-pmiR-130	TRINITY_DN70281_c1_g1_i1	XP_014203590.1 glucose dehydrogenase [FAD quinone]	target from/to=[193-216]	-21.9	0.00464	164	-20.01	2 21	407 428	19	0.7368	0.7895
scaffold_259621_10634	Cma-pmiR-130	TRINITY_DN70281_c1_g1_i1	XP_014203590.1 glucose dehydrogenase [FAD quinone]	target from/to=[193-216]	-21.9	0.00464	176	-23.94	2 21	195 216	19	0.8421	0.8421
scaffold_259621_10634	Cma-pmiR-130	TRINITY_DN77313_c3_g1_i3	XP_018016498.1 ATP-binding cassette sub-family B member 6 mitochondrial-like	target from/to=[549-572]	-22.6	0.000449	166	-23.98	2 21	423 447	22	0.7727	0.8182
scaffold_259621_10634	Cma-pmiR-130	TRINITY_DN77313_c3_g1_i3	XP_018016498.1 ATP-binding cassette sub-family B member 6 mitochondrial-like	target from/to=[549-572]	-22.6	0.000449	176	-24.04	2 21	455 476	19	0.8421	0.8421
scaffold_259621_10634	Cma-pmiR-130	TRINITY_DN77313_c3_g1_i3	XP_018016498.1 ATP-binding cassette sub-family B member 6 mitochondrial-like	target from/to=[549-572]	-22.6	0.000449	176	-25.47	2 21	551 572	19	0.8421	0.8421
scaffold_259621_10634	Cma-pmiR-130	TRINITY_DN77313_c3_g1_i3	XP_018016498.1 ATP-binding cassette sub-family B member 6 mitochondrial-like	target from/to=[549-572]	-22.6	0.000449	168	-26.07	2 21	272 293	19	0.7895	0.7895
scaffold_259621_10634	Cma-pmiR-130	TRINITY_DN77313_c3_g1_i3	XP_018016498.1 ATP-binding cassette sub-family B member 6 mitochondrial-like	target from/to=[549-572]	-22.6	0.000449	162	-25.79	2 21	101 121	19	0.7895	0.7895
scaffold_259621_10634	Cma-pmiR-130	TRINITY_DN77313_c3_g1_i3	XP_018016498.1 ATP-binding cassette sub-family B member 6 mitochondrial-like	target from/to=[549-572]	-22.6	0.000449	170	-27.57	2 21	222 242	19	0.8421	0.8421
scaffold_259621_10634	Cma-pmiR-130	TRINITY_DN77313_c3_g1_i3	XP_018016498.1 ATP-binding cassette sub-family B member 6 mitochondrial-like	target from/to=[274-293]	-22.9	0.00348	167	-26.46	2 21	567 589	20	0.8	0.8
scaffold_259621_10634	Cma-pmiR-130	TRINITY_DN77313_c3_g1_i3	XP_018016498.1 ATP-binding cassette sub-family B member 6 mitochondrial-like	target from/to=[274-293]	-22.9	0.00348	162	-25.79	2 21	101 121	19	0.7895	0.7895
scaffold_259621_10634	Cma-pmiR-130	TRINITY_DN77313_c3_g1_i3	XP_018016498.1 ATP-binding cassette sub-family B member 6 mitochondrial-like	target from/to=[274-293]	-22.9	0.00348	176	-33.75	2 21	387 408	19	0.8421	0.8421
scaffold_259621_10634	Cma-pmiR-130	TRINITY_DN77313_c3_g1_i3	XP_018016498.1 ATP-binding cassette sub-family B member 6 mitochondrial-like	target from/to=[274-293]	-22.9	0.00348	162	-25.79	2 21	536 556	19	0.7895	0.7895
scaffold_259621_10634	Cma-pmiR-130	TRINITY_DN77313_c3_g1_i3	XP_018016498.1 ATP-binding cassette sub-family B member 6 mitochondrial-like	target from/to=[274-293]	-22.9	0.00348	168	-26.07	2 21	272 293	19	0.7895	0.7895
scaffold_259621_10634	Cma-pmiR-130	TRINITY_DN77313_c3_g1_i3	XP_018016498.1 ATP-binding cassette sub-family B member 6 mitochondrial-like	target from/to=[274-293]	-22.9	0.00348	166	-23.98	2 21	423 447	22	0.7727	0.8182
scaffold_259621_10634	Cma-pmiR-130	TRINITY_DN77313_c3_g1_i3	XP_018016498.1 ATP-binding cassette sub-family B member 6 mitochondrial-like	target from/to=[274-293]	-22.9	0.00348	170	-27.57	2 21	222 242	19	0.8421	0.8421
scaffold_259621_10634	Cma-pmiR-130	TRINITY_DN77313_c3_g1_i3	XP_018016498.1 ATP-binding cassette sub-family B member 6 mitochondrial-like	target from/to=[274-293]	-22.9	0.00348	162	-25.79	2 21	536 556	19	0.7895	0.7895
scaffold_259621_10634	Cma-pmiR-130	TRINITY_DN77313_c3_g1_i3	XP_018016498.1 ATP-binding cassette sub-family B member 6 mitochondrial-like	target from/to=[274-293]	-22.9	0.00348	167	-26.46	2 21	567 589	20	0.8	0.8
scaffold_259621_10634	Cma-pmiR-130	TRINITY_DN77313_c3_g1_i3	XP_018016498.1 ATP-binding cassette sub-family B member 6 mitochondrial-like	target from/to=[274-293]	-22.9	0.00348	176	-25.47	2 21	116 137	19	0.8421	0.8421
scaffold_259621_10634	Cma-pmiR-130	TRINITY_DN77313_c3_g1_i3	XP_018016498.1 ATP-binding cassette sub-family B member 6 mitochondrial-like	target from/to=[274-293]	-22.9	0.00348	176	-24.04	2 21	455 476	19	0.8421	0.8421
scaffold_259621_10634	Cma-pmiR-130	TRINITY_DN77313_c3_g1_i3	XP_018016498.1 ATP-binding cassette sub-family B member 6 mitochondrial-like	target from/to=[274-293]	-22.9	0.00348	176	-33.75	2 21	387 408	19	0.8421	0.8421
scaffold_259621_10634	Cma-pmiR-130	TRINITY_DN58980_c0_g1_i6	XP_022173389.1SH3 domain-containing protein Dlish	target from/to=[235-259]	-29	0.0201	171	-27.47	2 21	571 593	20	0.8	0.85
scaffold_259621_10634	Cma-pmiR-130	TRINITY_DN58980_c0_g1_i6	XP_022173389.1SH3 domain-containing protein Dlish	target from/to=[235-259]	-29	0.0201	171	-25.85	2 21	316 338	20	0.8	0.85
scaffold_259621_10634	Cma-pmiR-130	TRINITY_DN58980_c0_g1_i6	XP_022173389.1SH3 domain-containing protein Dlish	target from/to=[235-259]	-29	0.0201	171	-25.85	2 21	237 259	20	0.8	0.85
scaffold_259621_10634	Cma-pmiR-130	TRINITY_DN58980_c0_g1_i6	XP_022173389.1SH3 domain-containing protein Dlish	target from/to=[235-259]	-29	0.0201	171	-25.85	2 21	237 259	20	0.8	0.85
scaffold_259621_10634	Cma-pmiR-130	TRINITY_DN58980_c0_g1_i6	XP_022173389.1SH3 domain-containing protein Dlish	target from/to=[314-338]	-29	0.0237	171	-27.47	2 21	571 593	20	0.8	0.85
scaffold_259621_10634	Cma-pmiR-130	TRINITY_DN58980_c0_g1_i6	XP_022173389.1SH3 domain-containing protein Dlish	target from/to=[314-338]	-29	0.0237	171	-25.85	2 21	316 338	20	0.8	0.85
scaffold_259621_10634	Cma-pmiR-130	TRINITY_DN58980_c0_g1_i6	XP_022173389.1SH3 domain-containing protein Dlish	target from/to=[314-338]	-29	0.0237	171	-27.47	2 21	571 593	20	0.8	0.85
scaffold_259621_10634	Cma-pmiR-130	TRINITY_DN58980_c0_g1_i6	XP_022173389.1SH3 domain-containing protein Dlish	target from/to=[314-338]	-29	0.0237	171	-25.85	2 21	316 338	20	0.8	0.85
scaffold_259621_10634	Cma-pmiR-130	TRINITY_DN58980_c0_g1_i6	XP_022173389.1SH3 domain-containing protein Dlish	target from/to=[314-338]	-29	0.0237	171	-25.85	2 21	237 259	20	0.8	0.85
scaffold_259621_10634	Cma-pmiR-130	TRINITY_DN58980_c0_g1_i6	XP_022173389.1SH3 domain-containing protein Dlish	target from/to=[314-338]	-29	0.0237	171	-25.85	2 21	237 259	20	0.8	0.85
scaffold_259621_10634	Cma-pmiR-130	TRINITY_DN58980_c0_g1_i6	XP_022173389.1SH3 domain-containing protein Dlish	target from/to=[397-421]	-25.6	0.00732	171	-27.47	2 21	571 593	20	0.8	0.85
scaffold_259621_10634	Cma-pmiR-130	TRINITY_DN58980_c0_g1_i6	XP_022173389.1SH3 domain-containing protein Dlish	target from/to=[397-421]	-25.6	0.00732	171	-25.85	2 21	316 338	20	0.8	0.85
scaffold_259621_10634	Cma-pmiR-130	TRINITY_DN58980_c0_g1_i6	XP_022173389.1SH3 domain-containing protein Dlish	target from/to=[397-421]	-25.6	0.00732	171	-27.47	2 21	571 593	20	0.8	0.85
scaffold_259621_10634	Cma-pmiR-130	TRINITY_DN58980_c0_g1_i6	XP_022173389.1SH3 domain-containing protein Dlish	target from/to=[397-421]	-25.6	0.00732	171	-25.85	2 21	316 338	20	0.8	0.85
scaffold_259621_10634	Cma-pmiR-130	TRINITY_DN58980_c0_g1_i6	XP_022173389.1SH3 domain-containing protein Dlish	target from/to=[397-421]	-25.6	0.00732	171	-25.85	2 21	237 259	20	0.8	0.85
scaffold_259621_10634	Cma-pmiR-130	TRINITY_DN66976_c6_g3_i1	XP_020292354.1glycerophosphocholine phosphodiesterase GPCPD1 isoform X2	target from/to=[66-89]	-29.2	0.000774	164	-22.39	2 21	46 67	19	0.7368	0.7895
scaffold_259621_10634	Cma-pmiR-130	TRINITY_DN66976_c6_g3_i1	XP_020292354.1glycerophosphocholine phosphodiesterase GPCPD1 isoform X2	target from/to=[66-89]	-29.2	0.000774	184	-28.85	2 21	68 89	19	0.8947	0.8947
scaffold_259621_10634	Cma-pmiR-130	TRINITY_DN67066_c1_g1_i5	XP_018018887.1 neurocalcin homolog isoform X3	target from/to=[155-177]	-31.4	0.00156	166	-23.63	2 19	142 163	17	0.8235	0.8235
scaffold_259621_10634	Cma-pmiR-130	TRINITY_DN67066_c1_g1_i5	XP_018018887.1 neurocalcin homolog isoform X3	target from/to=[155-177]	-31.4	0.00156	192	-34.26	2 21	156 177	19	0.9474	0.9474
scaffold_259621_10634	Cma-pmiR-130	TRINITY_DN70281_c1_g1_i1	XP_014203590.1 glucose dehydrogenase [FAD quinone]	target from/to=[301-322]	-21	0.0215	176	-26.41	2 21	315 336	19	0.8421	0.8421
scaffold_259621_10634	Cma-pmiR-130	TRINITY_DN70281_c1_g1_i1	XP_014203590.1 glucose dehydrogenase [FAD quinone]	target from/to=[301-322]	-21	0.0215	164	-20.01	2 21	407 428	19	0.7368	0.7895
scaffold_259621_10634	Cma-pmiR-130	TRINITY_DN70281_c1_g1_i1	XP_014203590.1 glucose dehydrogenase [FAD quinone]	target from/to=[301-322]	-21	0.0215	164	-20.01	2 21	407 428	19	0.7368	0.7895
scaffold_259621_10634	Cma-pmiR-130	TRINITY_DN70281_c1_g1_i1	XP_014203590.1 glucose dehydrogenase [FAD quinone]	target from/to=[301-322]	-21	0.0215	176	-23.94	2 21	195 216	19	0.8421	0.8421
scaffold_259621_10634	Cma-pmiR-130	TRINITY_DN70281_c1_g1_i1	XP_014203590.1 glucose dehydrogenase [FAD quinone]	target from/to=[301-322]	-21	0.0215	168	-21.12	2 21	179 200	19	0.7895	0.7895
scaffold_259621_10634	Cma-pmiR-130	TRINITY_DN70281_c1_g1_i1	XP_014203590.1 glucose dehydrogenase [FAD quinone]	target from/to=[301-322]	-21	0.0215	170	-27.21	2 21	331 354	21	0.8095	0.8571
scaffold_259621_10634	Cma-pmiR-130	TRINITY_DN70281_c1_g1_i1	XP_014203590.1 glucose dehydrogenase [FAD quinone]	target from/to=[301-322]	-21	0.0215	168	-21.06	2 21	433 454	19	0.7895	0.7895
scaffold_259621_10634	Cma-pmiR-130	TRINITY_DN70281_c1_g1_i1	XP_014203590.1 glucose dehydrogenase [FAD quinone]	target from/to=[301-322]	-21	0.0215	170	-27.21	2 21	331 354	21	0.8095	0.8571
scaffold_259621_10634	Cma-pmiR-130	TRINITY_DN70281_c1_g1_i1	XP_014203590.1 glucose dehydrogenase [FAD quinone]	target from/to=[301-322]	-21	0.0215	168	-24.06	2 21	301 322	19	0.7895	0.7895
scaffold_259621_10634	Cma-pmiR-130	TRINITY_DN58980_c0_g1_i3	XP_022173389.1SH3 domain-containing protein Dlish	target from/to=[314-338]	-29	0.0206	171	-25.85	2 21	395 417	20	0.8	0.85
scaffold_259621_10634	Cma-pmiR-130	TRINITY_DN58980_c0_g1_i3	XP_022173389.1SH3 domain-containing protein Dlish	target from/to=[314-338]	-29	0.0206	171	-25.85	2 21	316 338	20	0.8	0.85
scaffold_259621_10634	Cma-pmiR-130	TRINITY_DN58980_c0_g1_i3	XP_022173389.1SH3 domain-containing protein Dlish	target from/to=[476-500]	-25.6	0.00732	171	-25.85	2 21	316 338	20	0.8	0.85
scaffold_259621_10634	Cma-pmiR-130	TRINITY_DN58980_c0_g1_i3	XP_022173389.1SH3 domain-containing protein Dlish	target from/to=[476-500]	-25.6	0.00732	171	-27.47	2 21	650 672	20	0.8	0.85
scaffold_259621_10634	Cma-pmiR-130	TRINITY_DN58980_c0_g1_i3	XP_022173389.1SH3 domain-containing protein Dlish	target from/to=[476-500]	-25.6	0.00732	171	-25.85	2 21	237 259	20	0.8	0.85
scaffold_259621_10634	Cma-pmiR-130	TRINITY_DN58980_c0_g1_i3	XP_022173389.1SH3 domain-containing protein Dlish	target from/to=[476-500]	-25.6	0.00732	171	-27.47	2 21	650 672	20	0.8	0.85
scaffold_259621_10634	Cma-pmiR-130	TRINITY_DN58980_c0_g1_i3	XP_022173389.1SH3 domain-containing protein Dlish	target from/to=[476-500]	-25.6	0.00732	171	-25.85	2 21	395 417	20	0.8	0.85
scaffold_259621_10634	Cma-pmiR-130	TRINITY_DN58980_c0_g1_i3	XP_022173389.1SH3 domain-containing protein Dlish	target from/to=[476-500]	-25.6	0.00732	171	-25.85	2 21	237 259	20	0.8	0.85
scaffold_259621_10634	Cma-pmiR-130	TRINITY_DN58980_c0_g1_i3	XP_022173389.1SH3 domain-containing protein Dlish	target from/to=[476-500]	-25.6	0.00732	171	-25.85	2 21	395 417	20	0.8	0.85
scaffold_259621_10634	Cma-pmiR-130	TRINITY_DN58980_c0_g1_i3	XP_022173389.1SH3 domain-containing protein Dlish	target from/to=[476-500]	-25.6	0.00732	171	-25.85	2 21	316 338	20	0.8	0.85
scaffold_259621_10634	Cma-pmiR-130	TRINITY_DN58980_c0_g1_i6	XP_022173389.1SH3 domain-containing protein Dlish	target from/to=[235-259]	-29	0.0201	171	-27.47	2 21	571 593	20	0.8	0.85
scaffold_259621_10634	Cma-pmiR-130	TRINITY_DN58980_c0_g1_i6	XP_022173389.1SH3 domain-containing protein Dlish	target from/to=[235-259]	-29	0.0201	171	-25.85	2 21	316 338	20	0.8	0.85
scaffold_259621_10634	Cma-pmiR-130	TRINITY_DN77313_c3_g1_i3	XP_018016498.1 ATP-binding cassette sub-family B member 6 mitochondrial-like	target from/to=[218-236]	-22.8	0.0206	176	-23.78	2 21	20 41	19	0.8421	0.8421
scaffold_259621_10634	Cma-pmiR-130	TRINITY_DN77313_c3_g1_i3	XP_018016498.1 ATP-binding cassette sub-family B member 6 mitochondrial-like	target from/to=[218-236]	-22.8	0.0206	166	-23.98	2 21	423 447	22	0.7727	0.8182
scaffold_259621_10634	Cma-pmiR-130	TRINITY_DN77313_c3_g1_i3	XP_018016498.1 ATP-binding cassette sub-family B member 6 mitochondrial-like	target from/to=[218-236]	-22.8	0.0206	176	-24.04	2 21	455 476	19	0.8421	0.8421
scaffold_259621_10634	Cma-pmiR-130	TRINITY_DN77313_c3_g1_i3	XP_018016498.1 ATP-binding cassette sub-family B member 6 mitochondrial-like	target from/to=[218-236]	-22.8	0.0206	176	-25.47	2 21	551 572	19	0.8421	0.8421
scaffold_259621_10634	Cma-pmiR-130	TRINITY_DN77313_c3_g1_i3	XP_018016498.1 ATP-binding cassette sub-family B member 6 mitochondrial-like	target from/to=[218-236]	-22.8	0.0206	168	-26.07	2 21	272 293	19	0.7895	0.7895
scaffold_259621_10634	Cma-pmiR-130	TRINITY_DN77313_c3_g1_i3	XP_018016498.1 ATP-binding cassette sub-family B member 6 mitochondrial-like	target from/to=[218-236]	-22.8	0.0206	162	-25.79	2 21	101 121	19	0.7895	0.7895
scaffold_259621_10634	Cma-pmiR-130	TRINITY_DN77313_c3_g1_i3	XP_018016498.1 ATP-binding cassette sub-family B member 6 mitochondrial-like	target from/to=[218-236]	-22.8	0.0206	170	-27.57	2 21	222 242	19	0.8421	0.8421
scaffold_259621_10634	Cma-pmiR-130	TRINITY_DN77313_c3_g1_i3	XP_018016498.1 ATP-binding cassette sub-family B member 6 mitochondrial-like	target from/to=[549-572]	-22.6	0.000449	167	-26.46	2 21	567 589	20	0.8	0.8
scaffold_259621_10634	Cma-pmiR-130	TRINITY_DN77313_c3_g1_i3	XP_018016498.1 ATP-binding cassette sub-family B member 6 mitochondrial-like	target from/to=[549-572]	-22.6	0.000449	162	-25.79	2 21	101 121	19	0.7895	0.7895
scaffold_259621_10634	Cma-pmiR-130	TRINITY_DN77313_c3_g1_i3	XP_018016498.1 ATP-binding cassette sub-family B member 6 mitochondrial-like	target from/to=[549-572]	-22.6	0.000449	176	-33.75	2 21	387 408	19	0.8421	0.8421
scaffold_259621_10634	Cma-pmiR-130	TRINITY_DN77313_c3_g1_i3	XP_018016498.1 ATP-binding cassette sub-family B member 6 mitochondrial-like	target from/to=[549-572]	-22.6	0.000449	162	-25.79	2 21	536 556	19	0.7895	0.7895
scaffold_259621_10634	Cma-pmiR-130	TRINITY_DN77313_c3_g1_i3	XP_018016498.1 ATP-binding cassette sub-family B member 6 mitochondrial-like	target from/to=[549-572]	-22.6	0.000449	168	-26.07	2 21	272 293	19	0.7895	0.7895
scaffold_259621_10634	Cma-pmiR-130	TRINITY_DN77313_c3_g1_i3	XP_018016498.1 ATP-binding cassette sub-family B member 6 mitochondrial-like	target from/to=[549-572]	-22.6	0.000449	166	-23.98	2 21	423 447	22	0.7727	0.8182
scaffold_259621_10634	Cma-pmiR-130	TRINITY_DN77313_c3_g1_i3	XP_018016498.1 ATP-binding cassette sub-family B member 6 mitochondrial-like	target from/to=[549-572]	-22.6	0.000449	170	-27.57	2 21	222 242	19	0.8421	0.8421
scaffold_259621_10634	Cma-pmiR-130	TRINITY_DN77313_c3_g1_i3	XP_018016498.1 ATP-binding cassette sub-family B member 6 mitochondrial-like	target from/to=[549-572]	-22.6	0.000449	162	-25.79	2 21	536 556	19	0.7895	0.7895
scaffold_259621_10634	Cma-pmiR-130	TRINITY_DN77313_c3_g1_i3	XP_018016498.1 ATP-binding cassette sub-family B member 6 mitochondrial-like	target from/to=[549-572]	-22.6	0.000449	167	-26.46	2 21	567 589	20	0.8	0.8
scaffold_259621_10634	Cma-pmiR-130	TRINITY_DN77313_c3_g1_i3	XP_018016498.1 ATP-binding cassette sub-family B member 6 mitochondrial-like	target from/to=[549-572]	-22.6	0.000449	176	-25.47	2 21	116 137	19	0.8421	0.8421
scaffold_259621_10634	Cma-pmiR-130	TRINITY_DN77313_c3_g1_i3	XP_018016498.1 ATP-binding cassette sub-family B member 6 mitochondrial-like	target from/to=[549-572]	-22.6	0.000449	176	-24.04	2 21	455 476	19	0.8421	0.8421
scaffold_259621_10634	Cma-pmiR-130	TRINITY_DN77313_c3_g1_i3	XP_018016498.1 ATP-binding cassette sub-family B member 6 mitochondrial-like	target from/to=[549-572]	-22.6	0.000449	176	-33.75	2 21	387 408	19	0.8421	0.8421
scaffold_259621_10634	Cma-pmiR-130	TRINITY_DN77313_c3_g1_i3	XP_018016498.1 ATP-binding cassette sub-family B member 6 mitochondrial-like	target from/to=[549-572]	-22.6	0.000449	176	-25.47	2 21	551 572	19	0.8421	0.8421
scaffold_259621_10634	Cma-pmiR-130	TRINITY_DN77313_c3_g1_i3	XP_018016498.1 ATP-binding cassette sub-family B member 6 mitochondrial-like	target from/to=[549-572]	-22.6	0.000449	176	-23.78	2 21	20 41	19	0.8421	0.8421
scaffold_259621_10634	Cma-pmiR-130	TRINITY_DN77313_c3_g1_i3	XP_018016498.1 ATP-binding cassette sub-family B member 6 mitochondrial-like	target from/to=[549-572]	-22.6	0.000449	176	-25.47	2 21	116 137	19	0.8421	0.8421
scaffold_259621_10634	Cma-pmiR-130	TRINITY_DN77313_c3_g1_i3	XP_018016498.1 ATP-binding cassette sub-family B member 6 mitochondrial-like	target from/to=[549-572]	-22.6	0.000449	176	-23.78	2 21	20 41	19	0.8421	0.8421
scaffold_259621_10634	Cma-pmiR-130	TRINITY_DN68962_c2_g1_i8	XP_002413355.1exostosin-3 putative	target from/to=[274-296]	-21.3	0.00351	167	-27.63	2 17	274 296	16	0.875	0.9375
scaffold_259621_10634	Cma-pmiR-130	TRINITY_DN68962_c2_g1_i8	XP_002413355.1exostosin-3 putative	target from/to=[274-296]	-21.3	0.00351	167	-27.63	2 17	274 296	16	0.875	0.9375
scaffold_259621_10634	Cma-pmiR-130	TRINITY_DN69046_c6_g4_i2	XP_014259511.1 b(0 +)-type amino acid transporter 1	target from/to=[291-310]	-21.1	0.00477	158	-24.16	2 19	289 310	17	0.7647	0.7647
scaffold_259621_10634	Cma-pmiR-130	TRINITY_DN69046_c6_g4_i2	XP_014259511.1 b(0 +)-type amino acid transporter 1	target from/to=[291-310]	-21.1	0.00477	158	-24.16	2 19	289 310	17	0.7647	0.7647
scaffold_259621_10634	Cma-pmiR-130	TRINITY_DN69100_c0_g1_i10	XP_021938570.1putative phosphatidate phosphatase isoform X1	target from/to=[1259-1280]	-20.7	0.0282	168	-21.75	2 21	1259 1280	19	0.7895	0.7895
scaffold_259621_10634	Cma-pmiR-130	TRINITY_DN69100_c0_g1_i10	XP_021938570.1putative phosphatidate phosphatase isoform X1	target from/to=[1259-1280]	-20.7	0.0282	168	-21.75	2 21	1259 1280	19	0.7895	0.7895
scaffold_259621_10634	Cma-pmiR-130	TRINITY_DN69100_c0_g1_i2	XP_021938570.1putative phosphatidate phosphatase isoform X1	target from/to=[344-365]	-20.7	0.0258	168	-21.75	2 21	344 365	19	0.7895	0.7895
scaffold_259621_10634	Cma-pmiR-130	TRINITY_DN69100_c0_g1_i2	XP_021938570.1putative phosphatidate phosphatase isoform X1	target from/to=[344-365]	-20.7	0.0258	168	-21.75	2 21	344 365	19	0.7895	0.7895
scaffold_259621_10634	Cma-pmiR-130	TRINITY_DN69330_c2_g1_i1	XP_013396076.1 major facilitator superfamily domain-containing protein 10-like	target from/to=[79-100]	-21.1	0.00791	168	-21.83	2 21	79 100	19	0.7895	0.7895
scaffold_259621_10634	Cma-pmiR-130	TRINITY_DN69330_c2_g1_i1	XP_013396076.1 major facilitator superfamily domain-containing protein 10-like	target from/to=[79-100]	-21.1	0.00791	168	-21.83	2 21	79 100	19	0.7895	0.7895
scaffold_259621_10634	Cma-pmiR-130	TRINITY_DN69330_c2_g1_i1	XP_013396076.1 major facilitator superfamily domain-containing protein 10-like	target from/to=[70-90]	-23.4	0.00791	168	-21.83	2 21	79 100	19	0.7895	0.7895
scaffold_259621_10634	Cma-pmiR-130	TRINITY_DN69330_c2_g1_i1	XP_013396076.1 major facilitator superfamily domain-containing protein 10-like	target from/to=[70-90]	-23.4	0.00791	168	-21.83	2 21	79 100	19	0.7895	0.7895
scaffold_259621_10634	Cma-pmiR-130	TRINITY_DN69522_c4_g1_i1	XP_022243090.1two pore calcium channel protein 1-like isoform X1	target from/to=[784-807]	-22.1	0.0063	160	-29.53	2 21	784 807	22	0.7727	0.8182
scaffold_259621_10634	Cma-pmiR-130	TRINITY_DN69522_c4_g1_i1	XP_022243090.1two pore calcium channel protein 1-like isoform X1	target from/to=[784-807]	-22.1	0.0063	160	-29.53	2 21	784 807	22	0.7727	0.8182
scaffold_259621_10634	Cma-pmiR-130	TRINITY_DN69522_c4_g1_i4	XP_022243090.1two pore calcium channel protein 1-like isoform X1	target from/to=[784-807]	-22.1	0.00631	160	-29.53	2 21	784 807	22	0.7727	0.8182
scaffold_259621_10634	Cma-pmiR-130	TRINITY_DN69522_c4_g1_i4	XP_022243090.1two pore calcium channel protein 1-like isoform X1	target from/to=[784-807]	-22.1	0.00631	160	-29.53	2 21	784 807	22	0.7727	0.8182
scaffold_259621_10634	Cma-pmiR-130	TRINITY_DN69522_c4_g1_i6	XP_018026486.1 two pore calcium channel protein 1-like	target from/to=[784-807]	-22.1	0.00621	160	-29.53	2 21	784 807	22	0.7727	0.8182
scaffold_259621_10634	Cma-pmiR-130	TRINITY_DN69522_c4_g1_i6	XP_018026486.1 two pore calcium channel protein 1-like	target from/to=[784-807]	-22.1	0.00621	160	-29.53	2 21	784 807	22	0.7727	0.8182
scaffold_259621_10634	Cma-pmiR-130	TRINITY_DN69884_c5_g1_i1	XP_018013942.1 transient receptor potential cation channel subfamily A member 1-like	target from/to=[654-678]	-25.2	0.0275	166	-27.91	2 21	654 678	22	0.7727	0.8182
scaffold_259621_10634	Cma-pmiR-130	TRINITY_DN69884_c5_g1_i1	XP_018013942.1 transient receptor potential cation channel subfamily A member 1-like	target from/to=[654-678]	-25.2	0.0275	166	-27.91	2 21	654 678	22	0.7727	0.8182
scaffold_259621_10634	Cma-pmiR-130	TRINITY_DN70281_c1_g1_i1	XP_014203590.1 glucose dehydrogenase [FAD quinone]	target from/to=[193-216]	-21.9	0.00464	176	-23.94	2 21	195 216	19	0.8421	0.8421
scaffold_259621_10634	Cma-pmiR-130	TRINITY_DN70281_c1_g1_i1	XP_014203590.1 glucose dehydrogenase [FAD quinone]	target from/to=[193-216]	-21.9	0.00464	168	-21.12	2 21	179 200	19	0.7895	0.7895
scaffold_259621_10634	Cma-pmiR-130	TRINITY_DN62410_c3_g1_i1	XP_018020400.1 protein catecholamines up-like	target from/to=[1273-1292]	-24.5	0.0222	176	-28.74	2 21	1271 1292	19	0.8421	0.8421
scaffold_259621_10634	Cma-pmiR-130	TRINITY_DN62410_c3_g1_i1	XP_018020400.1 protein catecholamines up-like	target from/to=[1273-1292]	-24.5	0.0222	176	-28.74	2 21	1271 1292	19	0.8421	0.8421
scaffold_259621_10634	Cma-pmiR-130	TRINITY_DN62713_c0_g2_i1	XP_021919905.1WD repeat-containing protein 13-like isoform X1	target from/to=[678-698]	-20.4	0.2	163	-23.3	2 21	675 698	21	0.7619	0.7619
scaffold_259621_10634	Cma-pmiR-130	TRINITY_DN62713_c0_g2_i1	XP_021919905.1WD repeat-containing protein 13-like isoform X1	target from/to=[678-698]	-20.4	0.2	163	-23.3	2 21	675 698	21	0.7619	0.7619
scaffold_259621_10634	Cma-pmiR-130	TRINITY_DN62713_c0_g2_i2	XP_021919905.1WD repeat-containing protein 13-like isoform X1	target from/to=[678-698]	-20.4	0.198	163	-23.3	2 21	675 698	21	0.7619	0.7619
scaffold_259621_10634	Cma-pmiR-130	TRINITY_DN62713_c0_g2_i2	XP_021919905.1WD repeat-containing protein 13-like isoform X1	target from/to=[678-698]	-20.4	0.198	163	-23.3	2 21	675 698	21	0.7619	0.7619
scaffold_259621_10634	Cma-pmiR-130	TRINITY_DN62946_c4_g1_i1	XP_018018040.1 SPRY domain-containing protein 7-like	target from/to=[1059-1080]	-23.1	0.0956	174	-25.72	2 21	1060 1080	19	0.8421	0.8947
scaffold_259621_10634	Cma-pmiR-130	TRINITY_DN62946_c4_g1_i1	XP_018018040.1 SPRY domain-containing protein 7-like	target from/to=[1059-1080]	-23.1	0.0956	174	-25.72	2 21	1060 1080	19	0.8421	0.8947
scaffold_259621_10634	Cma-pmiR-130	TRINITY_DN63363_c1_g1_i1	XP_018018827.1 transcription factor IIIB 90 kDa subunit-like	target from/to=[1766-1785]	-22.2	0.137	160	-23.8	2 21	1763 1785	21	0.7619	0.8571
scaffold_259621_10634	Cma-pmiR-130	TRINITY_DN63363_c1_g1_i1	XP_018018827.1 transcription factor IIIB 90 kDa subunit-like	target from/to=[1766-1785]	-22.2	0.137	160	-23.8	2 21	1763 1785	21	0.7619	0.8571
scaffold_259621_10634	Cma-pmiR-130	TRINITY_DN63398_c2_g3_i1	XP_018017350.1 mediator of RNA polymerase II transcription subunit 24-like	target from/to=[575-599]	-24.8	0.0517	162	-26.69	2 21	575 599	22	0.7727	0.7727
scaffold_259621_10634	Cma-pmiR-130	TRINITY_DN63398_c2_g3_i1	XP_018017350.1 mediator of RNA polymerase II transcription subunit 24-like	target from/to=[575-599]	-24.8	0.0517	162	-26.69	2 21	575 599	22	0.7727	0.7727
scaffold_259621_10634	Cma-pmiR-130	TRINITY_DN63493_c0_g3_i1	XP_011554696.1 splicing factor 45	target from/to=[1642-1663]	-23.1	0.0524	158	-23.98	2 21	1639 1663	22	0.6818	0.8182
scaffold_259621_10634	Cma-pmiR-130	TRINITY_DN63493_c0_g3_i1	XP_011554696.1 splicing factor 45	target from/to=[1642-1663]	-23.1	0.0524	158	-23.98	2 21	1639 1663	22	0.6818	0.8182
scaffold_259621_10634	Cma-pmiR-130	TRINITY_DN63643_c1_g1_i5	XP_018019934.1 flotillin-2-like isoform X1	target from/to=[3-26]	-22.5	0.0595	167	-26.6	2 21	3 26	21	0.7619	0.8095
scaffold_259621_10634	Cma-pmiR-130	TRINITY_DN63643_c1_g1_i5	XP_018019934.1 flotillin-2-like isoform X1	target from/to=[3-26]	-22.5	0.0595	167	-26.6	2 21	3 26	21	0.7619	0.8095
scaffold_259621_10634	Cma-pmiR-130	TRINITY_DN63678_c3_g1_i1	XP_003390586.1 zinc finger BED domain-containing protein 1-like	target from/to=[48-67]	-25.5	0.0265	164	-21.59	2 17	40 61	15	0.8667	0.8667
scaffold_259621_10634	Cma-pmiR-130	TRINITY_DN63678_c3_g1_i1	XP_003390586.1 zinc finger BED domain-containing protein 1-like	target from/to=[48-67]	-25.5	0.0265	164	-21.59	2 17	40 61	15	0.8667	0.8667
scaffold_259621_10634	Cma-pmiR-130	TRINITY_DN63784_c4_g1_i1	XP_018026285.1 heat shock protein 67B2-like	target from/to=[118-141]	-24.2	0.0296	176	-27.85	2 21	120 141	19	0.8421	0.8421
scaffold_259621_10634	Cma-pmiR-130	TRINITY_DN63784_c4_g1_i1	XP_018026285.1 heat shock protein 67B2-like	target from/to=[118-141]	-24.2	0.0296	176	-27.85	2 21	120 141	19	0.8421	0.8421
scaffold_259621_10634	Cma-pmiR-130	TRINITY_DN63842_c1_g6_i1	XP_014227024.1 transmembrane protein 203	target from/to=[581-601]	-32.1	0.212	178	-38.9	2 21	581 601	19	0.8421	0.9474
scaffold_259621_10634	Cma-pmiR-130	TRINITY_DN63842_c1_g6_i1	XP_014227024.1 transmembrane protein 203	target from/to=[581-601]	-32.1	0.212	178	-38.9	2 21	581 601	19	0.8421	0.9474
scaffold_259621_10634	Cma-pmiR-130	TRINITY_DN64081_c3_g1_i5	XP_018325653.1 PDZ and LIM domain protein Zasp	target from/to=[1067-1086]	-21.2	0.127	158	-25.65	2 19	1065 1086	17	0.7647	0.7647
scaffold_259621_10634	Cma-pmiR-130	TRINITY_DN64081_c3_g1_i5	XP_018325653.1 PDZ and LIM domain protein Zasp	target from/to=[1067-1086]	-21.2	0.127	158	-25.65	2 19	1065 1086	17	0.7647	0.7647
scaffold_259621_10634	Cma-pmiR-130	TRINITY_DN64081_c3_g1_i8	XP_018022241.1 PDZ and LIM domain protein Zasp-like isoform X9	target from/to=[1235-1254]	-21.2	0.128	158	-25.65	2 19	1233 1254	17	0.7647	0.7647
scaffold_259621_10634	Cma-pmiR-130	TRINITY_DN64081_c3_g1_i8	XP_018022241.1 PDZ and LIM domain protein Zasp-like isoform X9	target from/to=[1235-1254]	-21.2	0.128	158	-25.65	2 19	1233 1254	17	0.7647	0.7647
scaffold_259621_10634	Cma-pmiR-130	TRINITY_DN64132_c0_g2_i1	XP_018377634.1 RNA-directed DNA polymerase from mobile element jockey-like	target from/to=[714-733]	-21.4	0.0616	159	-27.35	2 19	712 733	18	0.8333	0.8333
scaffold_259621_10634	Cma-pmiR-130	TRINITY_DN64132_c0_g2_i1	XP_018377634.1 RNA-directed DNA polymerase from mobile element jockey-like	target from/to=[714-733]	-21.4	0.0616	159	-27.35	2 19	712 733	18	0.8333	0.8333
scaffold_259621_10634	Cma-pmiR-130	TRINITY_DN64132_c0_g2_i2	XP_008487169.1 RNA-directed DNA polymerase from mobile element jockey-like	target from/to=[578-597]	-21.4	0.0616	159	-27.35	2 19	576 597	18	0.8333	0.8333
scaffold_259621_10634	Cma-pmiR-130	TRINITY_DN64132_c0_g2_i2	XP_008487169.1 RNA-directed DNA polymerase from mobile element jockey-like	target from/to=[578-597]	-21.4	0.0616	159	-27.35	2 19	576 597	18	0.8333	0.8333
scaffold_259621_10634	Cma-pmiR-130	TRINITY_DN76628_c0_g1_i14	XP_002431036.1serine/threonine-protein kinase MARK2 putative	target from/to=[23-44]	-32.6	0.006	184	-37.46	2 21	23 44	19	0.8947	0.8947
scaffold_259621_10634	Cma-pmiR-130	TRINITY_DN76628_c0_g1_i14	XP_002431036.1serine/threonine-protein kinase MARK2 putative	target from/to=[23-44]	-32.6	0.006	184	-37.46	2 21	23 44	19	0.8947	0.8947
scaffold_259621_10634	Cma-pmiR-130	TRINITY_DN76628_c0_g1_i16	XP_002431036.1serine/threonine-protein kinase MARK2 putative	target from/to=[23-44]	-32.6	0.00595	184	-37.46	2 21	23 44	19	0.8947	0.8947
scaffold_259621_10634	Cma-pmiR-130	TRINITY_DN76628_c0_g1_i16	XP_002431036.1serine/threonine-protein kinase MARK2 putative	target from/to=[23-44]	-32.6	0.00595	184	-37.46	2 21	23 44	19	0.8947	0.8947
scaffold_259621_10634	Cma-pmiR-130	TRINITY_DN76628_c0_g1_i18	XP_021927302.1serine/threonine-protein kinase MARK2-like isoform X9	target from/to=[23-44]	-32.6	0.006	184	-37.46	2 21	23 44	19	0.8947	0.8947
scaffold_259621_10634	Cma-pmiR-130	TRINITY_DN76628_c0_g1_i18	XP_021927302.1serine/threonine-protein kinase MARK2-like isoform X9	target from/to=[23-44]	-32.6	0.006	184	-37.46	2 21	23 44	19	0.8947	0.8947
scaffold_259621_10634	Cma-pmiR-130	TRINITY_DN76628_c0_g1_i21	XP_021927302.1serine/threonine-protein kinase MARK2-like isoform X9	target from/to=[23-44]	-32.6	0.00597	184	-37.46	2 21	23 44	19	0.8947	0.8947
scaffold_259621_10634	Cma-pmiR-130	TRINITY_DN76628_c0_g1_i21	XP_021927302.1serine/threonine-protein kinase MARK2-like isoform X9	target from/to=[23-44]	-32.6	0.00597	184	-37.46	2 21	23 44	19	0.8947	0.8947
scaffold_259621_10634	Cma-pmiR-130	TRINITY_DN76628_c0_g1_i3	XP_014278731.1 serine/threonine-protein kinase MARK2-like isoform X11	target from/to=[1032-1051]	-20.2	0.00815	166	-23.71	2 21	1031 1051	19	0.7895	0.8421
scaffold_259621_10634	Cma-pmiR-130	TRINITY_DN76628_c0_g1_i3	XP_014278731.1 serine/threonine-protein kinase MARK2-like isoform X11	target from/to=[1032-1051]	-20.2	0.00815	166	-23.71	2 21	1031 1051	19	0.7895	0.8421
scaffold_259621_10634	Cma-pmiR-130	TRINITY_DN76628_c0_g1_i6	XP_021927302.1serine/threonine-protein kinase MARK2-like isoform X9	target from/to=[23-44]	-32.6	0.00597	184	-37.46	2 21	23 44	19	0.8947	0.8947
scaffold_259621_10634	Cma-pmiR-130	TRINITY_DN76628_c0_g1_i6	XP_021927302.1serine/threonine-protein kinase MARK2-like isoform X9	target from/to=[23-44]	-32.6	0.00597	166	-23.71	2 21	2592 2612	19	0.7895	0.8421
scaffold_259621_10634	Cma-pmiR-130	TRINITY_DN76628_c0_g1_i6	XP_021927302.1serine/threonine-protein kinase MARK2-like isoform X9	target from/to=[23-44]	-32.6	0.00597	184	-37.46	2 21	23 44	19	0.8947	0.8947
scaffold_259621_10634	Cma-pmiR-130	TRINITY_DN76628_c0_g1_i6	XP_021927302.1serine/threonine-protein kinase MARK2-like isoform X9	target from/to=[23-44]	-32.6	0.00597	166	-23.71	2 21	2592 2612	19	0.7895	0.8421
scaffold_259621_10634	Cma-pmiR-130	TRINITY_DN76628_c0_g1_i6	XP_021927302.1serine/threonine-protein kinase MARK2-like isoform X9	target from/to=[2593-2612]	-20.2	0.00828	184	-37.46	2 21	23 44	19	0.8947	0.8947
scaffold_259621_10634	Cma-pmiR-130	TRINITY_DN76628_c0_g1_i6	XP_021927302.1serine/threonine-protein kinase MARK2-like isoform X9	target from/to=[2593-2612]	-20.2	0.00828	166	-23.71	2 21	2592 2612	19	0.7895	0.8421
scaffold_259621_10634	Cma-pmiR-130	TRINITY_DN76628_c0_g1_i6	XP_021927302.1serine/threonine-protein kinase MARK2-like isoform X9	target from/to=[2593-2612]	-20.2	0.00828	184	-37.46	2 21	23 44	19	0.8947	0.8947
scaffold_259621_10634	Cma-pmiR-130	TRINITY_DN76628_c0_g1_i6	XP_021927302.1serine/threonine-protein kinase MARK2-like isoform X9	target from/to=[2593-2612]	-20.2	0.00828	166	-23.71	2 21	2592 2612	19	0.7895	0.8421
scaffold_259621_10634	Cma-pmiR-130	TRINITY_DN76628_c0_g1_i7	XP_021927302.1serine/threonine-protein kinase MARK2-like isoform X9	target from/to=[2802-2821]	-20.2	0.00831	166	-23.71	2 21	2801 2821	19	0.7895	0.8421
scaffold_259621_10634	Cma-pmiR-130	TRINITY_DN76628_c0_g1_i7	XP_021927302.1serine/threonine-protein kinase MARK2-like isoform X9	target from/to=[2802-2821]	-20.2	0.00831	166	-23.71	2 21	2801 2821	19	0.7895	0.8421
scaffold_259621_10634	Cma-pmiR-130	TRINITY_DN76628_c0_g1_i8	XP_021927302.1serine/threonine-protein kinase MARK2-like isoform X9	target from/to=[2790-2809]	-20.2	0.00831	166	-23.71	2 21	2789 2809	19	0.7895	0.8421
scaffold_259621_10634	Cma-pmiR-130	TRINITY_DN76628_c0_g1_i8	XP_021927302.1serine/threonine-protein kinase MARK2-like isoform X9	target from/to=[2790-2809]	-20.2	0.00831	166	-23.71	2 21	2789 2809	19	0.7895	0.8421
scaffold_259621_10634	Cma-pmiR-130	TRINITY_DN76628_c0_g1_i9	XP_021927302.1serine/threonine-protein kinase MARK2-like isoform X9	target from/to=[23-44]	-32.6	0.00599	166	-23.71	2 21	2628 2648	19	0.7895	0.8421
scaffold_259621_10634	Cma-pmiR-130	TRINITY_DN76628_c0_g1_i9	XP_021927302.1serine/threonine-protein kinase MARK2-like isoform X9	target from/to=[23-44]	-32.6	0.00599	184	-37.46	2 21	23 44	19	0.8947	0.8947
scaffold_259621_10634	Cma-pmiR-130	TRINITY_DN76628_c0_g1_i9	XP_021927302.1serine/threonine-protein kinase MARK2-like isoform X9	target from/to=[23-44]	-32.6	0.00599	184	-37.46	2 21	23 44	19	0.8947	0.8947
scaffold_259621_10634	Cma-pmiR-130	TRINITY_DN67066_c1_g1_i5	XP_018018887.1 neurocalcin homolog isoform X3	target from/to=[155-177]	-31.4	0.00156	184	-30.64	2 21	170 191	19	0.8947	0.8947
scaffold_259621_10634	Cma-pmiR-130	TRINITY_DN67066_c1_g1_i5	XP_018018887.1 neurocalcin homolog isoform X3	target from/to=[155-177]	-31.4	0.00156	166	-23.63	2 19	142 163	17	0.8235	0.8235
scaffold_259621_10634	Cma-pmiR-130	TRINITY_DN67066_c1_g1_i5	XP_018018887.1 neurocalcin homolog isoform X3	target from/to=[155-177]	-31.4	0.00156	192	-34.26	2 21	156 177	19	0.9474	0.9474
scaffold_259621_10634	Cma-pmiR-130	TRINITY_DN67066_c1_g1_i5	XP_018018887.1 neurocalcin homolog isoform X3	target from/to=[155-177]	-31.4	0.00156	184	-30.64	2 21	170 191	19	0.8947	0.8947
scaffold_259621_10634	Cma-pmiR-130	TRINITY_DN67172_c4_g5_i2	XP_018023189.1 longitudinals lacking protein isoforms H/M/V-like isoform X12	target from/to=[114-134]	-22.4	0.103	162	-27.99	2 17	114 134	15	0.8667	0.9333
scaffold_259621_10634	Cma-pmiR-130	TRINITY_DN67172_c4_g5_i2	XP_018023189.1 longitudinals lacking protein isoforms H/M/V-like isoform X12	target from/to=[114-134]	-22.4	0.103	162	-27.99	2 17	114 134	15	0.8667	0.9333
scaffold_259621_10634	Cma-pmiR-130	TRINITY_DN67172_c4_g5_i3	XP_018019739.1 longitudinals lacking protein isoforms H/M/V-like	target from/to=[114-134]	-22.4	0.103	162	-27.99	2 17	114 134	15	0.8667	0.9333
scaffold_259621_10634	Cma-pmiR-130	TRINITY_DN67172_c4_g5_i3	XP_018019739.1 longitudinals lacking protein isoforms H/M/V-like	target from/to=[114-134]	-22.4	0.103	162	-27.99	2 17	114 134	15	0.8667	0.9333
scaffold_259621_10634	Cma-pmiR-130	TRINITY_DN67172_c4_g5_i5	XP_018019739.1 longitudinals lacking protein isoforms H/M/V-like	target from/to=[114-134]	-22.4	0.103	162	-27.99	2 17	114 134	15	0.8667	0.9333
scaffold_259621_10634	Cma-pmiR-130	TRINITY_DN67172_c4_g5_i5	XP_018019739.1 longitudinals lacking protein isoforms H/M/V-like	target from/to=[114-134]	-22.4	0.103	162	-27.99	2 17	114 134	15	0.8667	0.9333
scaffold_259621_10634	Cma-pmiR-130	TRINITY_DN67463_c1_g7_i1	XP_018019816.1 aminopeptidase N-like	target from/to=[183-203]	-22.2	0.0556	172	-25.46	2 19	183 203	17	0.8824	0.9412
scaffold_259621_10634	Cma-pmiR-130	TRINITY_DN67463_c1_g7_i1	XP_018019816.1 aminopeptidase N-like	target from/to=[183-203]	-22.2	0.0556	172	-25.46	2 19	183 203	17	0.8824	0.9412
scaffold_259621_10634	Cma-pmiR-130	TRINITY_DN67618_c3_g1_i2	XP_021934893.1E3 ubiquitin-protein ligase Nedd-4 isoform X3	target from/to=[5035-5056]	-20.1	0.14	165	-23.08	2 14	5035 5056	12	1	1
scaffold_259621_10634	Cma-pmiR-130	TRINITY_DN67618_c3_g1_i2	XP_021934893.1E3 ubiquitin-protein ligase Nedd-4 isoform X3	target from/to=[5035-5056]	-20.1	0.14	165	-23.08	2 14	5035 5056	12	1	1
scaffold_259621_10634	Cma-pmiR-130	TRINITY_DN67618_c3_g1_i3	XP_021934893.1E3 ubiquitin-protein ligase Nedd-4 isoform X3	target from/to=[4915-4936]	-20.1	0.14	165	-23.08	2 14	4915 4936	12	1	1
scaffold_259621_10634	Cma-pmiR-130	TRINITY_DN67618_c3_g1_i3	XP_021934893.1E3 ubiquitin-protein ligase Nedd-4 isoform X3	target from/to=[4915-4936]	-20.1	0.14	165	-23.08	2 14	4915 4936	12	1	1
scaffold_259621_10634	Cma-pmiR-130	TRINITY_DN67822_c3_g2_i2	XP_973356.1 TBC1 domain family member 23	target from/to=[375-398]	-22.9	0.0523	172	-23.21	2 21	377 398	19	0.7895	0.8421
scaffold_259621_10634	Cma-pmiR-130	TRINITY_DN67822_c3_g2_i2	XP_973356.1 TBC1 domain family member 23	target from/to=[375-398]	-22.9	0.0523	172	-23.21	2 21	377 398	19	0.7895	0.8421
scaffold_259621_10634	Cma-pmiR-130	TRINITY_DN68126_c0_g1_i3	XP_018909069.1 ran-binding protein 9 isoform X2	target from/to=[986-1007]	-20.2	0.00275	176	-23.68	2 21	986 1007	19	0.8421	0.8421
scaffold_259621_10634	Cma-pmiR-130	TRINITY_DN68126_c0_g1_i3	XP_018909069.1 ran-binding protein 9 isoform X2	target from/to=[986-1007]	-20.2	0.00275	176	-23.68	2 21	986 1007	19	0.8421	0.8421
scaffold_259621_10634	Cma-pmiR-130	TRINITY_DN68126_c0_g1_i5	XP_022257887.1ran-binding protein 9-like isoform X1	target from/to=[42-63]	-20.2	0.00256	176	-23.68	2 21	42 63	19	0.8421	0.8421
scaffold_259621_10634	Cma-pmiR-130	TRINITY_DN68126_c0_g1_i5	XP_022257887.1ran-binding protein 9-like isoform X1	target from/to=[42-63]	-20.2	0.00256	176	-23.68	2 21	42 63	19	0.8421	0.8421
scaffold_259621_10634	Cma-pmiR-130	TRINITY_DN68160_c3_g6_i2	XP_018025733.1PREDICTED: uncharacterized protein LOC108681231	target from/to=[186-207]	-25.1	0.0118	171	-24.26	2 21	171 194	21	0.8095	0.8095
scaffold_259621_10634	Cma-pmiR-130	TRINITY_DN68160_c3_g6_i2	XP_018025733.1PREDICTED: uncharacterized protein LOC108681231	target from/to=[186-207]	-25.1	0.0118	171	-24.26	2 21	171 194	21	0.8095	0.8095
scaffold_259621_10634	Cma-pmiR-130	TRINITY_DN68160_c3_g6_i2	XP_018025733.1PREDICTED: uncharacterized protein LOC108681231	target from/to=[171-194]	-21.6	0.0118	171	-24.26	2 21	171 194	21	0.8095	0.8095
scaffold_259621_10634	Cma-pmiR-130	TRINITY_DN68160_c3_g6_i2	XP_018025733.1PREDICTED: uncharacterized protein LOC108681231	target from/to=[171-194]	-21.6	0.0118	171	-24.26	2 21	171 194	21	0.8095	0.8095
scaffold_259621_10634	Cma-pmiR-130	TRINITY_DN68235_c2_g1_i2	XP_022287588.1proteasomal ATPase-associated factor 1-like isoform X2	target from/to=[1392-1414]	-23.5	0.148	167	-25.26	2 21	1392 1414	20	0.8	0.8
scaffold_259621_10634	Cma-pmiR-130	TRINITY_DN68235_c2_g1_i2	XP_022287588.1proteasomal ATPase-associated factor 1-like isoform X2	target from/to=[1392-1414]	-23.5	0.148	167	-25.26	2 21	1392 1414	20	0.8	0.8
scaffold_259621_10634	Cma-pmiR-130	TRINITY_DN68259_c2_g1_i3	XP_011955688.1 zinc finger protein ZXDC isoform X1	target from/to=[2396-2415]	-21.8	0.0197	155	-21.18	2 12	3164 3185	10	1	1
scaffold_259621_10634	Cma-pmiR-130	TRINITY_DN68259_c2_g1_i3	XP_011955688.1 zinc finger protein ZXDC isoform X1	target from/to=[2396-2415]	-21.8	0.0197	155	-21.18	2 12	3164 3185	10	1	1
scaffold_259621_10634	Cma-pmiR-130	TRINITY_DN68423_c4_g1_i2	XP_021000475.1beta-1 3-galactosyltransferase 1-like	target from/to=[154-175]	-22.8	0.00869	164	-27.17	2 21	154 175	19	0.7368	0.7895
scaffold_259621_10634	Cma-pmiR-130	TRINITY_DN68423_c4_g1_i2	XP_021000475.1beta-1 3-galactosyltransferase 1-like	target from/to=[154-175]	-22.8	0.00869	164	-27.17	2 21	154 175	19	0.7368	0.7895
scaffold_259621_10634	Cma-pmiR-130	TRINITY_DN68462_c1_g1_i2	XP_021920511.1JNK-interacting protein 3 isoform X2	target from/to=[59-78]	-24.5	0.00193	176	-28.04	2 21	57 78	19	0.8421	0.8421
scaffold_259621_10634	Cma-pmiR-130	TRINITY_DN68462_c1_g1_i2	XP_021920511.1JNK-interacting protein 3 isoform X2	target from/to=[59-78]	-24.5	0.00193	176	-28.04	2 21	57 78	19	0.8421	0.8421
scaffold_259621_10634	Cma-pmiR-130	TRINITY_DN68675_c0_g2_i2	XP_018006486.1 actin-related protein 2/3 complex subunit 1A-like isoform X2	target from/to=[491-512]	-22.5	0.111	178	-26.27	2 19	491 512	17	0.8824	0.9412
scaffold_259621_10634	Cma-pmiR-130	TRINITY_DN68675_c0_g2_i2	XP_018006486.1 actin-related protein 2/3 complex subunit 1A-like isoform X2	target from/to=[491-512]	-22.5	0.111	178	-26.27	2 19	491 512	17	0.8824	0.9412
scaffold_259621_10634	Cma-pmiR-130	TRINITY_DN68692_c1_g1_i2	XP_018011650.1 proton myo-inositol cotransporter-like	target from/to=[1208-1228]	-22.2	0.0447	162	-24.84	2 21	1204 1228	22	0.7727	0.7727
scaffold_259621_10634	Cma-pmiR-130	TRINITY_DN68692_c1_g1_i2	XP_018011650.1 proton myo-inositol cotransporter-like	target from/to=[1208-1228]	-22.2	0.0447	162	-24.84	2 21	1204 1228	22	0.7727	0.7727
scaffold_259621_10634	Cma-pmiR-130	TRINITY_DN68700_c2_g1_i5	XP_018013165.1 formin-like	target from/to=[4291-4310]	-20.5	0.000326	167	-24.24	2 21	4288 4310	20	0.75	0.85
scaffold_259621_10634	Cma-pmiR-130	TRINITY_DN68700_c2_g1_i5	XP_018013165.1 formin-like	target from/to=[4291-4310]	-20.5	0.000326	167	-24.24	2 21	4288 4310	20	0.75	0.85
scaffold_259621_10634	Cma-pmiR-130	TRINITY_DN68857_c1_g3_i1	XP_008189561.1 SCAN domain-containing protein 3-like	target from/to=[910-929]	-21.1	0.0558	166	-24.11	2 19	908 929	17	0.7647	0.8824
scaffold_259621_10634	Cma-pmiR-130	TRINITY_DN68857_c1_g3_i1	XP_008189561.1 SCAN domain-containing protein 3-like	target from/to=[910-929]	-21.1	0.0558	166	-24.11	2 19	908 929	17	0.7647	0.8824
scaffold_259621_10634	Cma-pmiR-130	TRINITY_DN68962_c2_g1_i11	XP_018007216.1 exostosin-3-like	target from/to=[726-748]	-21.3	0.00369	167	-27.63	2 17	726 748	16	0.875	0.9375
scaffold_259621_10634	Cma-pmiR-130	TRINITY_DN68962_c2_g1_i11	XP_018007216.1 exostosin-3-like	target from/to=[726-748]	-21.3	0.00369	167	-27.63	2 17	726 748	16	0.875	0.9375
scaffold_259621_10634	Cma-pmiR-130	TRINITY_DN58256_c0_g1_i1	XP_018012341.1 dynein heavy chain 7 axonemal-like	target from/to=[199-220]	-21.2	0.0374	168	-22.87	2 21	201 220	19	0.8421	0.8947
scaffold_259621_10634	Cma-pmiR-130	TRINITY_DN58256_c0_g1_i1	XP_018012341.1 dynein heavy chain 7 axonemal-like	target from/to=[199-220]	-21.2	0.0374	152	-24.27	2 19	16 36	17	0.7059	0.8235
scaffold_259621_10634	Cma-pmiR-130	TRINITY_DN58256_c0_g1_i1	XP_018012341.1 dynein heavy chain 7 axonemal-like	target from/to=[199-220]	-21.2	0.0374	152	-24.27	2 19	16 36	17	0.7059	0.8235
scaffold_259621_10634	Cma-pmiR-130	TRINITY_DN58256_c0_g1_i1	XP_018012341.1 dynein heavy chain 7 axonemal-like	target from/to=[199-220]	-21.2	0.0374	168	-22.87	2 21	201 220	19	0.8421	0.8947
scaffold_259621_10634	Cma-pmiR-130	TRINITY_DN58256_c0_g1_i1	XP_018012341.1 dynein heavy chain 7 axonemal-like	target from/to=[16-36]	-20.6	0.0284	168	-22.87	2 21	201 220	19	0.8421	0.8947
scaffold_259621_10634	Cma-pmiR-130	TRINITY_DN58256_c0_g1_i1	XP_018012341.1 dynein heavy chain 7 axonemal-like	target from/to=[16-36]	-20.6	0.0284	152	-24.27	2 19	16 36	17	0.7059	0.8235
scaffold_259621_10634	Cma-pmiR-130	TRINITY_DN58256_c0_g1_i1	XP_018012341.1 dynein heavy chain 7 axonemal-like	target from/to=[16-36]	-20.6	0.0284	152	-24.27	2 19	16 36	17	0.7059	0.8235
scaffold_259621_10634	Cma-pmiR-130	TRINITY_DN58256_c0_g1_i1	XP_018012341.1 dynein heavy chain 7 axonemal-like	target from/to=[16-36]	-20.6	0.0284	168	-22.87	2 21	201 220	19	0.8421	0.8947
scaffold_259621_10634	Cma-pmiR-130	TRINITY_DN58609_c4_g1_i2	XP_018019383.1 cold shock domain-containing protein CG9705-like	target from/to=[91-112]	-20.1	0.0128	171	-22.79	2 21	43 66	21	0.7619	0.8571
scaffold_259621_10634	Cma-pmiR-130	TRINITY_DN58609_c4_g1_i2	XP_018019383.1 cold shock domain-containing protein CG9705-like	target from/to=[91-112]	-20.1	0.0128	171	-22.79	2 21	43 66	21	0.7619	0.8571
scaffold_259621_10634	Cma-pmiR-130	TRINITY_DN58609_c4_g1_i4	XP_018019383.1 cold shock domain-containing protein CG9705-like	target from/to=[91-112]	-20.1	0.0128	171	-22.79	2 21	43 66	21	0.7619	0.8571
scaffold_259621_10634	Cma-pmiR-130	TRINITY_DN58609_c4_g1_i4	XP_018019383.1 cold shock domain-containing protein CG9705-like	target from/to=[91-112]	-20.1	0.0128	171	-22.79	2 21	43 66	21	0.7619	0.8571
scaffold_259621_10634	Cma-pmiR-130	TRINITY_DN58617_c2_g1_i3	XP_013070857.1 huntingtin-like	target from/to=[290-312]	-22.1	0.029	156	-22.06	2 17	276 297	15	0.7333	0.8667
scaffold_259621_10634	Cma-pmiR-130	TRINITY_DN58617_c2_g1_i3	XP_013070857.1 huntingtin-like	target from/to=[290-312]	-22.1	0.029	167	-25.19	2 21	290 312	20	0.8	0.8
scaffold_259621_10634	Cma-pmiR-130	TRINITY_DN58617_c2_g1_i3	XP_013070857.1 huntingtin-like	target from/to=[290-312]	-22.1	0.029	156	-22.06	2 17	276 297	15	0.7333	0.8667
scaffold_259621_10634	Cma-pmiR-130	TRINITY_DN58617_c2_g1_i3	XP_013070857.1 huntingtin-like	target from/to=[290-312]	-22.1	0.029	167	-25.19	2 21	290 312	20	0.8	0.8
scaffold_259621_10634	Cma-pmiR-130	TRINITY_DN58671_c3_g3_i2	XP_005282293.1 cell division cycle protein 23 homolog isoform X1	target from/to=[7-27]	-20.4	0.0119	171	-28.34	2 21	13 35	20	0.8	0.85
scaffold_259621_10634	Cma-pmiR-130	TRINITY_DN58671_c3_g3_i2	XP_005282293.1 cell division cycle protein 23 homolog isoform X1	target from/to=[7-27]	-20.4	0.0119	171	-28.34	2 21	13 35	20	0.8	0.85
scaffold_259621_10634	Cma-pmiR-130	TRINITY_DN58980_c0_g1_i3	XP_022173389.1SH3 domain-containing protein Dlish	target from/to=[650-672]	-24	0.00335	171	-25.85	2 21	316 338	20	0.8	0.85
scaffold_259621_10634	Cma-pmiR-130	TRINITY_DN58980_c0_g1_i3	XP_022173389.1SH3 domain-containing protein Dlish	target from/to=[650-672]	-24	0.00335	171	-27.47	2 21	650 672	20	0.8	0.85
scaffold_259621_10634	Cma-pmiR-130	TRINITY_DN58980_c0_g1_i3	XP_022173389.1SH3 domain-containing protein Dlish	target from/to=[650-672]	-24	0.00335	171	-25.85	2 21	237 259	20	0.8	0.85
scaffold_259621_10634	Cma-pmiR-130	TRINITY_DN58980_c0_g1_i3	XP_022173389.1SH3 domain-containing protein Dlish	target from/to=[650-672]	-24	0.00335	171	-27.47	2 21	650 672	20	0.8	0.85
scaffold_259621_10634	Cma-pmiR-130	TRINITY_DN58980_c0_g1_i3	XP_022173389.1SH3 domain-containing protein Dlish	target from/to=[650-672]	-24	0.00335	171	-25.85	2 21	395 417	20	0.8	0.85
scaffold_259621_10634	Cma-pmiR-130	TRINITY_DN58980_c0_g1_i3	XP_022173389.1SH3 domain-containing protein Dlish	target from/to=[650-672]	-24	0.00335	171	-25.85	2 21	237 259	20	0.8	0.85
scaffold_259621_10634	Cma-pmiR-130	TRINITY_DN58980_c0_g1_i3	XP_022173389.1SH3 domain-containing protein Dlish	target from/to=[650-672]	-24	0.00335	171	-25.85	2 21	395 417	20	0.8	0.85
scaffold_259621_10634	Cma-pmiR-130	TRINITY_DN58980_c0_g1_i3	XP_022173389.1SH3 domain-containing protein Dlish	target from/to=[650-672]	-24	0.00335	171	-25.85	2 21	316 338	20	0.8	0.85
scaffold_259621_10634	Cma-pmiR-130	TRINITY_DN77313_c3_g1_i3	XP_018016498.1 ATP-binding cassette sub-family B member 6 mitochondrial-like	target from/to=[274-293]	-22.9	0.00348	176	-24.04	2 21	455 476	19	0.8421	0.8421
scaffold_259621_10634	Cma-pmiR-130	TRINITY_DN77313_c3_g1_i3	XP_018016498.1 ATP-binding cassette sub-family B member 6 mitochondrial-like	target from/to=[274-293]	-22.9	0.00348	176	-25.47	2 21	551 572	19	0.8421	0.8421
scaffold_259621_10634	Cma-pmiR-130	TRINITY_DN77313_c3_g1_i3	XP_018016498.1 ATP-binding cassette sub-family B member 6 mitochondrial-like	target from/to=[274-293]	-22.9	0.00348	168	-26.07	2 21	272 293	19	0.7895	0.7895
scaffold_259621_10634	Cma-pmiR-130	TRINITY_DN77313_c3_g1_i3	XP_018016498.1 ATP-binding cassette sub-family B member 6 mitochondrial-like	target from/to=[274-293]	-22.9	0.00348	162	-25.79	2 21	101 121	19	0.7895	0.7895
scaffold_259621_10634	Cma-pmiR-130	TRINITY_DN77313_c3_g1_i3	XP_018016498.1 ATP-binding cassette sub-family B member 6 mitochondrial-like	target from/to=[274-293]	-22.9	0.00348	170	-27.57	2 21	222 242	19	0.8421	0.8421
scaffold_259621_10634	Cma-pmiR-130	TRINITY_DN77313_c3_g1_i3	XP_018016498.1 ATP-binding cassette sub-family B member 6 mitochondrial-like	target from/to=[103-121]	-22.8	0.000408	167	-26.46	2 21	567 589	20	0.8	0.8
scaffold_259621_10634	Cma-pmiR-130	TRINITY_DN77313_c3_g1_i3	XP_018016498.1 ATP-binding cassette sub-family B member 6 mitochondrial-like	target from/to=[103-121]	-22.8	0.000408	162	-25.79	2 21	101 121	19	0.7895	0.7895
scaffold_259621_10634	Cma-pmiR-130	TRINITY_DN77313_c3_g1_i3	XP_018016498.1 ATP-binding cassette sub-family B member 6 mitochondrial-like	target from/to=[103-121]	-22.8	0.000408	176	-33.75	2 21	387 408	19	0.8421	0.8421
scaffold_259621_10634	Cma-pmiR-130	TRINITY_DN77313_c3_g1_i3	XP_018016498.1 ATP-binding cassette sub-family B member 6 mitochondrial-like	target from/to=[103-121]	-22.8	0.000408	162	-25.79	2 21	536 556	19	0.7895	0.7895
scaffold_259621_10634	Cma-pmiR-130	TRINITY_DN77313_c3_g1_i3	XP_018016498.1 ATP-binding cassette sub-family B member 6 mitochondrial-like	target from/to=[103-121]	-22.8	0.000408	168	-26.07	2 21	272 293	19	0.7895	0.7895
scaffold_259621_10634	Cma-pmiR-130	TRINITY_DN77313_c3_g1_i3	XP_018016498.1 ATP-binding cassette sub-family B member 6 mitochondrial-like	target from/to=[103-121]	-22.8	0.000408	166	-23.98	2 21	423 447	22	0.7727	0.8182
scaffold_259621_10634	Cma-pmiR-130	TRINITY_DN77313_c3_g1_i3	XP_018016498.1 ATP-binding cassette sub-family B member 6 mitochondrial-like	target from/to=[103-121]	-22.8	0.000408	170	-27.57	2 21	222 242	19	0.8421	0.8421
scaffold_259621_10634	Cma-pmiR-130	TRINITY_DN77313_c3_g1_i3	XP_018016498.1 ATP-binding cassette sub-family B member 6 mitochondrial-like	target from/to=[103-121]	-22.8	0.000408	162	-25.79	2 21	536 556	19	0.7895	0.7895
scaffold_259621_10634	Cma-pmiR-130	TRINITY_DN77313_c3_g1_i3	XP_018016498.1 ATP-binding cassette sub-family B member 6 mitochondrial-like	target from/to=[103-121]	-22.8	0.000408	167	-26.46	2 21	567 589	20	0.8	0.8
scaffold_259621_10634	Cma-pmiR-130	TRINITY_DN77313_c3_g1_i3	XP_018016498.1 ATP-binding cassette sub-family B member 6 mitochondrial-like	target from/to=[103-121]	-22.8	0.000408	176	-25.47	2 21	116 137	19	0.8421	0.8421
scaffold_259621_10634	Cma-pmiR-130	TRINITY_DN77313_c3_g1_i3	XP_018016498.1 ATP-binding cassette sub-family B member 6 mitochondrial-like	target from/to=[103-121]	-22.8	0.000408	176	-24.04	2 21	455 476	19	0.8421	0.8421
scaffold_259621_10634	Cma-pmiR-130	TRINITY_DN77313_c3_g1_i3	XP_018016498.1 ATP-binding cassette sub-family B member 6 mitochondrial-like	target from/to=[103-121]	-22.8	0.000408	176	-33.75	2 21	387 408	19	0.8421	0.8421
scaffold_259621_10634	Cma-pmiR-130	TRINITY_DN77313_c3_g1_i3	XP_018016498.1 ATP-binding cassette sub-family B member 6 mitochondrial-like	target from/to=[103-121]	-22.8	0.000408	176	-25.47	2 21	551 572	19	0.8421	0.8421
scaffold_259621_10634	Cma-pmiR-130	TRINITY_DN77313_c3_g1_i3	XP_018016498.1 ATP-binding cassette sub-family B member 6 mitochondrial-like	target from/to=[103-121]	-22.8	0.000408	176	-23.78	2 21	20 41	19	0.8421	0.8421
scaffold_259621_10634	Cma-pmiR-130	TRINITY_DN77313_c3_g1_i3	XP_018016498.1 ATP-binding cassette sub-family B member 6 mitochondrial-like	target from/to=[103-121]	-22.8	0.000408	176	-25.47	2 21	116 137	19	0.8421	0.8421
scaffold_259621_10634	Cma-pmiR-130	TRINITY_DN77313_c3_g1_i3	XP_018016498.1 ATP-binding cassette sub-family B member 6 mitochondrial-like	target from/to=[103-121]	-22.8	0.000408	176	-23.78	2 21	20 41	19	0.8421	0.8421
scaffold_259621_10634	Cma-pmiR-130	TRINITY_DN77313_c3_g1_i3	XP_018016498.1 ATP-binding cassette sub-family B member 6 mitochondrial-like	target from/to=[103-121]	-22.8	0.000408	166	-23.98	2 21	423 447	22	0.7727	0.8182
scaffold_259621_10634	Cma-pmiR-130	TRINITY_DN77313_c3_g1_i3	XP_018016498.1 ATP-binding cassette sub-family B member 6 mitochondrial-like	target from/to=[103-121]	-22.8	0.000408	176	-24.04	2 21	455 476	19	0.8421	0.8421
scaffold_259621_10634	Cma-pmiR-130	TRINITY_DN77313_c3_g1_i3	XP_018016498.1 ATP-binding cassette sub-family B member 6 mitochondrial-like	target from/to=[103-121]	-22.8	0.000408	176	-25.47	2 21	551 572	19	0.8421	0.8421
scaffold_259621_10634	Cma-pmiR-130	TRINITY_DN77313_c3_g1_i3	XP_018016498.1 ATP-binding cassette sub-family B member 6 mitochondrial-like	target from/to=[103-121]	-22.8	0.000408	168	-26.07	2 21	272 293	19	0.7895	0.7895
scaffold_259621_10634	Cma-pmiR-130	TRINITY_DN77313_c3_g1_i3	XP_018016498.1 ATP-binding cassette sub-family B member 6 mitochondrial-like	target from/to=[103-121]	-22.8	0.000408	162	-25.79	2 21	101 121	19	0.7895	0.7895
scaffold_259621_10634	Cma-pmiR-130	TRINITY_DN77313_c3_g1_i3	XP_018016498.1 ATP-binding cassette sub-family B member 6 mitochondrial-like	target from/to=[103-121]	-22.8	0.000408	170	-27.57	2 21	222 242	19	0.8421	0.8421
scaffold_259621_10634	Cma-pmiR-130	TRINITY_DN77313_c3_g1_i3	XP_018016498.1 ATP-binding cassette sub-family B member 6 mitochondrial-like	target from/to=[114-137]	-22.6	0.000408	167	-26.46	2 21	567 589	20	0.8	0.8
scaffold_259621_10634	Cma-pmiR-130	TRINITY_DN77313_c3_g1_i3	XP_018016498.1 ATP-binding cassette sub-family B member 6 mitochondrial-like	target from/to=[114-137]	-22.6	0.000408	162	-25.79	2 21	101 121	19	0.7895	0.7895
scaffold_259621_10634	Cma-pmiR-130	TRINITY_DN77313_c3_g1_i3	XP_018016498.1 ATP-binding cassette sub-family B member 6 mitochondrial-like	target from/to=[114-137]	-22.6	0.000408	176	-33.75	2 21	387 408	19	0.8421	0.8421
scaffold_259621_10634	Cma-pmiR-130	TRINITY_DN77313_c3_g1_i3	XP_018016498.1 ATP-binding cassette sub-family B member 6 mitochondrial-like	target from/to=[114-137]	-22.6	0.000408	162	-25.79	2 21	536 556	19	0.7895	0.7895
scaffold_259621_10634	Cma-pmiR-130	TRINITY_DN77313_c3_g1_i3	XP_018016498.1 ATP-binding cassette sub-family B member 6 mitochondrial-like	target from/to=[114-137]	-22.6	0.000408	168	-26.07	2 21	272 293	19	0.7895	0.7895
scaffold_259621_10634	Cma-pmiR-130	TRINITY_DN77313_c3_g1_i3	XP_018016498.1 ATP-binding cassette sub-family B member 6 mitochondrial-like	target from/to=[114-137]	-22.6	0.000408	166	-23.98	2 21	423 447	22	0.7727	0.8182
scaffold_259621_10634	Cma-pmiR-130	TRINITY_DN77313_c3_g1_i3	XP_018016498.1 ATP-binding cassette sub-family B member 6 mitochondrial-like	target from/to=[114-137]	-22.6	0.000408	170	-27.57	2 21	222 242	19	0.8421	0.8421
scaffold_259621_10634	Cma-pmiR-130	TRINITY_DN70281_c1_g1_i1	XP_014203590.1 glucose dehydrogenase [FAD quinone]	target from/to=[182-206]	-22.1	0.00464	168	-24.06	2 21	301 322	19	0.7895	0.7895
scaffold_259621_10634	Cma-pmiR-130	TRINITY_DN70281_c1_g1_i1	XP_014203590.1 glucose dehydrogenase [FAD quinone]	target from/to=[182-206]	-22.1	0.00464	168	-24.06	2 21	301 322	19	0.7895	0.7895
scaffold_259621_10634	Cma-pmiR-130	TRINITY_DN70281_c1_g1_i1	XP_014203590.1 glucose dehydrogenase [FAD quinone]	target from/to=[182-206]	-22.1	0.00464	176	-26.41	2 21	315 336	19	0.8421	0.8421
scaffold_259621_10634	Cma-pmiR-130	TRINITY_DN70281_c1_g1_i1	XP_014203590.1 glucose dehydrogenase [FAD quinone]	target from/to=[314-336]	-23.4	0.0215	176	-23.94	2 21	195 216	19	0.8421	0.8421
scaffold_259621_10634	Cma-pmiR-130	TRINITY_DN70281_c1_g1_i1	XP_014203590.1 glucose dehydrogenase [FAD quinone]	target from/to=[314-336]	-23.4	0.0215	168	-21.12	2 21	179 200	19	0.7895	0.7895
scaffold_259621_10634	Cma-pmiR-130	TRINITY_DN70281_c1_g1_i1	XP_014203590.1 glucose dehydrogenase [FAD quinone]	target from/to=[314-336]	-23.4	0.0215	168	-21.06	2 21	433 454	19	0.7895	0.7895
scaffold_259621_10634	Cma-pmiR-130	TRINITY_DN70281_c1_g1_i1	XP_014203590.1 glucose dehydrogenase [FAD quinone]	target from/to=[314-336]	-23.4	0.0215	176	-26.41	2 21	315 336	19	0.8421	0.8421
scaffold_259621_10634	Cma-pmiR-130	TRINITY_DN70281_c1_g1_i1	XP_014203590.1 glucose dehydrogenase [FAD quinone]	target from/to=[314-336]	-23.4	0.0215	164	-20.01	2 21	407 428	19	0.7368	0.7895
scaffold_259621_10634	Cma-pmiR-130	TRINITY_DN70281_c1_g1_i1	XP_014203590.1 glucose dehydrogenase [FAD quinone]	target from/to=[314-336]	-23.4	0.0215	164	-20.01	2 21	407 428	19	0.7368	0.7895
scaffold_259621_10634	Cma-pmiR-130	TRINITY_DN70281_c1_g1_i1	XP_014203590.1 glucose dehydrogenase [FAD quinone]	target from/to=[314-336]	-23.4	0.0215	176	-23.94	2 21	195 216	19	0.8421	0.8421
scaffold_259621_10634	Cma-pmiR-130	TRINITY_DN70281_c1_g1_i1	XP_014203590.1 glucose dehydrogenase [FAD quinone]	target from/to=[314-336]	-23.4	0.0215	168	-21.12	2 21	179 200	19	0.7895	0.7895
scaffold_259621_10634	Cma-pmiR-130	TRINITY_DN70281_c1_g1_i1	XP_014203590.1 glucose dehydrogenase [FAD quinone]	target from/to=[314-336]	-23.4	0.0215	170	-27.21	2 21	331 354	21	0.8095	0.8571
scaffold_259621_10634	Cma-pmiR-130	TRINITY_DN70281_c1_g1_i1	XP_014203590.1 glucose dehydrogenase [FAD quinone]	target from/to=[314-336]	-23.4	0.0215	168	-21.06	2 21	433 454	19	0.7895	0.7895
scaffold_259621_10634	Cma-pmiR-130	TRINITY_DN70281_c1_g1_i1	XP_014203590.1 glucose dehydrogenase [FAD quinone]	target from/to=[314-336]	-23.4	0.0215	170	-27.21	2 21	331 354	21	0.8095	0.8571
scaffold_259621_10634	Cma-pmiR-130	TRINITY_DN70281_c1_g1_i1	XP_014203590.1 glucose dehydrogenase [FAD quinone]	target from/to=[314-336]	-23.4	0.0215	168	-24.06	2 21	301 322	19	0.7895	0.7895
scaffold_259621_10634	Cma-pmiR-130	TRINITY_DN70281_c1_g1_i1	XP_014203590.1 glucose dehydrogenase [FAD quinone]	target from/to=[314-336]	-23.4	0.0215	168	-24.06	2 21	301 322	19	0.7895	0.7895
scaffold_259621_10634	Cma-pmiR-130	TRINITY_DN70281_c1_g1_i1	XP_014203590.1 glucose dehydrogenase [FAD quinone]	target from/to=[314-336]	-23.4	0.0215	176	-26.41	2 21	315 336	19	0.8421	0.8421
scaffold_259621_10634	Cma-pmiR-130	TRINITY_DN76628_c0_g1_i9	XP_021927302.1serine/threonine-protein kinase MARK2-like isoform X9	target from/to=[23-44]	-32.6	0.00599	166	-23.71	2 21	2628 2648	19	0.7895	0.8421
scaffold_259621_10634	Cma-pmiR-130	TRINITY_DN76628_c0_g1_i9	XP_021927302.1serine/threonine-protein kinase MARK2-like isoform X9	target from/to=[2629-2648]	-20.2	0.00831	166	-23.71	2 21	2628 2648	19	0.7895	0.8421
scaffold_259621_10634	Cma-pmiR-130	TRINITY_DN76628_c0_g1_i9	XP_021927302.1serine/threonine-protein kinase MARK2-like isoform X9	target from/to=[2629-2648]	-20.2	0.00831	184	-37.46	2 21	23 44	19	0.8947	0.8947
scaffold_259621_10634	Cma-pmiR-130	TRINITY_DN76628_c0_g1_i9	XP_021927302.1serine/threonine-protein kinase MARK2-like isoform X9	target from/to=[2629-2648]	-20.2	0.00831	184	-37.46	2 21	23 44	19	0.8947	0.8947
scaffold_259621_10634	Cma-pmiR-130	TRINITY_DN76628_c0_g1_i9	XP_021927302.1serine/threonine-protein kinase MARK2-like isoform X9	target from/to=[2629-2648]	-20.2	0.00831	166	-23.71	2 21	2628 2648	19	0.7895	0.8421
scaffold_259621_10634	Cma-pmiR-130	TRINITY_DN77048_c3_g2_i12	XP_018014827.1 peptidyl-glycine alpha-amidating monooxygenase B-like	target from/to=[1927-1949]	-21.8	0.103	167	-25.64	2 21	1927 1949	20	0.75	0.85
scaffold_259621_10634	Cma-pmiR-130	TRINITY_DN77048_c3_g2_i12	XP_018014827.1 peptidyl-glycine alpha-amidating monooxygenase B-like	target from/to=[1927-1949]	-21.8	0.103	167	-25.64	2 21	1927 1949	20	0.75	0.85
scaffold_259621_10634	Cma-pmiR-130	TRINITY_DN77048_c3_g2_i4	XP_018014827.1 peptidyl-glycine alpha-amidating monooxygenase B-like	target from/to=[2737-2759]	-21.8	0.104	167	-25.64	2 21	2737 2759	20	0.75	0.85
scaffold_259621_10634	Cma-pmiR-130	TRINITY_DN77048_c3_g2_i4	XP_018014827.1 peptidyl-glycine alpha-amidating monooxygenase B-like	target from/to=[2737-2759]	-21.8	0.104	167	-25.64	2 21	2737 2759	20	0.75	0.85
scaffold_259621_10634	Cma-pmiR-130	TRINITY_DN77313_c3_g1_i3	XP_018016498.1 ATP-binding cassette sub-family B member 6 mitochondrial-like	target from/to=[218-236]	-22.8	0.0206	167	-26.46	2 21	567 589	20	0.8	0.8
scaffold_259621_10634	Cma-pmiR-130	TRINITY_DN77313_c3_g1_i3	XP_018016498.1 ATP-binding cassette sub-family B member 6 mitochondrial-like	target from/to=[218-236]	-22.8	0.0206	162	-25.79	2 21	101 121	19	0.7895	0.7895
scaffold_259621_10634	Cma-pmiR-130	TRINITY_DN77313_c3_g1_i3	XP_018016498.1 ATP-binding cassette sub-family B member 6 mitochondrial-like	target from/to=[218-236]	-22.8	0.0206	176	-33.75	2 21	387 408	19	0.8421	0.8421
scaffold_259621_10634	Cma-pmiR-130	TRINITY_DN77313_c3_g1_i3	XP_018016498.1 ATP-binding cassette sub-family B member 6 mitochondrial-like	target from/to=[218-236]	-22.8	0.0206	162	-25.79	2 21	536 556	19	0.7895	0.7895
scaffold_259621_10634	Cma-pmiR-130	TRINITY_DN77313_c3_g1_i3	XP_018016498.1 ATP-binding cassette sub-family B member 6 mitochondrial-like	target from/to=[218-236]	-22.8	0.0206	168	-26.07	2 21	272 293	19	0.7895	0.7895
scaffold_259621_10634	Cma-pmiR-130	TRINITY_DN77313_c3_g1_i3	XP_018016498.1 ATP-binding cassette sub-family B member 6 mitochondrial-like	target from/to=[218-236]	-22.8	0.0206	166	-23.98	2 21	423 447	22	0.7727	0.8182
scaffold_259621_10634	Cma-pmiR-130	TRINITY_DN77313_c3_g1_i3	XP_018016498.1 ATP-binding cassette sub-family B member 6 mitochondrial-like	target from/to=[218-236]	-22.8	0.0206	170	-27.57	2 21	222 242	19	0.8421	0.8421
scaffold_259621_10634	Cma-pmiR-130	TRINITY_DN77313_c3_g1_i3	XP_018016498.1 ATP-binding cassette sub-family B member 6 mitochondrial-like	target from/to=[218-236]	-22.8	0.0206	162	-25.79	2 21	536 556	19	0.7895	0.7895
scaffold_259621_10634	Cma-pmiR-130	TRINITY_DN77313_c3_g1_i3	XP_018016498.1 ATP-binding cassette sub-family B member 6 mitochondrial-like	target from/to=[218-236]	-22.8	0.0206	167	-26.46	2 21	567 589	20	0.8	0.8
scaffold_259621_10634	Cma-pmiR-130	TRINITY_DN77313_c3_g1_i3	XP_018016498.1 ATP-binding cassette sub-family B member 6 mitochondrial-like	target from/to=[218-236]	-22.8	0.0206	176	-25.47	2 21	116 137	19	0.8421	0.8421
scaffold_259621_10634	Cma-pmiR-130	TRINITY_DN77313_c3_g1_i3	XP_018016498.1 ATP-binding cassette sub-family B member 6 mitochondrial-like	target from/to=[218-236]	-22.8	0.0206	176	-24.04	2 21	455 476	19	0.8421	0.8421
scaffold_259621_10634	Cma-pmiR-130	TRINITY_DN77313_c3_g1_i3	XP_018016498.1 ATP-binding cassette sub-family B member 6 mitochondrial-like	target from/to=[218-236]	-22.8	0.0206	176	-33.75	2 21	387 408	19	0.8421	0.8421
scaffold_259621_10634	Cma-pmiR-130	TRINITY_DN77313_c3_g1_i3	XP_018016498.1 ATP-binding cassette sub-family B member 6 mitochondrial-like	target from/to=[218-236]	-22.8	0.0206	176	-25.47	2 21	551 572	19	0.8421	0.8421
scaffold_259621_10634	Cma-pmiR-130	TRINITY_DN77313_c3_g1_i3	XP_018016498.1 ATP-binding cassette sub-family B member 6 mitochondrial-like	target from/to=[218-236]	-22.8	0.0206	176	-23.78	2 21	20 41	19	0.8421	0.8421
scaffold_259621_10634	Cma-pmiR-130	TRINITY_DN77313_c3_g1_i3	XP_018016498.1 ATP-binding cassette sub-family B member 6 mitochondrial-like	target from/to=[218-236]	-22.8	0.0206	176	-25.47	2 21	116 137	19	0.8421	0.8421
scaffold_259621_10634	Cma-pmiR-130	TRINITY_DN70760_c0_g4_i1	XP_018025882.1 GDP-fucose transporter 1-like	target from/to=[1252-1274]	-22.3	0.00275	184	-28.66	2 21	1269 1290	19	0.8421	0.9474
scaffold_259621_10634	Cma-pmiR-130	TRINITY_DN70760_c0_g4_i1	XP_018025882.1 GDP-fucose transporter 1-like	target from/to=[1252-1274]	-22.3	0.00275	175	-27.59	2 21	1238 1260	20	0.8	0.9
scaffold_259621_10634	Cma-pmiR-130	TRINITY_DN70760_c0_g4_i1	XP_018025882.1 GDP-fucose transporter 1-like	target from/to=[1252-1274]	-22.3	0.00275	184	-28.66	2 21	1269 1290	19	0.8421	0.9474
scaffold_259621_10634	Cma-pmiR-130	TRINITY_DN70760_c0_g4_i1	XP_018025882.1 GDP-fucose transporter 1-like	target from/to=[1252-1274]	-22.3	0.00275	175	-27.59	2 21	1238 1260	20	0.8	0.9
scaffold_259621_10634	Cma-pmiR-130	TRINITY_DN70760_c0_g4_i1	XP_018025882.1 GDP-fucose transporter 1-like	target from/to=[1238-1260]	-26.5	0.00275	184	-28.66	2 21	1269 1290	19	0.8421	0.9474
scaffold_259621_10634	Cma-pmiR-130	TRINITY_DN70760_c0_g4_i1	XP_018025882.1 GDP-fucose transporter 1-like	target from/to=[1238-1260]	-26.5	0.00275	175	-27.59	2 21	1238 1260	20	0.8	0.9
scaffold_259621_10634	Cma-pmiR-130	TRINITY_DN70760_c0_g4_i1	XP_018025882.1 GDP-fucose transporter 1-like	target from/to=[1238-1260]	-26.5	0.00275	184	-28.66	2 21	1269 1290	19	0.8421	0.9474
scaffold_259621_10634	Cma-pmiR-130	TRINITY_DN70760_c0_g4_i1	XP_018025882.1 GDP-fucose transporter 1-like	target from/to=[1238-1260]	-26.5	0.00275	175	-27.59	2 21	1238 1260	20	0.8	0.9
scaffold_259621_10634	Cma-pmiR-130	TRINITY_DN70760_c0_g4_i1	XP_018025882.1 GDP-fucose transporter 1-like	target from/to=[1270-1290]	-26.1	0.00275	184	-28.66	2 21	1269 1290	19	0.8421	0.9474
scaffold_259621_10634	Cma-pmiR-130	TRINITY_DN70760_c0_g4_i1	XP_018025882.1 GDP-fucose transporter 1-like	target from/to=[1270-1290]	-26.1	0.00275	175	-27.59	2 21	1238 1260	20	0.8	0.9
scaffold_259621_10634	Cma-pmiR-130	TRINITY_DN70760_c0_g4_i1	XP_018025882.1 GDP-fucose transporter 1-like	target from/to=[1270-1290]	-26.1	0.00275	184	-28.66	2 21	1269 1290	19	0.8421	0.9474
scaffold_259621_10634	Cma-pmiR-130	TRINITY_DN70760_c0_g4_i1	XP_018025882.1 GDP-fucose transporter 1-like	target from/to=[1270-1290]	-26.1	0.00275	175	-27.59	2 21	1238 1260	20	0.8	0.9
scaffold_259621_10634	Cma-pmiR-130	TRINITY_DN70883_c3_g1_i4	XP_002415642.1pheromone and odorant receptor putative	target from/to=[1262-1284]	-31.4	0.000646	192	-33.6	2 21	1263 1284	19	0.9474	0.9474
scaffold_259621_10634	Cma-pmiR-130	TRINITY_DN70883_c3_g1_i4	XP_002415642.1pheromone and odorant receptor putative	target from/to=[1262-1284]	-31.4	0.000646	192	-33.6	2 21	1263 1284	19	0.9474	0.9474
scaffold_259621_10634	Cma-pmiR-130	TRINITY_DN70883_c3_g1_i4	XP_002415642.1pheromone and odorant receptor putative	target from/to=[1262-1284]	-31.4	0.000646	176	-26.26	2 21	1249 1270	19	0.8421	0.8421
scaffold_259621_10634	Cma-pmiR-130	TRINITY_DN70883_c3_g1_i4	XP_002415642.1pheromone and odorant receptor putative	target from/to=[1262-1284]	-31.4	0.000646	176	-26.26	2 21	1249 1270	19	0.8421	0.8421
scaffold_259621_10634	Cma-pmiR-130	TRINITY_DN34255_c0_g2_i1	XP_022183814.1telomerase-binding protein EST1A-like isoform X1	target from/to=[123-144]	-21.5	0.109	154	-22.14	2 19	125 144	17	0.8235	0.8235
scaffold_259621_10634	Cma-pmiR-130	TRINITY_DN34255_c0_g2_i1	XP_022183814.1telomerase-binding protein EST1A-like isoform X1	target from/to=[123-144]	-21.5	0.109	154	-22.14	2 19	125 144	17	0.8235	0.8235
scaffold_259621_10634	Cma-pmiR-130	TRINITY_DN56757_c1_g2_i1	XP_002424447.1voltage-gated ion channel putative	target from/to=[262-282]	-20.7	0.0729	160	-25.8	2 19	262 282	17	0.7647	0.8824
scaffold_259621_10634	Cma-pmiR-130	TRINITY_DN56757_c1_g2_i1	XP_002424447.1voltage-gated ion channel putative	target from/to=[262-282]	-20.7	0.0729	160	-25.8	2 19	262 282	17	0.7647	0.8824
scaffold_259621_10634	Cma-pmiR-130	TRINITY_DN61040_c1_g1_i1	XP_015838786.1 Ca(2+)/calmodulin-responsive adenylate cyclase isoform X9	target from/to=[41-60]	-20.4	0.0012	154	-22.01	2 21	117 137	19	0.6842	0.7895
scaffold_259621_10634	Cma-pmiR-130	TRINITY_DN61040_c1_g1_i5	XP_018562677.1 Ca(2+)/calmodulin-responsive adenylate cyclase-like isoform X4	target from/to=[41-60]	-20.4	0.00122	155	-20.57	2 21	1 22	20	0.7	0.75
scaffold_259621_10634	Cma-pmiR-130	TRINITY_DN61040_c1_g1_i5	XP_018562677.1 Ca(2+)/calmodulin-responsive adenylate cyclase-like isoform X4	target from/to=[41-60]	-20.4	0.00122	154	-22.01	2 21	117 137	19	0.6842	0.7895
scaffold_259621_10634	Cma-pmiR-130	TRINITY_DN61040_c1_g1_i5	XP_018562677.1 Ca(2+)/calmodulin-responsive adenylate cyclase-like isoform X4	target from/to=[41-60]	-20.4	0.00122	162	-22.68	2 21	40 60	19	0.7895	0.7895
scaffold_259621_10634	Cma-pmiR-130	TRINITY_DN61040_c1_g1_i5	XP_018562677.1 Ca(2+)/calmodulin-responsive adenylate cyclase-like isoform X4	target from/to=[41-60]	-20.4	0.00122	154	-22.01	2 21	117 137	19	0.6842	0.7895
scaffold_259621_10634	Cma-pmiR-130	TRINITY_DN61040_c1_g1_i5	XP_018562677.1 Ca(2+)/calmodulin-responsive adenylate cyclase-like isoform X4	target from/to=[41-60]	-20.4	0.00122	155	-20.57	2 21	1 22	20	0.7	0.75
scaffold_259621_10634	Cma-pmiR-130	TRINITY_DN61040_c1_g1_i5	XP_018562677.1 Ca(2+)/calmodulin-responsive adenylate cyclase-like isoform X4	target from/to=[41-60]	-20.4	0.00122	162	-22.68	2 21	40 60	19	0.7895	0.7895
scaffold_259621_10634	Cma-pmiR-130	TRINITY_DN61286_c1_g2_i1	XP_018025957.1 nicotinamide riboside kinase 1-like	target from/to=[1749-1772]	-22.8	0.301	170	-27.36	2 21	1749 1772	21	0.8095	0.8571
scaffold_259621_10634	Cma-pmiR-130	TRINITY_DN61286_c1_g2_i1	XP_018025957.1 nicotinamide riboside kinase 1-like	target from/to=[1749-1772]	-22.8	0.301	170	-27.36	2 21	1749 1772	21	0.8095	0.8571
scaffold_259621_10634	Cma-pmiR-130	TRINITY_DN61286_c1_g2_i2	XP_018025957.1 nicotinamide riboside kinase 1-like	target from/to=[1368-1391]	-22.8	0.301	170	-27.36	2 21	1368 1391	21	0.8095	0.8571
scaffold_259621_10634	Cma-pmiR-130	TRINITY_DN61286_c1_g2_i2	XP_018025957.1 nicotinamide riboside kinase 1-like	target from/to=[1368-1391]	-22.8	0.301	170	-27.36	2 21	1368 1391	21	0.8095	0.8571
scaffold_259621_10634	Cma-pmiR-130	TRINITY_DN61383_c2_g1_i1	XP_782179.2 coiled-coil domain-containing protein 58	target from/to=[427-449]	-21.8	0.0162	170	-29.84	2 21	419 439	19	0.8421	0.8421
scaffold_259621_10634	Cma-pmiR-130	TRINITY_DN61383_c2_g1_i1	XP_782179.2 coiled-coil domain-containing protein 58	target from/to=[427-449]	-21.8	0.0162	170	-29.84	2 21	419 439	19	0.8421	0.8421
scaffold_259621_10634	Cma-pmiR-130	TRINITY_DN61383_c2_g1_i1	XP_782179.2 coiled-coil domain-containing protein 58	target from/to=[419-439]	-26.1	0.0162	170	-29.84	2 21	419 439	19	0.8421	0.8421
scaffold_259621_10634	Cma-pmiR-130	TRINITY_DN61383_c2_g1_i1	XP_782179.2 coiled-coil domain-containing protein 58	target from/to=[419-439]	-26.1	0.0162	170	-29.84	2 21	419 439	19	0.8421	0.8421
scaffold_259621_10634	Cma-pmiR-130	TRINITY_DN61417_c3_g1_i4	XP_021925270.1protein charybde-like isoform X1	target from/to=[741-762]	-23.5	0.000515	176	-25.86	2 21	741 762	19	0.8421	0.8421
scaffold_259621_10634	Cma-pmiR-130	TRINITY_DN61417_c3_g1_i4	XP_021925270.1protein charybde-like isoform X1	target from/to=[741-762]	-23.5	0.000515	176	-25.86	2 21	741 762	19	0.8421	0.8421
scaffold_259621_10634	Cma-pmiR-130	TRINITY_DN61417_c3_g1_i4	XP_021925270.1protein charybde-like isoform X1	target from/to=[750-772]	-21.7	0.000515	176	-25.86	2 21	741 762	19	0.8421	0.8421
scaffold_259621_10634	Cma-pmiR-130	TRINITY_DN61417_c3_g1_i4	XP_021925270.1protein charybde-like isoform X1	target from/to=[750-772]	-21.7	0.000515	176	-25.86	2 21	741 762	19	0.8421	0.8421
scaffold_259621_10634	Cma-pmiR-130	TRINITY_DN61730_c2_g1_i1	XP_018026155.1 mediator of RNA polymerase II transcription subunit 13-like	target from/to=[1152-1174]	-23.7	0.00816	162	-22.89	2 21	1154 1174	19	0.7895	0.7895
scaffold_259621_10634	Cma-pmiR-130	TRINITY_DN61730_c2_g1_i1	XP_018026155.1 mediator of RNA polymerase II transcription subunit 13-like	target from/to=[1152-1174]	-23.7	0.00816	162	-22.89	2 21	1154 1174	19	0.7895	0.7895
scaffold_259621_10634	Cma-pmiR-130	TRINITY_DN62069_c1_g1_i1	XP_011171611.1 RNA-directed DNA polymerase from mobile element jockey-like	target from/to=[309-331]	-24.3	0.231	167	-26.47	2 21	309 331	20	0.75	0.85
scaffold_259621_10634	Cma-pmiR-130	TRINITY_DN62069_c1_g1_i1	XP_011171611.1 RNA-directed DNA polymerase from mobile element jockey-like	target from/to=[309-331]	-24.3	0.231	167	-26.47	2 21	309 331	20	0.75	0.85
scaffold_259621_10634	Cma-pmiR-130	TRINITY_DN75437_c0_g1_i2	XP_018012962.1 far upstream element-binding protein 1-like isoform X6	target from/to=[1282-1304]	-27.7	0.00157	183	-31.54	2 21	1282 1304	20	0.85	0.95
scaffold_259621_10634	Cma-pmiR-130	TRINITY_DN75437_c0_g1_i2	XP_018012962.1 far upstream element-binding protein 1-like isoform X6	target from/to=[1282-1304]	-27.7	0.00157	170	-25.71	2 20	1202 1224	19	0.8421	0.8421
scaffold_259621_10634	Cma-pmiR-130	TRINITY_DN75917_c3_g1_i1	XP_018008308.1 serine/threonine-protein kinase PLK4-like	target from/to=[1214-1234]	-22.9	0.0157	163	-25.66	2 18	1214 1234	16	0.875	0.875
scaffold_259621_10634	Cma-pmiR-130	TRINITY_DN58980_c0_g1_i3	XP_022173389.1SH3 domain-containing protein Dlish	target from/to=[393-417]	-29	0.0237	171	-25.85	2 21	316 338	20	0.8	0.85
scaffold_259621_10634	Cma-pmiR-130	TRINITY_DN58980_c0_g1_i3	XP_022173389.1SH3 domain-containing protein Dlish	target from/to=[393-417]	-29	0.0237	171	-27.47	2 21	650 672	20	0.8	0.85
scaffold_259621_10634	Cma-pmiR-130	TRINITY_DN58980_c0_g1_i3	XP_022173389.1SH3 domain-containing protein Dlish	target from/to=[393-417]	-29	0.0237	171	-25.85	2 21	237 259	20	0.8	0.85
scaffold_259621_10634	Cma-pmiR-130	TRINITY_DN58980_c0_g1_i3	XP_022173389.1SH3 domain-containing protein Dlish	target from/to=[393-417]	-29	0.0237	171	-27.47	2 21	650 672	20	0.8	0.85
scaffold_259621_10634	Cma-pmiR-130	TRINITY_DN58980_c0_g1_i3	XP_022173389.1SH3 domain-containing protein Dlish	target from/to=[393-417]	-29	0.0237	171	-25.85	2 21	395 417	20	0.8	0.85
scaffold_259621_10634	Cma-pmiR-130	TRINITY_DN58980_c0_g1_i3	XP_022173389.1SH3 domain-containing protein Dlish	target from/to=[393-417]	-29	0.0237	171	-25.85	2 21	237 259	20	0.8	0.85
scaffold_259621_10634	Cma-pmiR-130	TRINITY_DN58980_c0_g1_i3	XP_022173389.1SH3 domain-containing protein Dlish	target from/to=[393-417]	-29	0.0237	171	-25.85	2 21	395 417	20	0.8	0.85
scaffold_259621_10634	Cma-pmiR-130	TRINITY_DN58980_c0_g1_i3	XP_022173389.1SH3 domain-containing protein Dlish	target from/to=[393-417]	-29	0.0237	171	-25.85	2 21	316 338	20	0.8	0.85
scaffold_259621_10634	Cma-pmiR-130	TRINITY_DN58980_c0_g1_i3	XP_022173389.1SH3 domain-containing protein Dlish	target from/to=[235-259]	-29	0.0201	171	-25.85	2 21	316 338	20	0.8	0.85
scaffold_259621_10634	Cma-pmiR-130	TRINITY_DN58980_c0_g1_i3	XP_022173389.1SH3 domain-containing protein Dlish	target from/to=[235-259]	-29	0.0201	171	-27.47	2 21	650 672	20	0.8	0.85
scaffold_259621_10634	Cma-pmiR-130	TRINITY_DN58980_c0_g1_i3	XP_022173389.1SH3 domain-containing protein Dlish	target from/to=[235-259]	-29	0.0201	171	-25.85	2 21	237 259	20	0.8	0.85
scaffold_259621_10634	Cma-pmiR-130	TRINITY_DN58980_c0_g1_i3	XP_022173389.1SH3 domain-containing protein Dlish	target from/to=[235-259]	-29	0.0201	171	-27.47	2 21	650 672	20	0.8	0.85
scaffold_259621_10634	Cma-pmiR-130	TRINITY_DN58980_c0_g1_i3	XP_022173389.1SH3 domain-containing protein Dlish	target from/to=[235-259]	-29	0.0201	171	-25.85	2 21	395 417	20	0.8	0.85
scaffold_259621_10634	Cma-pmiR-130	TRINITY_DN58980_c0_g1_i3	XP_022173389.1SH3 domain-containing protein Dlish	target from/to=[235-259]	-29	0.0201	171	-25.85	2 21	237 259	20	0.8	0.85
scaffold_259621_10634	Cma-pmiR-130	TRINITY_DN58980_c0_g1_i3	XP_022173389.1SH3 domain-containing protein Dlish	target from/to=[235-259]	-29	0.0201	171	-25.85	2 21	395 417	20	0.8	0.85
scaffold_259621_10634	Cma-pmiR-130	TRINITY_DN58980_c0_g1_i3	XP_022173389.1SH3 domain-containing protein Dlish	target from/to=[235-259]	-29	0.0201	171	-25.85	2 21	316 338	20	0.8	0.85
scaffold_259621_10634	Cma-pmiR-130	TRINITY_DN58980_c0_g1_i3	XP_022173389.1SH3 domain-containing protein Dlish	target from/to=[314-338]	-29	0.0206	171	-25.85	2 21	316 338	20	0.8	0.85
scaffold_259621_10634	Cma-pmiR-130	TRINITY_DN58980_c0_g1_i3	XP_022173389.1SH3 domain-containing protein Dlish	target from/to=[314-338]	-29	0.0206	171	-27.47	2 21	650 672	20	0.8	0.85
scaffold_259621_10634	Cma-pmiR-130	TRINITY_DN58980_c0_g1_i3	XP_022173389.1SH3 domain-containing protein Dlish	target from/to=[314-338]	-29	0.0206	171	-25.85	2 21	237 259	20	0.8	0.85
scaffold_259621_10634	Cma-pmiR-130	TRINITY_DN58980_c0_g1_i3	XP_022173389.1SH3 domain-containing protein Dlish	target from/to=[314-338]	-29	0.0206	171	-27.47	2 21	650 672	20	0.8	0.85
scaffold_259621_10634	Cma-pmiR-130	TRINITY_DN58980_c0_g1_i3	XP_022173389.1SH3 domain-containing protein Dlish	target from/to=[314-338]	-29	0.0206	171	-25.85	2 21	395 417	20	0.8	0.85
scaffold_259621_10634	Cma-pmiR-130	TRINITY_DN58980_c0_g1_i3	XP_022173389.1SH3 domain-containing protein Dlish	target from/to=[314-338]	-29	0.0206	171	-25.85	2 21	237 259	20	0.8	0.85
scaffold_259621_10634	Cma-pmiR-130	TRINITY_DN74018_c0_g4_i1	XP_021925540.1calcium/calmodulin-dependent protein kinase type II alpha chain isoform X5	target from/to=[975-998]	-25.4	0.00742	170	-29.36	2 21	975 998	21	0.8095	0.8571
scaffold_259621_10634	Cma-pmiR-130	TRINITY_DN74018_c0_g4_i1	XP_021925540.1calcium/calmodulin-dependent protein kinase type II alpha chain isoform X5	target from/to=[975-998]	-25.4	0.00742	170	-29.36	2 21	975 998	21	0.8095	0.8571
scaffold_259621_10634	Cma-pmiR-130	TRINITY_DN74018_c0_g4_i4	XP_002431572.1cAMP-dependent protein kinase catalytic subunit putative	target from/to=[975-998]	-25.4	0.00741	170	-29.36	2 21	975 998	21	0.8095	0.8571
scaffold_259621_10634	Cma-pmiR-130	TRINITY_DN74018_c0_g4_i4	XP_002431572.1cAMP-dependent protein kinase catalytic subunit putative	target from/to=[975-998]	-25.4	0.00741	170	-29.36	2 21	975 998	21	0.8095	0.8571
scaffold_259621_10634	Cma-pmiR-130	TRINITY_DN74434_c1_g1_i1	XP_018021741.1 ankyrin repeat and fibronectin type-III domain-containing protein 1-like isoform X2	target from/to=[40-64]	-21.1	0.366	158	-21.93	2 21	40 64	22	0.7273	0.7727
scaffold_259621_10634	Cma-pmiR-130	TRINITY_DN74434_c1_g1_i1	XP_018021741.1 ankyrin repeat and fibronectin type-III domain-containing protein 1-like isoform X2	target from/to=[40-64]	-21.1	0.366	158	-21.93	2 21	40 64	22	0.7273	0.7727
scaffold_259621_10634	Cma-pmiR-130	TRINITY_DN74440_c3_g6_i2	XP_014282417.1 rho GTPase-activating protein 7 isoform X1	target from/to=[707-728]	-25.1	0.12	151	-23.45	2 13	100 122	12	0.9167	0.9167
scaffold_259621_10634	Cma-pmiR-130	TRINITY_DN74440_c3_g6_i2	XP_014282417.1 rho GTPase-activating protein 7 isoform X1	target from/to=[707-728]	-25.1	0.12	151	-23.45	2 13	100 122	12	0.9167	0.9167
scaffold_259621_10634	Cma-pmiR-130	TRINITY_DN74509_c0_g2_i1	XP_018013843.1 beta-1 4-glucuronyltransferase 1-like	target from/to=[1583-1607]	-21.3	0.0316	158	-20.34	2 19	1586 1607	17	0.7059	0.8235
scaffold_259621_10634	Cma-pmiR-130	TRINITY_DN74509_c0_g2_i1	XP_018013843.1 beta-1 4-glucuronyltransferase 1-like	target from/to=[1583-1607]	-21.3	0.0316	158	-20.34	2 19	1586 1607	17	0.7059	0.8235
scaffold_259621_10634	Cma-pmiR-130	TRINITY_DN74663_c9_g2_i1	XP_021363597.1kynurenine formamidase-like	target from/to=[34-54]	-25.9	0.0048	176	-25.25	2 21	21 42	19	0.8421	0.8421
scaffold_259621_10634	Cma-pmiR-130	TRINITY_DN74663_c9_g2_i1	XP_021363597.1kynurenine formamidase-like	target from/to=[34-54]	-25.9	0.0048	168	-22.23	2 21	47 68	19	0.7895	0.7895
scaffold_259621_10634	Cma-pmiR-130	TRINITY_DN74663_c9_g2_i1	XP_021363597.1kynurenine formamidase-like	target from/to=[34-54]	-25.9	0.0048	168	-22.23	2 21	47 68	19	0.7895	0.7895
scaffold_259621_10634	Cma-pmiR-130	TRINITY_DN74663_c9_g2_i1	XP_021363597.1kynurenine formamidase-like	target from/to=[34-54]	-25.9	0.0048	176	-25.25	2 21	21 42	19	0.8421	0.8421
scaffold_259621_10634	Cma-pmiR-130	TRINITY_DN74663_c9_g2_i1	XP_021363597.1kynurenine formamidase-like	target from/to=[46-68]	-20.8	0.0048	176	-25.25	2 21	21 42	19	0.8421	0.8421
scaffold_259621_10634	Cma-pmiR-130	TRINITY_DN74663_c9_g2_i1	XP_021363597.1kynurenine formamidase-like	target from/to=[46-68]	-20.8	0.0048	168	-22.23	2 21	47 68	19	0.7895	0.7895
scaffold_259621_10634	Cma-pmiR-130	TRINITY_DN74663_c9_g2_i1	XP_021363597.1kynurenine formamidase-like	target from/to=[46-68]	-20.8	0.0048	168	-22.23	2 21	47 68	19	0.7895	0.7895
scaffold_259621_10634	Cma-pmiR-130	TRINITY_DN74663_c9_g2_i1	XP_021363597.1kynurenine formamidase-like	target from/to=[46-68]	-20.8	0.0048	176	-25.25	2 21	21 42	19	0.8421	0.8421
scaffold_259621_10634	Cma-pmiR-130	TRINITY_DN74663_c9_g2_i1	XP_021363597.1kynurenine formamidase-like	target from/to=[25-48]	-27.2	0.0048	176	-25.25	2 21	21 42	19	0.8421	0.8421
scaffold_259621_10634	Cma-pmiR-130	TRINITY_DN74663_c9_g2_i1	XP_021363597.1kynurenine formamidase-like	target from/to=[25-48]	-27.2	0.0048	168	-22.23	2 21	47 68	19	0.7895	0.7895
scaffold_259621_10634	Cma-pmiR-130	TRINITY_DN74663_c9_g2_i1	XP_021363597.1kynurenine formamidase-like	target from/to=[25-48]	-27.2	0.0048	168	-22.23	2 21	47 68	19	0.7895	0.7895
scaffold_259621_10634	Cma-pmiR-130	TRINITY_DN74663_c9_g2_i1	XP_021363597.1kynurenine formamidase-like	target from/to=[25-48]	-27.2	0.0048	176	-25.25	2 21	21 42	19	0.8421	0.8421
scaffold_259621_10634	Cma-pmiR-130	TRINITY_DN74668_c1_g1_i3	XP_014366480.1 RNA-directed DNA polymerase from mobile element jockey-like isoform X1	target from/to=[661-683]	-20.1	0.0321	155	-21.42	2 21	661 683	20	0.7	0.75
scaffold_259621_10634	Cma-pmiR-130	TRINITY_DN74668_c1_g1_i3	XP_014366480.1 RNA-directed DNA polymerase from mobile element jockey-like isoform X1	target from/to=[661-683]	-20.1	0.0321	155	-21.42	2 21	661 683	20	0.7	0.75
scaffold_259621_10634	Cma-pmiR-130	TRINITY_DN74668_c1_g1_i4	XP_011171611.1 RNA-directed DNA polymerase from mobile element jockey-like	target from/to=[631-653]	-20.1	0.0321	155	-21.42	2 21	631 653	20	0.7	0.75
scaffold_259621_10634	Cma-pmiR-130	TRINITY_DN74668_c1_g1_i4	XP_011171611.1 RNA-directed DNA polymerase from mobile element jockey-like	target from/to=[631-653]	-20.1	0.0321	155	-21.42	2 21	631 653	20	0.7	0.75
scaffold_259621_10634	Cma-pmiR-130	TRINITY_DN58980_c0_g1_i6	XP_022173389.1SH3 domain-containing protein Dlish	target from/to=[397-421]	-25.6	0.00732	171	-25.85	2 21	237 259	20	0.8	0.85
scaffold_259621_10634	Cma-pmiR-130	TRINITY_DN58980_c0_g1_i6	XP_022173389.1SH3 domain-containing protein Dlish	target from/to=[571-593]	-24	0.00335	171	-27.47	2 21	571 593	20	0.8	0.85
scaffold_259621_10634	Cma-pmiR-130	TRINITY_DN58980_c0_g1_i6	XP_022173389.1SH3 domain-containing protein Dlish	target from/to=[571-593]	-24	0.00335	171	-25.85	2 21	316 338	20	0.8	0.85
scaffold_259621_10634	Cma-pmiR-130	TRINITY_DN70281_c1_g1_i1	XP_014203590.1 glucose dehydrogenase [FAD quinone]	target from/to=[333-354]	-20.2	0.00965	176	-23.94	2 21	195 216	19	0.8421	0.8421
scaffold_259621_10634	Cma-pmiR-130	TRINITY_DN70281_c1_g1_i1	XP_014203590.1 glucose dehydrogenase [FAD quinone]	target from/to=[333-354]	-20.2	0.00965	168	-21.12	2 21	179 200	19	0.7895	0.7895
scaffold_259621_10634	Cma-pmiR-130	TRINITY_DN70281_c1_g1_i1	XP_014203590.1 glucose dehydrogenase [FAD quinone]	target from/to=[333-354]	-20.2	0.00965	168	-21.06	2 21	433 454	19	0.7895	0.7895
scaffold_259621_10634	Cma-pmiR-130	TRINITY_DN70281_c1_g1_i1	XP_014203590.1 glucose dehydrogenase [FAD quinone]	target from/to=[333-354]	-20.2	0.00965	176	-26.41	2 21	315 336	19	0.8421	0.8421
scaffold_259621_10634	Cma-pmiR-130	TRINITY_DN70281_c1_g1_i1	XP_014203590.1 glucose dehydrogenase [FAD quinone]	target from/to=[333-354]	-20.2	0.00965	164	-20.01	2 21	407 428	19	0.7368	0.7895
scaffold_259621_10634	Cma-pmiR-130	TRINITY_DN70281_c1_g1_i1	XP_014203590.1 glucose dehydrogenase [FAD quinone]	target from/to=[333-354]	-20.2	0.00965	164	-20.01	2 21	407 428	19	0.7368	0.7895
scaffold_259621_10634	Cma-pmiR-130	TRINITY_DN70281_c1_g1_i1	XP_014203590.1 glucose dehydrogenase [FAD quinone]	target from/to=[333-354]	-20.2	0.00965	176	-23.94	2 21	195 216	19	0.8421	0.8421
scaffold_259621_10634	Cma-pmiR-130	TRINITY_DN70281_c1_g1_i1	XP_014203590.1 glucose dehydrogenase [FAD quinone]	target from/to=[333-354]	-20.2	0.00965	168	-21.12	2 21	179 200	19	0.7895	0.7895
scaffold_259621_10634	Cma-pmiR-130	TRINITY_DN70281_c1_g1_i1	XP_014203590.1 glucose dehydrogenase [FAD quinone]	target from/to=[333-354]	-20.2	0.00965	170	-27.21	2 21	331 354	21	0.8095	0.8571
scaffold_259621_10634	Cma-pmiR-130	TRINITY_DN70281_c1_g1_i1	XP_014203590.1 glucose dehydrogenase [FAD quinone]	target from/to=[333-354]	-20.2	0.00965	168	-21.06	2 21	433 454	19	0.7895	0.7895
scaffold_259621_10634	Cma-pmiR-130	TRINITY_DN70281_c1_g1_i1	XP_014203590.1 glucose dehydrogenase [FAD quinone]	target from/to=[333-354]	-20.2	0.00965	170	-27.21	2 21	331 354	21	0.8095	0.8571
scaffold_259621_10634	Cma-pmiR-130	TRINITY_DN70281_c1_g1_i1	XP_014203590.1 glucose dehydrogenase [FAD quinone]	target from/to=[333-354]	-20.2	0.00965	168	-24.06	2 21	301 322	19	0.7895	0.7895
scaffold_259621_10634	Cma-pmiR-130	TRINITY_DN70281_c1_g1_i1	XP_014203590.1 glucose dehydrogenase [FAD quinone]	target from/to=[333-354]	-20.2	0.00965	168	-24.06	2 21	301 322	19	0.7895	0.7895
scaffold_259621_10634	Cma-pmiR-130	TRINITY_DN70281_c1_g1_i1	XP_014203590.1 glucose dehydrogenase [FAD quinone]	target from/to=[333-354]	-20.2	0.00965	176	-26.41	2 21	315 336	19	0.8421	0.8421
scaffold_259621_10634	Cma-pmiR-130	TRINITY_DN70521_c7_g1_i1	XP_018026030.1 ATP-dependent zinc metalloprotease YME1 homolog	target from/to=[98-120]	-21.3	0.124	166	-22.03	2 19	99 120	17	0.7647	0.8824
scaffold_259621_10634	Cma-pmiR-130	TRINITY_DN70521_c7_g1_i1	XP_018026030.1 ATP-dependent zinc metalloprotease YME1 homolog	target from/to=[98-120]	-21.3	0.124	166	-22.03	2 19	99 120	17	0.7647	0.8824
scaffold_259621_10634	Cma-pmiR-130	TRINITY_DN70580_c4_g1_i1	NP_001158480.1cyclin B	target from/to=[133-152]	-24.9	0.0599	175	-28.84	2 21	130 152	20	0.85	0.85
scaffold_259621_10634	Cma-pmiR-130	TRINITY_DN70580_c4_g1_i1	NP_001158480.1cyclin B	target from/to=[133-152]	-24.9	0.0599	175	-28.84	2 21	130 152	20	0.85	0.85
scaffold_259621_10634	Cma-pmiR-130	TRINITY_DN70682_c2_g3_i2	XP_018007502.1 E3 ubiquitin-protein ligase MARCH6-like	target from/to=[712-735]	-20	0.0434	158	-23.98	2 21	385 405	19	0.6842	0.8421
scaffold_259621_10634	Cma-pmiR-130	TRINITY_DN70682_c2_g3_i2	XP_018007502.1 E3 ubiquitin-protein ligase MARCH6-like	target from/to=[712-735]	-20	0.0434	158	-21.29	2 21	712 735	21	0.7619	0.7619
scaffold_259621_10634	Cma-pmiR-130	TRINITY_DN70682_c2_g3_i2	XP_018007502.1 E3 ubiquitin-protein ligase MARCH6-like	target from/to=[712-735]	-20	0.0434	158	-21.29	2 21	712 735	21	0.7619	0.7619
scaffold_259621_10634	Cma-pmiR-130	TRINITY_DN70682_c2_g3_i2	XP_018007502.1 E3 ubiquitin-protein ligase MARCH6-like	target from/to=[712-735]	-20	0.0434	158	-23.98	2 21	385 405	19	0.6842	0.8421
scaffold_259621_10634	Cma-pmiR-130	TRINITY_DN70739_c2_g4_i2	XP_018010382.1 ubiquitin carboxyl-terminal hydrolase 19-like	target from/to=[1414-1435]	-22	0.0218	172	-24.39	2 21	1414 1435	19	0.7368	0.8947
scaffold_259621_10634	Cma-pmiR-130	TRINITY_DN70739_c2_g4_i2	XP_018010382.1 ubiquitin carboxyl-terminal hydrolase 19-like	target from/to=[1414-1435]	-22	0.0218	172	-24.39	2 21	1414 1435	19	0.7368	0.8947
scaffold_259621_10634	Cma-pmiR-130	TRINITY_DN77313_c3_g1_i3	XP_018016498.1 ATP-binding cassette sub-family B member 6 mitochondrial-like	target from/to=[538-556]	-22.8	0.000449	162	-25.79	2 21	536 556	19	0.7895	0.7895
scaffold_259621_10634	Cma-pmiR-130	TRINITY_DN77313_c3_g1_i3	XP_018016498.1 ATP-binding cassette sub-family B member 6 mitochondrial-like	target from/to=[538-556]	-22.8	0.000449	168	-26.07	2 21	272 293	19	0.7895	0.7895
scaffold_259621_10634	Cma-pmiR-130	TRINITY_DN77313_c3_g1_i3	XP_018016498.1 ATP-binding cassette sub-family B member 6 mitochondrial-like	target from/to=[538-556]	-22.8	0.000449	166	-23.98	2 21	423 447	22	0.7727	0.8182
scaffold_259621_10634	Cma-pmiR-130	TRINITY_DN77313_c3_g1_i3	XP_018016498.1 ATP-binding cassette sub-family B member 6 mitochondrial-like	target from/to=[538-556]	-22.8	0.000449	170	-27.57	2 21	222 242	19	0.8421	0.8421
scaffold_259621_10634	Cma-pmiR-130	TRINITY_DN77313_c3_g1_i3	XP_018016498.1 ATP-binding cassette sub-family B member 6 mitochondrial-like	target from/to=[538-556]	-22.8	0.000449	162	-25.79	2 21	536 556	19	0.7895	0.7895
scaffold_259621_10634	Cma-pmiR-130	TRINITY_DN77313_c3_g1_i3	XP_018016498.1 ATP-binding cassette sub-family B member 6 mitochondrial-like	target from/to=[538-556]	-22.8	0.000449	167	-26.46	2 21	567 589	20	0.8	0.8
scaffold_259621_10634	Cma-pmiR-130	TRINITY_DN77313_c3_g1_i3	XP_018016498.1 ATP-binding cassette sub-family B member 6 mitochondrial-like	target from/to=[538-556]	-22.8	0.000449	176	-25.47	2 21	116 137	19	0.8421	0.8421
scaffold_259621_10634	Cma-pmiR-130	TRINITY_DN77313_c3_g1_i3	XP_018016498.1 ATP-binding cassette sub-family B member 6 mitochondrial-like	target from/to=[538-556]	-22.8	0.000449	176	-24.04	2 21	455 476	19	0.8421	0.8421
scaffold_259621_10634	Cma-pmiR-130	TRINITY_DN77313_c3_g1_i3	XP_018016498.1 ATP-binding cassette sub-family B member 6 mitochondrial-like	target from/to=[538-556]	-22.8	0.000449	176	-33.75	2 21	387 408	19	0.8421	0.8421
scaffold_259621_10634	Cma-pmiR-130	TRINITY_DN77313_c3_g1_i3	XP_018016498.1 ATP-binding cassette sub-family B member 6 mitochondrial-like	target from/to=[538-556]	-22.8	0.000449	176	-25.47	2 21	551 572	19	0.8421	0.8421
scaffold_259621_10634	Cma-pmiR-130	TRINITY_DN77313_c3_g1_i3	XP_018016498.1 ATP-binding cassette sub-family B member 6 mitochondrial-like	target from/to=[538-556]	-22.8	0.000449	176	-23.78	2 21	20 41	19	0.8421	0.8421
scaffold_259621_10634	Cma-pmiR-130	TRINITY_DN77313_c3_g1_i3	XP_018016498.1 ATP-binding cassette sub-family B member 6 mitochondrial-like	target from/to=[538-556]	-22.8	0.000449	176	-25.47	2 21	116 137	19	0.8421	0.8421
scaffold_259621_10634	Cma-pmiR-130	TRINITY_DN77313_c3_g1_i3	XP_018016498.1 ATP-binding cassette sub-family B member 6 mitochondrial-like	target from/to=[538-556]	-22.8	0.000449	176	-23.78	2 21	20 41	19	0.8421	0.8421
scaffold_259621_10634	Cma-pmiR-130	TRINITY_DN77313_c3_g1_i3	XP_018016498.1 ATP-binding cassette sub-family B member 6 mitochondrial-like	target from/to=[538-556]	-22.8	0.000449	166	-23.98	2 21	423 447	22	0.7727	0.8182
scaffold_259621_10634	Cma-pmiR-130	TRINITY_DN77313_c3_g1_i3	XP_018016498.1 ATP-binding cassette sub-family B member 6 mitochondrial-like	target from/to=[538-556]	-22.8	0.000449	176	-24.04	2 21	455 476	19	0.8421	0.8421
scaffold_259621_10634	Cma-pmiR-130	TRINITY_DN77313_c3_g1_i3	XP_018016498.1 ATP-binding cassette sub-family B member 6 mitochondrial-like	target from/to=[538-556]	-22.8	0.000449	176	-25.47	2 21	551 572	19	0.8421	0.8421
scaffold_259621_10634	Cma-pmiR-130	TRINITY_DN77313_c3_g1_i3	XP_018016498.1 ATP-binding cassette sub-family B member 6 mitochondrial-like	target from/to=[538-556]	-22.8	0.000449	168	-26.07	2 21	272 293	19	0.7895	0.7895
scaffold_259621_10634	Cma-pmiR-130	TRINITY_DN70962_c2_g1_i2	XP_018011333.1 protein Star-like	target from/to=[29-50]	-33.3	0.000434	192	-36.44	2 21	29 50	19	0.9474	0.9474
scaffold_259621_10634	Cma-pmiR-130	TRINITY_DN70962_c2_g1_i2	XP_018011333.1 protein Star-like	target from/to=[29-50]	-33.3	0.000434	192	-36.44	2 21	29 50	19	0.9474	0.9474
scaffold_259621_10634	Cma-pmiR-130	TRINITY_DN70962_c2_g1_i3	XP_018011333.1 protein Star-like	target from/to=[29-50]	-33.3	0.000434	192	-36.44	2 21	29 50	19	0.9474	0.9474
scaffold_259621_10634	Cma-pmiR-130	TRINITY_DN70962_c2_g1_i3	XP_018011333.1 protein Star-like	target from/to=[29-50]	-33.3	0.000434	192	-36.44	2 21	29 50	19	0.9474	0.9474
scaffold_259621_10634	Cma-pmiR-130	TRINITY_DN71004_c5_g4_i1	XP_018023072.1PREDICTED: uncharacterized protein LOC108679063 isoform X2	target from/to=[21-42]	-20.2	0.0158	168	-23.24	2 21	21 42	19	0.7895	0.7895
scaffold_259621_10634	Cma-pmiR-130	TRINITY_DN71004_c5_g4_i1	XP_018023072.1PREDICTED: uncharacterized protein LOC108679063 isoform X2	target from/to=[21-42]	-20.2	0.0158	168	-23.24	2 21	21 42	19	0.7895	0.7895
scaffold_259621_10634	Cma-pmiR-130	TRINITY_DN71189_c4_g2_i1	XP_018027582.1 platelet binding protein GspB-like	target from/to=[93-114]	-23.9	0.000606	161	-27.85	2 21	93 114	20	0.8	0.8
scaffold_259621_10634	Cma-pmiR-130	TRINITY_DN71189_c4_g2_i1	XP_018027582.1 platelet binding protein GspB-like	target from/to=[93-114]	-23.9	0.000606	161	-27.85	2 21	93 114	20	0.8	0.8
scaffold_259621_10634	Cma-pmiR-130	TRINITY_DN71424_c0_g1_i2	XP_018007635.1 SEC14-like protein 5	target from/to=[3074-3094]	-21.7	0.129	164	-24.85	2 21	3073 3094	19	0.7368	0.7895
scaffold_259621_10634	Cma-pmiR-130	TRINITY_DN71424_c0_g1_i2	XP_018007635.1 SEC14-like protein 5	target from/to=[3074-3094]	-21.7	0.129	164	-24.85	2 21	3073 3094	19	0.7368	0.7895
scaffold_259621_10634	Cma-pmiR-130	TRINITY_DN71424_c0_g1_i5	XP_021927486.1protein real-time isoform X1	target from/to=[3182-3202]	-21.7	0.129	164	-24.85	2 21	3181 3202	19	0.7368	0.7895
scaffold_259621_10634	Cma-pmiR-130	TRINITY_DN71424_c0_g1_i5	XP_021927486.1protein real-time isoform X1	target from/to=[3182-3202]	-21.7	0.129	164	-24.85	2 21	3181 3202	19	0.7368	0.7895
scaffold_259621_10634	Cma-pmiR-130	TRINITY_DN71615_c3_g4_i3	XP_018016129.1 ras-related protein Ral-a-like isoform X3	target from/to=[1995-2015]	-25.9	0.0285	176	-29.18	2 21	1994 2015	19	0.8421	0.8421
scaffold_259621_10634	Cma-pmiR-130	TRINITY_DN71615_c3_g4_i3	XP_018016129.1 ras-related protein Ral-a-like isoform X3	target from/to=[1995-2015]	-25.9	0.0285	176	-29.18	2 21	1994 2015	19	0.8421	0.8421
scaffold_259621_10634	Cma-pmiR-130	TRINITY_DN71665_c0_g1_i2	XP_014285634.1 SH3 and multiple ankyrin repeat domains protein 3-like isoform X2	target from/to=[185-206]	-20.1	0.00298	158	-22.64	2 19	187 206	17	0.8235	0.8824
scaffold_259621_10634	Cma-pmiR-130	TRINITY_DN71665_c0_g1_i2	XP_014285634.1 SH3 and multiple ankyrin repeat domains protein 3-like isoform X2	target from/to=[185-206]	-20.1	0.00298	158	-22.64	2 19	187 206	17	0.8235	0.8824
scaffold_259621_10634	Cma-pmiR-130	TRINITY_DN71678_c4_g3_i6	XP_018576299.1 transferrin	target from/to=[1300-1321]	-22.5	0	172	-22.13	2 21	1320 1341	19	0.7895	0.8421
scaffold_259621_10634	Cma-pmiR-130	TRINITY_DN71678_c4_g3_i6	XP_018576299.1 transferrin	target from/to=[1300-1321]	-22.5	0	164	-21.78	2 21	1149 1170	19	0.7368	0.7895
scaffold_259621_10634	Cma-pmiR-130	TRINITY_DN71678_c4_g3_i6	XP_018576299.1 transferrin	target from/to=[1300-1321]	-22.5	0	179	-26.07	2 20	1300 1321	18	0.8889	0.8889
scaffold_259621_10634	Cma-pmiR-130	TRINITY_DN71678_c4_g3_i6	XP_018576299.1 transferrin	target from/to=[1300-1321]	-22.5	0	164	-21.78	2 21	1149 1170	19	0.7368	0.7895
scaffold_259621_10634	Cma-pmiR-130	TRINITY_DN71678_c4_g3_i6	XP_018576299.1 transferrin	target from/to=[1300-1321]	-22.5	0	162	-20.1	2 21	1247 1267	19	0.7368	0.8421
scaffold_259621_10634	Cma-pmiR-130	TRINITY_DN71678_c4_g3_i6	XP_018576299.1 transferrin	target from/to=[1300-1321]	-22.5	0	162	-20.1	2 21	1247 1267	19	0.7368	0.8421
scaffold_259621_10634	Cma-pmiR-130	TRINITY_DN71678_c4_g3_i6	XP_018576299.1 transferrin	target from/to=[1300-1321]	-22.5	0	179	-26.07	2 20	1300 1321	18	0.8889	0.8889
scaffold_259621_10634	Cma-pmiR-130	TRINITY_DN71678_c4_g3_i6	XP_018576299.1 transferrin	target from/to=[1300-1321]	-22.5	0	172	-22.13	2 21	1320 1341	19	0.7895	0.8421
scaffold_259621_10634	Cma-pmiR-130	TRINITY_DN72076_c4_g2_i1	XP_004213270.1 RNA-directed DNA polymerase from mobile element jockey-like	target from/to=[640-660]	-20.6	0.133	164	-22.08	2 21	639 660	19	0.7368	0.7895
scaffold_259621_10634	Cma-pmiR-130	TRINITY_DN72076_c4_g2_i1	XP_004213270.1 RNA-directed DNA polymerase from mobile element jockey-like	target from/to=[640-660]	-20.6	0.133	164	-22.08	2 21	639 660	19	0.7368	0.7895
scaffold_259621_10634	Cma-pmiR-130	TRINITY_DN72365_c9_g1_i1	XP_005796628.1 DNA polymerase delta subunit 3	target from/to=[253-274]	-23.1	0.267	168	-28.8	2 17	253 274	15	0.8667	0.9333
scaffold_259621_10634	Cma-pmiR-130	TRINITY_DN72365_c9_g1_i1	XP_005796628.1 DNA polymerase delta subunit 3	target from/to=[253-274]	-23.1	0.267	168	-28.8	2 17	253 274	15	0.8667	0.9333
scaffold_259621_10634	Cma-pmiR-130	TRINITY_DN72470_c6_g2_i1	XP_018019721.1 G-protein coupled receptor Mth2-like	target from/to=[484-505]	-20.7	0.00105	164	-24.5	2 19	482 505	19	0.8421	0.8421
scaffold_259621_10634	Cma-pmiR-130	TRINITY_DN75917_c3_g1_i1	XP_018008308.1 serine/threonine-protein kinase PLK4-like	target from/to=[1214-1234]	-22.9	0.0157	163	-25.66	2 18	1214 1234	16	0.875	0.875
scaffold_259621_10634	Cma-pmiR-130	TRINITY_DN75984_c2_g2_i3	XP_018023099.1 microtubule-associated protein tau-like isoform X3	target from/to=[20-41]	-20.1	0.00143	184	-29.75	2 21	32 53	19	0.8947	0.8947
scaffold_259621_10634	Cma-pmiR-130	TRINITY_DN75984_c2_g2_i3	XP_018023099.1 microtubule-associated protein tau-like isoform X3	target from/to=[20-41]	-20.1	0.00143	162	-21.32	2 21	46 66	19	0.7895	0.7895
scaffold_259621_10634	Cma-pmiR-130	TRINITY_DN75984_c2_g2_i3	XP_018023099.1 microtubule-associated protein tau-like isoform X3	target from/to=[20-41]	-20.1	0.00143	162	-21.32	2 21	46 66	19	0.7895	0.7895
scaffold_259621_10634	Cma-pmiR-130	TRINITY_DN75984_c2_g2_i3	XP_018023099.1 microtubule-associated protein tau-like isoform X3	target from/to=[20-41]	-20.1	0.00143	184	-29.75	2 21	32 53	19	0.8947	0.8947
scaffold_259621_10634	Cma-pmiR-130	TRINITY_DN75984_c2_g2_i3	XP_018023099.1 microtubule-associated protein tau-like isoform X3	target from/to=[33-53]	-27.7	0.00143	184	-29.75	2 21	32 53	19	0.8947	0.8947
scaffold_259621_10634	Cma-pmiR-130	TRINITY_DN75984_c2_g2_i3	XP_018023099.1 microtubule-associated protein tau-like isoform X3	target from/to=[33-53]	-27.7	0.00143	162	-21.32	2 21	46 66	19	0.7895	0.7895
scaffold_259621_10634	Cma-pmiR-130	TRINITY_DN75984_c2_g2_i3	XP_018023099.1 microtubule-associated protein tau-like isoform X3	target from/to=[33-53]	-27.7	0.00143	162	-21.32	2 21	46 66	19	0.7895	0.7895
scaffold_259621_10634	Cma-pmiR-130	TRINITY_DN75984_c2_g2_i3	XP_018023099.1 microtubule-associated protein tau-like isoform X3	target from/to=[33-53]	-27.7	0.00143	184	-29.75	2 21	32 53	19	0.8947	0.8947
scaffold_259621_10634	Cma-pmiR-130	TRINITY_DN75994_c3_g4_i1	XP_008549151.1 cytoplasmic dynein 1 intermediate chain isoform X16	target from/to=[2072-2092]	-25	0.00161	174	-26.87	2 21	2069 2092	21	0.8571	0.8571
scaffold_259621_10634	Cma-pmiR-130	TRINITY_DN75994_c3_g4_i1	XP_008549151.1 cytoplasmic dynein 1 intermediate chain isoform X16	target from/to=[2072-2092]	-25	0.00161	174	-26.87	2 21	2069 2092	21	0.8571	0.8571
scaffold_259621_10634	Cma-pmiR-130	TRINITY_DN75994_c3_g4_i2	XP_021940522.1cytoplasmic dynein 1 intermediate chain-like isoform X8	target from/to=[2684-2704]	-25	0.00162	174	-26.87	2 21	2681 2704	21	0.8571	0.8571
scaffold_259621_10634	Cma-pmiR-130	TRINITY_DN75994_c3_g4_i2	XP_021940522.1cytoplasmic dynein 1 intermediate chain-like isoform X8	target from/to=[2684-2704]	-25	0.00162	174	-26.87	2 21	2681 2704	21	0.8571	0.8571
scaffold_259621_10634	Cma-pmiR-130	TRINITY_DN75994_c3_g4_i3	XP_008549151.1 cytoplasmic dynein 1 intermediate chain isoform X16	target from/to=[2051-2071]	-25	0.00161	174	-26.87	2 21	2048 2071	21	0.8571	0.8571
scaffold_259621_10634	Cma-pmiR-130	TRINITY_DN75994_c3_g4_i3	XP_008549151.1 cytoplasmic dynein 1 intermediate chain isoform X16	target from/to=[2051-2071]	-25	0.00161	174	-26.87	2 21	2048 2071	21	0.8571	0.8571
scaffold_259621_10634	Cma-pmiR-130	TRINITY_DN76039_c1_g3_i2	XP_017957328.1 cationic amino acid transporter 3	target from/to=[376-395]	-23.1	0.0716	166	-25.7	2 19	374 395	17	0.8235	0.8235
scaffold_259621_10634	Cma-pmiR-130	TRINITY_DN76039_c1_g3_i2	XP_017957328.1 cationic amino acid transporter 3	target from/to=[376-395]	-23.1	0.0716	166	-25.7	2 19	374 395	17	0.8235	0.8235
scaffold_259621_10634	Cma-pmiR-130	TRINITY_DN76286_c3_g1_i23	XP_015433034.1 tropomyosin isoform X11	target from/to=[338-359]	-30	0.000286	165	-34.83	2 21	338 359	20	0.8	0.85
scaffold_259621_10634	Cma-pmiR-130	TRINITY_DN76286_c3_g1_i23	XP_015433034.1 tropomyosin isoform X11	target from/to=[338-359]	-30	0.000286	165	-34.83	2 21	338 359	20	0.8	0.85
scaffold_259621_10634	Cma-pmiR-130	TRINITY_DN76421_c4_g1_i5	XP_018007900.1 ras-related protein Rab-11A-like	target from/to=[880-903]	-21.2	0.0555	175	-23.81	2 20	882 903	18	0.8333	0.8889
scaffold_259621_10634	Cma-pmiR-130	TRINITY_DN76421_c4_g1_i5	XP_018007900.1 ras-related protein Rab-11A-like	target from/to=[880-903]	-21.2	0.0555	175	-23.81	2 20	882 903	18	0.8333	0.8889
scaffold_259621_10634	Cma-pmiR-130	TRINITY_DN76421_c4_g1_i8	XP_018007900.1 ras-related protein Rab-11A-like	target from/to=[878-901]	-21.2	0.0555	175	-23.81	2 20	880 901	18	0.8333	0.8889
scaffold_259621_10634	Cma-pmiR-130	TRINITY_DN76421_c4_g1_i8	XP_018007900.1 ras-related protein Rab-11A-like	target from/to=[878-901]	-21.2	0.0555	175	-23.81	2 20	880 901	18	0.8333	0.8889
scaffold_259621_10634	Cma-pmiR-130	TRINITY_DN76423_c1_g1_i1	XP_018019539.1 glia-derived nexin-like isoform X2	target from/to=[17-36]	-29.6	0.00401	184	-33.07	2 21	15 36	19	0.8947	0.8947
scaffold_259621_10634	Cma-pmiR-130	TRINITY_DN76423_c1_g1_i1	XP_018019539.1 glia-derived nexin-like isoform X2	target from/to=[17-36]	-29.6	0.00401	184	-33.07	2 21	15 36	19	0.8947	0.8947
scaffold_259621_10634	Cma-pmiR-130	TRINITY_DN76628_c0_g1_i13	XP_021927302.1serine/threonine-protein kinase MARK2-like isoform X9	target from/to=[2838-2857]	-20.2	0.00831	166	-23.71	2 21	2837 2857	19	0.7895	0.8421
scaffold_259621_10634	Cma-pmiR-130	TRINITY_DN76628_c0_g1_i13	XP_021927302.1serine/threonine-protein kinase MARK2-like isoform X9	target from/to=[2838-2857]	-20.2	0.00831	166	-23.71	2 21	2837 2857	19	0.7895	0.8421
scaffold_259621_10634	Cma-pmiR-130	TRINITY_DN77788_c1_g1_i9	XP_022201061.1E3 ubiquitin-protein ligase HERC2-like	target from/to=[756-778]	-28.7	0.000313	184	-30.46	2 21	757 778	19	0.8947	0.8947
scaffold_259621_10634	Cma-pmiR-130	TRINITY_DN77788_c1_g1_i9	XP_022201061.1E3 ubiquitin-protein ligase HERC2-like	target from/to=[756-778]	-28.7	0.000313	184	-29.07	2 21	743 764	19	0.8947	0.8947
scaffold_259621_10634	Cma-pmiR-130	TRINITY_DN77788_c1_g1_i9	XP_022201061.1E3 ubiquitin-protein ligase HERC2-like	target from/to=[756-778]	-28.7	0.000313	184	-30.46	2 21	757 778	19	0.8947	0.8947
scaffold_259621_10634	Cma-pmiR-130	TRINITY_DN77788_c1_g1_i9	XP_022201061.1E3 ubiquitin-protein ligase HERC2-like	target from/to=[756-778]	-28.7	0.000313	188	-30.9	2 21	634 655	19	0.8947	0.9474
scaffold_259621_10634	Cma-pmiR-130	TRINITY_DN77788_c1_g1_i9	XP_022201061.1E3 ubiquitin-protein ligase HERC2-like	target from/to=[756-778]	-28.7	0.000313	184	-29.07	2 21	743 764	19	0.8947	0.8947
scaffold_259621_10634	Cma-pmiR-130	TRINITY_DN77788_c1_g1_i9	XP_022201061.1E3 ubiquitin-protein ligase HERC2-like	target from/to=[756-778]	-28.7	0.000313	188	-30.9	2 21	634 655	19	0.8947	0.9474
scaffold_259621_10634	Cma-pmiR-130	TRINITY_DN77951_c3_g4_i1	XP_018023449.1PREDICTED: uncharacterized protein LOC108679354 isoform X2	target from/to=[51-70]	-27.8	0.00746	174	-31.87	2 19	49 70	17	0.8824	0.8824
scaffold_259621_10634	Cma-pmiR-130	TRINITY_DN77951_c3_g4_i1	XP_018023449.1PREDICTED: uncharacterized protein LOC108679354 isoform X2	target from/to=[51-70]	-27.8	0.00746	174	-31.87	2 19	49 70	17	0.8824	0.8824
scaffold_259621_10634	Cma-pmiR-130	TRINITY_DN77313_c3_g1_i3	XP_018016498.1 ATP-binding cassette sub-family B member 6 mitochondrial-like	target from/to=[114-137]	-22.6	0.000408	162	-25.79	2 21	536 556	19	0.7895	0.7895
scaffold_259621_10634	Cma-pmiR-130	TRINITY_DN77313_c3_g1_i3	XP_018016498.1 ATP-binding cassette sub-family B member 6 mitochondrial-like	target from/to=[114-137]	-22.6	0.000408	167	-26.46	2 21	567 589	20	0.8	0.8
scaffold_259621_10634	Cma-pmiR-130	TRINITY_DN77313_c3_g1_i3	XP_018016498.1 ATP-binding cassette sub-family B member 6 mitochondrial-like	target from/to=[114-137]	-22.6	0.000408	176	-25.47	2 21	116 137	19	0.8421	0.8421
scaffold_259621_10634	Cma-pmiR-130	TRINITY_DN77313_c3_g1_i3	XP_018016498.1 ATP-binding cassette sub-family B member 6 mitochondrial-like	target from/to=[114-137]	-22.6	0.000408	176	-24.04	2 21	455 476	19	0.8421	0.8421
scaffold_259621_10634	Cma-pmiR-130	TRINITY_DN77313_c3_g1_i3	XP_018016498.1 ATP-binding cassette sub-family B member 6 mitochondrial-like	target from/to=[114-137]	-22.6	0.000408	176	-33.75	2 21	387 408	19	0.8421	0.8421
scaffold_259621_10634	Cma-pmiR-130	TRINITY_DN77313_c3_g1_i3	XP_018016498.1 ATP-binding cassette sub-family B member 6 mitochondrial-like	target from/to=[114-137]	-22.6	0.000408	176	-25.47	2 21	551 572	19	0.8421	0.8421
scaffold_259621_10634	Cma-pmiR-130	TRINITY_DN77313_c3_g1_i3	XP_018016498.1 ATP-binding cassette sub-family B member 6 mitochondrial-like	target from/to=[114-137]	-22.6	0.000408	176	-23.78	2 21	20 41	19	0.8421	0.8421
scaffold_259621_10634	Cma-pmiR-130	TRINITY_DN77313_c3_g1_i3	XP_018016498.1 ATP-binding cassette sub-family B member 6 mitochondrial-like	target from/to=[114-137]	-22.6	0.000408	176	-25.47	2 21	116 137	19	0.8421	0.8421
scaffold_259621_10634	Cma-pmiR-130	TRINITY_DN77313_c3_g1_i3	XP_018016498.1 ATP-binding cassette sub-family B member 6 mitochondrial-like	target from/to=[114-137]	-22.6	0.000408	176	-23.78	2 21	20 41	19	0.8421	0.8421
scaffold_259621_10634	Cma-pmiR-130	TRINITY_DN77313_c3_g1_i3	XP_018016498.1 ATP-binding cassette sub-family B member 6 mitochondrial-like	target from/to=[114-137]	-22.6	0.000408	166	-23.98	2 21	423 447	22	0.7727	0.8182
scaffold_259621_10634	Cma-pmiR-130	TRINITY_DN77313_c3_g1_i3	XP_018016498.1 ATP-binding cassette sub-family B member 6 mitochondrial-like	target from/to=[114-137]	-22.6	0.000408	176	-24.04	2 21	455 476	19	0.8421	0.8421
scaffold_259621_10634	Cma-pmiR-130	TRINITY_DN77313_c3_g1_i3	XP_018016498.1 ATP-binding cassette sub-family B member 6 mitochondrial-like	target from/to=[114-137]	-22.6	0.000408	176	-25.47	2 21	551 572	19	0.8421	0.8421
scaffold_259621_10634	Cma-pmiR-130	TRINITY_DN77313_c3_g1_i3	XP_018016498.1 ATP-binding cassette sub-family B member 6 mitochondrial-like	target from/to=[114-137]	-22.6	0.000408	168	-26.07	2 21	272 293	19	0.7895	0.7895
scaffold_259621_10634	Cma-pmiR-130	TRINITY_DN77313_c3_g1_i3	XP_018016498.1 ATP-binding cassette sub-family B member 6 mitochondrial-like	target from/to=[114-137]	-22.6	0.000408	162	-25.79	2 21	101 121	19	0.7895	0.7895
scaffold_259621_10634	Cma-pmiR-130	TRINITY_DN77313_c3_g1_i3	XP_018016498.1 ATP-binding cassette sub-family B member 6 mitochondrial-like	target from/to=[114-137]	-22.6	0.000408	170	-27.57	2 21	222 242	19	0.8421	0.8421
scaffold_259621_10634	Cma-pmiR-130	TRINITY_DN77313_c3_g1_i3	XP_018016498.1 ATP-binding cassette sub-family B member 6 mitochondrial-like	target from/to=[387-408]	-27.7	0.0199	167	-26.46	2 21	567 589	20	0.8	0.8
scaffold_259621_10634	Cma-pmiR-130	TRINITY_DN77313_c3_g1_i3	XP_018016498.1 ATP-binding cassette sub-family B member 6 mitochondrial-like	target from/to=[387-408]	-27.7	0.0199	162	-25.79	2 21	101 121	19	0.7895	0.7895
scaffold_259621_10634	Cma-pmiR-130	TRINITY_DN77313_c3_g1_i3	XP_018016498.1 ATP-binding cassette sub-family B member 6 mitochondrial-like	target from/to=[387-408]	-27.7	0.0199	176	-33.75	2 21	387 408	19	0.8421	0.8421
scaffold_259621_10634	Cma-pmiR-130	TRINITY_DN77313_c3_g1_i3	XP_018016498.1 ATP-binding cassette sub-family B member 6 mitochondrial-like	target from/to=[387-408]	-27.7	0.0199	162	-25.79	2 21	536 556	19	0.7895	0.7895
scaffold_259621_10634	Cma-pmiR-130	TRINITY_DN77313_c3_g1_i3	XP_018016498.1 ATP-binding cassette sub-family B member 6 mitochondrial-like	target from/to=[387-408]	-27.7	0.0199	168	-26.07	2 21	272 293	19	0.7895	0.7895
scaffold_259621_10634	Cma-pmiR-130	TRINITY_DN77313_c3_g1_i3	XP_018016498.1 ATP-binding cassette sub-family B member 6 mitochondrial-like	target from/to=[387-408]	-27.7	0.0199	166	-23.98	2 21	423 447	22	0.7727	0.8182
scaffold_259621_10634	Cma-pmiR-130	TRINITY_DN77313_c3_g1_i3	XP_018016498.1 ATP-binding cassette sub-family B member 6 mitochondrial-like	target from/to=[387-408]	-27.7	0.0199	170	-27.57	2 21	222 242	19	0.8421	0.8421
scaffold_259621_10634	Cma-pmiR-130	TRINITY_DN77313_c3_g1_i3	XP_018016498.1 ATP-binding cassette sub-family B member 6 mitochondrial-like	target from/to=[387-408]	-27.7	0.0199	162	-25.79	2 21	536 556	19	0.7895	0.7895
scaffold_259621_10634	Cma-pmiR-130	TRINITY_DN77313_c3_g1_i3	XP_018016498.1 ATP-binding cassette sub-family B member 6 mitochondrial-like	target from/to=[387-408]	-27.7	0.0199	167	-26.46	2 21	567 589	20	0.8	0.8
scaffold_259621_10634	Cma-pmiR-130	TRINITY_DN77313_c3_g1_i3	XP_018016498.1 ATP-binding cassette sub-family B member 6 mitochondrial-like	target from/to=[387-408]	-27.7	0.0199	176	-25.47	2 21	116 137	19	0.8421	0.8421
scaffold_259621_10634	Cma-pmiR-130	TRINITY_DN77313_c3_g1_i3	XP_018016498.1 ATP-binding cassette sub-family B member 6 mitochondrial-like	target from/to=[387-408]	-27.7	0.0199	176	-24.04	2 21	455 476	19	0.8421	0.8421
scaffold_259621_10634	Cma-pmiR-130	TRINITY_DN77313_c3_g1_i3	XP_018016498.1 ATP-binding cassette sub-family B member 6 mitochondrial-like	target from/to=[387-408]	-27.7	0.0199	176	-33.75	2 21	387 408	19	0.8421	0.8421
scaffold_259621_10634	Cma-pmiR-130	TRINITY_DN77313_c3_g1_i3	XP_018016498.1 ATP-binding cassette sub-family B member 6 mitochondrial-like	target from/to=[387-408]	-27.7	0.0199	176	-25.47	2 21	551 572	19	0.8421	0.8421
scaffold_259621_10634	Cma-pmiR-130	TRINITY_DN77313_c3_g1_i3	XP_018016498.1 ATP-binding cassette sub-family B member 6 mitochondrial-like	target from/to=[387-408]	-27.7	0.0199	176	-23.78	2 21	20 41	19	0.8421	0.8421
scaffold_259621_10634	Cma-pmiR-130	TRINITY_DN77313_c3_g1_i3	XP_018016498.1 ATP-binding cassette sub-family B member 6 mitochondrial-like	target from/to=[387-408]	-27.7	0.0199	176	-25.47	2 21	116 137	19	0.8421	0.8421
scaffold_259621_10634	Cma-pmiR-130	TRINITY_DN77313_c3_g1_i3	XP_018016498.1 ATP-binding cassette sub-family B member 6 mitochondrial-like	target from/to=[387-408]	-27.7	0.0199	176	-23.78	2 21	20 41	19	0.8421	0.8421
scaffold_259621_10634	Cma-pmiR-130	TRINITY_DN77313_c3_g1_i3	XP_018016498.1 ATP-binding cassette sub-family B member 6 mitochondrial-like	target from/to=[387-408]	-27.7	0.0199	166	-23.98	2 21	423 447	22	0.7727	0.8182
scaffold_259621_10634	Cma-pmiR-130	TRINITY_DN77313_c3_g1_i3	XP_018016498.1 ATP-binding cassette sub-family B member 6 mitochondrial-like	target from/to=[387-408]	-27.7	0.0199	176	-24.04	2 21	455 476	19	0.8421	0.8421
scaffold_259621_10634	Cma-pmiR-130	TRINITY_DN77313_c3_g1_i3	XP_018016498.1 ATP-binding cassette sub-family B member 6 mitochondrial-like	target from/to=[387-408]	-27.7	0.0199	176	-25.47	2 21	551 572	19	0.8421	0.8421
scaffold_259621_10634	Cma-pmiR-130	TRINITY_DN77313_c3_g1_i3	XP_018016498.1 ATP-binding cassette sub-family B member 6 mitochondrial-like	target from/to=[387-408]	-27.7	0.0199	168	-26.07	2 21	272 293	19	0.7895	0.7895
scaffold_259621_10634	Cma-pmiR-130	TRINITY_DN77313_c3_g1_i3	XP_018016498.1 ATP-binding cassette sub-family B member 6 mitochondrial-like	target from/to=[387-408]	-27.7	0.0199	162	-25.79	2 21	101 121	19	0.7895	0.7895
scaffold_259621_10634	Cma-pmiR-130	TRINITY_DN77313_c3_g1_i3	XP_018016498.1 ATP-binding cassette sub-family B member 6 mitochondrial-like	target from/to=[387-408]	-27.7	0.0199	170	-27.57	2 21	222 242	19	0.8421	0.8421
scaffold_259621_10634	Cma-pmiR-130	TRINITY_DN77313_c3_g1_i3	XP_018016498.1 ATP-binding cassette sub-family B member 6 mitochondrial-like	target from/to=[538-556]	-22.8	0.000449	167	-26.46	2 21	567 589	20	0.8	0.8
scaffold_259621_10634	Cma-pmiR-130	TRINITY_DN77313_c3_g1_i3	XP_018016498.1 ATP-binding cassette sub-family B member 6 mitochondrial-like	target from/to=[538-556]	-22.8	0.000449	162	-25.79	2 21	101 121	19	0.7895	0.7895
scaffold_259621_10634	Cma-pmiR-130	TRINITY_DN77313_c3_g1_i3	XP_018016498.1 ATP-binding cassette sub-family B member 6 mitochondrial-like	target from/to=[538-556]	-22.8	0.000449	176	-33.75	2 21	387 408	19	0.8421	0.8421
scaffold_259621_10634	Cma-pmiR-130	TRINITY_DN59904_c3_g1_i4	XP_018010073.1 alkaline phosphatase tissue-nonspecific isozyme-like	target from/to=[1216-1236]	-21.6	0.332	162	-22.95	2 21	1019 1042	21	0.7619	0.8095
scaffold_259621_10634	Cma-pmiR-130	TRINITY_DN59904_c3_g1_i4	XP_018010073.1 alkaline phosphatase tissue-nonspecific isozyme-like	target from/to=[1216-1236]	-21.6	0.332	162	-22.95	2 21	1019 1042	21	0.7619	0.8095
scaffold_259621_10634	Cma-pmiR-130	TRINITY_DN59904_c3_g1_i4	XP_018010073.1 alkaline phosphatase tissue-nonspecific isozyme-like	target from/to=[1022-1042]	-20.4	0.0226	162	-22.95	2 21	1019 1042	21	0.7619	0.8095
scaffold_259621_10634	Cma-pmiR-130	TRINITY_DN59904_c3_g1_i4	XP_018010073.1 alkaline phosphatase tissue-nonspecific isozyme-like	target from/to=[1022-1042]	-20.4	0.0226	162	-22.95	2 21	1019 1042	21	0.7619	0.8095
scaffold_259621_10634	Cma-pmiR-130	TRINITY_DN59927_c3_g5_i2	XP_018020834.1 probable G-protein coupled receptor No9	target from/to=[1800-1819]	-22.3	0.0289	146	-20.48	2 21	2000 2020	19	0.6316	0.7368
scaffold_259621_10634	Cma-pmiR-130	TRINITY_DN59927_c3_g5_i2	XP_018020834.1 probable G-protein coupled receptor No9	target from/to=[1800-1819]	-22.3	0.0289	146	-20.48	2 21	2000 2020	19	0.6316	0.7368
scaffold_259621_10634	Cma-pmiR-130	TRINITY_DN60143_c7_g2_i2	XP_015682435.1 cyclin-F	target from/to=[691-710]	-23.8	0.012	162	-26.39	2 19	689 710	17	0.7647	0.8235
scaffold_259621_10634	Cma-pmiR-130	TRINITY_DN60143_c7_g2_i2	XP_015682435.1 cyclin-F	target from/to=[691-710]	-23.8	0.012	162	-26.39	2 19	689 710	17	0.7647	0.8235
scaffold_259621_10634	Cma-pmiR-130	TRINITY_DN60349_c3_g1_i2	XP_018010235.1 synaptotagmin 1-like isoform X2	target from/to=[26-47]	-24.1	0.0556	161	-28.17	2 21	23 47	22	0.7727	0.8182
scaffold_259621_10634	Cma-pmiR-130	TRINITY_DN60349_c3_g1_i2	XP_018010235.1 synaptotagmin 1-like isoform X2	target from/to=[26-47]	-24.1	0.0556	161	-28.17	2 21	23 47	22	0.7727	0.8182
scaffold_259621_10634	Cma-pmiR-130	TRINITY_DN60492_c5_g1_i2	XP_006823005.1 myosin light chain kinase smooth muscle-like isoform X1	target from/to=[78-101]	-28	0.000612	176	-26.67	2 21	80 101	19	0.8421	0.8421
scaffold_259621_10634	Cma-pmiR-130	TRINITY_DN60492_c5_g1_i2	XP_006823005.1 myosin light chain kinase smooth muscle-like isoform X1	target from/to=[78-101]	-28	0.000612	176	-26.67	2 21	80 101	19	0.8421	0.8421
scaffold_259621_10634	Cma-pmiR-130	TRINITY_DN60733_c0_g2_i1	XP_021941714.1ataxin-10 isoform X1	target from/to=[30-49]	-23.2	0.0204	172	-28.37	2 17	28 49	15	0.9333	0.9333
scaffold_259621_10634	Cma-pmiR-130	TRINITY_DN60733_c0_g2_i1	XP_021941714.1ataxin-10 isoform X1	target from/to=[30-49]	-23.2	0.0204	172	-28.37	2 17	28 49	15	0.9333	0.9333
scaffold_259621_10634	Cma-pmiR-130	TRINITY_DN60788_c5_g2_i4	XP_018027408.1 serine-rich adhesin for platelets-like	target from/to=[235-253]	-24.9	0.00997	168	-25.85	2 19	233 253	17	0.8824	0.8824
scaffold_259621_10634	Cma-pmiR-130	TRINITY_DN60788_c5_g2_i4	XP_018027408.1 serine-rich adhesin for platelets-like	target from/to=[235-253]	-24.9	0.00997	168	-25.85	2 19	233 253	17	0.8824	0.8824
scaffold_259621_10634	Cma-pmiR-130	TRINITY_DN61040_c1_g1_i1	XP_015838786.1 Ca(2+)/calmodulin-responsive adenylate cyclase isoform X9	target from/to=[41-60]	-20.4	0.0012	155	-20.57	2 21	1 22	20	0.7	0.75
scaffold_259621_10634	Cma-pmiR-130	TRINITY_DN61040_c1_g1_i1	XP_015838786.1 Ca(2+)/calmodulin-responsive adenylate cyclase isoform X9	target from/to=[41-60]	-20.4	0.0012	155	-20.57	2 21	1 22	20	0.7	0.75
scaffold_259621_10634	Cma-pmiR-130	TRINITY_DN61040_c1_g1_i1	XP_015838786.1 Ca(2+)/calmodulin-responsive adenylate cyclase isoform X9	target from/to=[41-60]	-20.4	0.0012	154	-22.01	2 21	117 137	19	0.6842	0.7895
scaffold_259621_10634	Cma-pmiR-130	TRINITY_DN61040_c1_g1_i1	XP_015838786.1 Ca(2+)/calmodulin-responsive adenylate cyclase isoform X9	target from/to=[41-60]	-20.4	0.0012	162	-22.68	2 21	40 60	19	0.7895	0.7895
scaffold_259621_10634	Cma-pmiR-130	TRINITY_DN61040_c1_g1_i1	XP_015838786.1 Ca(2+)/calmodulin-responsive adenylate cyclase isoform X9	target from/to=[41-60]	-20.4	0.0012	162	-22.68	2 21	40 60	19	0.7895	0.7895
scaffold_259621_10634	Cma-pmiR-130	TRINITY_DN75437_c0_g1_i1	XP_021914144.1 far upstream element-binding protein 1	target from/to=[940-959]	-25.2	0.0583	175	-26.55	2 21	1194 1216	20	0.8	0.9
scaffold_259621_10634	Cma-pmiR-130	TRINITY_DN75437_c0_g1_i2	XP_018012962.1 far upstream element-binding protein 1-like isoform X6	target from/to=[1105-1124]	-25.2	0.0586	175	-29.34	2 21	1102 1124	20	0.85	0.85
scaffold_259621_10634	Cma-pmiR-130	TRINITY_DN75437_c0_g1_i2	XP_018012962.1 far upstream element-binding protein 1-like isoform X6	target from/to=[1105-1124]	-25.2	0.0586	183	-31.54	2 21	1282 1304	20	0.85	0.95
scaffold_259621_10634	Cma-pmiR-130	TRINITY_DN75437_c0_g1_i2	XP_018012962.1 far upstream element-binding protein 1-like isoform X6	target from/to=[1105-1124]	-25.2	0.0586	175	-26.55	2 21	1359 1381	20	0.8	0.9
scaffold_259621_10634	Cma-pmiR-130	TRINITY_DN75437_c0_g1_i2	XP_018012962.1 far upstream element-binding protein 1-like isoform X6	target from/to=[1105-1124]	-25.2	0.0586	163	-20.13	2 21	1267 1289	20	0.75	0.8
scaffold_259621_10634	Cma-pmiR-130	TRINITY_DN75437_c0_g1_i2	XP_018012962.1 far upstream element-binding protein 1-like isoform X6	target from/to=[1105-1124]	-25.2	0.0586	171	-24.39	2 21	1330 1352	20	0.75	0.9
scaffold_259621_10634	Cma-pmiR-130	TRINITY_DN75437_c0_g1_i2	XP_018012962.1 far upstream element-binding protein 1-like isoform X6	target from/to=[1105-1124]	-25.2	0.0586	171	-24.39	2 21	1330 1352	20	0.75	0.9
scaffold_259621_10634	Cma-pmiR-130	TRINITY_DN75437_c0_g1_i2	XP_018012962.1 far upstream element-binding protein 1-like isoform X6	target from/to=[1105-1124]	-25.2	0.0586	175	-29.34	2 21	1102 1124	20	0.85	0.85
scaffold_259621_10634	Cma-pmiR-130	TRINITY_DN75437_c0_g1_i2	XP_018012962.1 far upstream element-binding protein 1-like isoform X6	target from/to=[1105-1124]	-25.2	0.0586	163	-20.13	2 21	1267 1289	20	0.75	0.8
scaffold_259621_10634	Cma-pmiR-130	TRINITY_DN75437_c0_g1_i2	XP_018012962.1 far upstream element-binding protein 1-like isoform X6	target from/to=[1105-1124]	-25.2	0.0586	175	-26.55	2 21	1359 1381	20	0.8	0.9
scaffold_259621_10634	Cma-pmiR-130	TRINITY_DN75437_c0_g1_i2	XP_018012962.1 far upstream element-binding protein 1-like isoform X6	target from/to=[1105-1124]	-25.2	0.0586	170	-25.71	2 20	1202 1224	19	0.8421	0.8421
scaffold_259621_10634	Cma-pmiR-130	TRINITY_DN75437_c0_g1_i2	XP_018012962.1 far upstream element-binding protein 1-like isoform X6	target from/to=[1105-1124]	-25.2	0.0586	183	-31.54	2 21	1282 1304	20	0.85	0.95
scaffold_259621_10634	Cma-pmiR-130	TRINITY_DN75437_c0_g1_i2	XP_018012962.1 far upstream element-binding protein 1-like isoform X6	target from/to=[1105-1124]	-25.2	0.0586	170	-25.71	2 20	1202 1224	19	0.8421	0.8421
scaffold_259621_10634	Cma-pmiR-130	TRINITY_DN75437_c0_g1_i2	XP_018012962.1 far upstream element-binding protein 1-like isoform X6	target from/to=[1282-1304]	-27.7	0.00157	175	-29.34	2 21	1102 1124	20	0.85	0.85
scaffold_259621_10634	Cma-pmiR-130	TRINITY_DN75437_c0_g1_i2	XP_018012962.1 far upstream element-binding protein 1-like isoform X6	target from/to=[1282-1304]	-27.7	0.00157	183	-31.54	2 21	1282 1304	20	0.85	0.95
scaffold_259621_10634	Cma-pmiR-130	TRINITY_DN75437_c0_g1_i2	XP_018012962.1 far upstream element-binding protein 1-like isoform X6	target from/to=[1282-1304]	-27.7	0.00157	175	-26.55	2 21	1359 1381	20	0.8	0.9
scaffold_259621_10634	Cma-pmiR-130	TRINITY_DN75437_c0_g1_i2	XP_018012962.1 far upstream element-binding protein 1-like isoform X6	target from/to=[1282-1304]	-27.7	0.00157	163	-20.13	2 21	1267 1289	20	0.75	0.8
scaffold_259621_10634	Cma-pmiR-130	TRINITY_DN75437_c0_g1_i2	XP_018012962.1 far upstream element-binding protein 1-like isoform X6	target from/to=[1282-1304]	-27.7	0.00157	171	-24.39	2 21	1330 1352	20	0.75	0.9
scaffold_259621_10634	Cma-pmiR-130	TRINITY_DN75437_c0_g1_i2	XP_018012962.1 far upstream element-binding protein 1-like isoform X6	target from/to=[1282-1304]	-27.7	0.00157	171	-24.39	2 21	1330 1352	20	0.75	0.9
scaffold_259621_10634	Cma-pmiR-130	TRINITY_DN75437_c0_g1_i2	XP_018012962.1 far upstream element-binding protein 1-like isoform X6	target from/to=[1282-1304]	-27.7	0.00157	175	-29.34	2 21	1102 1124	20	0.85	0.85
scaffold_259621_10634	Cma-pmiR-130	TRINITY_DN75437_c0_g1_i2	XP_018012962.1 far upstream element-binding protein 1-like isoform X6	target from/to=[1282-1304]	-27.7	0.00157	163	-20.13	2 21	1267 1289	20	0.75	0.8
scaffold_259621_10634	Cma-pmiR-130	TRINITY_DN75437_c0_g1_i2	XP_018012962.1 far upstream element-binding protein 1-like isoform X6	target from/to=[1282-1304]	-27.7	0.00157	175	-26.55	2 21	1359 1381	20	0.8	0.9
scaffold_259621_10634	Cma-pmiR-130	TRINITY_DN75437_c0_g1_i2	XP_018012962.1 far upstream element-binding protein 1-like isoform X6	target from/to=[1282-1304]	-27.7	0.00157	170	-25.71	2 20	1202 1224	19	0.8421	0.8421
scaffold_259621_10634	Cma-pmiR-130	TRINITY_DN77348_c2_g3_i12	XP_019869946.1 nuclear receptor coactivator 1	target from/to=[368-391]	-20.14	0.116	152	-23.83	2 19	366 391	21	0.7143	0.7619
scaffold_259621_10634	Cma-pmiR-130	TRINITY_DN77348_c2_g3_i12	XP_019869946.1 nuclear receptor coactivator 1	target from/to=[368-391]	-20.14	0.116	152	-23.83	2 19	366 391	21	0.7143	0.7619
scaffold_259621_10634	Cma-pmiR-130	TRINITY_DN72470_c6_g2_i1	XP_018019721.1 G-protein coupled receptor Mth2-like	target from/to=[484-505]	-20.7	0.00105	164	-24.5	2 19	482 505	19	0.8421	0.8421
scaffold_259621_10634	Cma-pmiR-130	TRINITY_DN72583_c3_g8_i1	XP_012673654.1 zinc finger protein 516-like	target from/to=[439-459]	-23	0.0341	168	-24.5	2 21	438 459	19	0.7895	0.7895
scaffold_259621_10634	Cma-pmiR-130	TRINITY_DN72583_c3_g8_i1	XP_012673654.1 zinc finger protein 516-like	target from/to=[439-459]	-23	0.0341	168	-24.5	2 21	438 459	19	0.7895	0.7895
scaffold_259621_10634	Cma-pmiR-130	TRINITY_DN72583_c3_g8_i1	XP_012673654.1 zinc finger protein 516-like	target from/to=[296-317]	-26.5	0.0583	168	-24.5	2 21	438 459	19	0.7895	0.7895
scaffold_259621_10634	Cma-pmiR-130	TRINITY_DN72583_c3_g8_i1	XP_012673654.1 zinc finger protein 516-like	target from/to=[296-317]	-26.5	0.0583	168	-24.5	2 21	438 459	19	0.7895	0.7895
scaffold_259621_10634	Cma-pmiR-130	TRINITY_DN72583_c3_g8_i1	XP_012673654.1 zinc finger protein 516-like	target from/to=[430-451]	-25.5	0.0341	168	-24.5	2 21	438 459	19	0.7895	0.7895
scaffold_259621_10634	Cma-pmiR-130	TRINITY_DN72583_c3_g8_i1	XP_012673654.1 zinc finger protein 516-like	target from/to=[430-451]	-25.5	0.0341	168	-24.5	2 21	438 459	19	0.7895	0.7895
scaffold_259621_10634	Cma-pmiR-130	TRINITY_DN72992_c0_g1_i2	XP_013421156.1 DNA repair protein complementing XP-G cells homolog isoform X1	target from/to=[596-617]	-20.7	0.0686	167	-24.28	2 19	596 617	18	0.8889	0.8889
scaffold_259621_10634	Cma-pmiR-130	TRINITY_DN72992_c0_g1_i2	XP_013421156.1 DNA repair protein complementing XP-G cells homolog isoform X1	target from/to=[596-617]	-20.7	0.0686	167	-24.28	2 19	596 617	18	0.8889	0.8889
scaffold_259621_10634	Cma-pmiR-130	TRINITY_DN73396_c1_g1_i1	XP_002433754.1sorting nexin putative	target from/to=[2248-2271]	-22.4	0.241	153	-21.79	2 14	2250 2271	12	0.8333	0.9167
scaffold_259621_10634	Cma-pmiR-130	TRINITY_DN73396_c1_g1_i1	XP_002433754.1sorting nexin putative	target from/to=[2248-2271]	-22.4	0.241	153	-21.79	2 14	2250 2271	12	0.8333	0.9167
scaffold_259621_10634	Cma-pmiR-130	TRINITY_DN73408_c1_g2_i1	XP_021926362.1periodic tryptophan protein 1 homolog isoform X1	target from/to=[746-769]	-22.6	0.378	160	-23.49	2 17	748 769	15	0.8	0.8667
scaffold_259621_10634	Cma-pmiR-130	TRINITY_DN73408_c1_g2_i1	XP_021926362.1periodic tryptophan protein 1 homolog isoform X1	target from/to=[746-769]	-22.6	0.378	160	-23.49	2 17	748 769	15	0.8	0.8667
scaffold_259621_10634	Cma-pmiR-130	TRINITY_DN73905_c2_g2_i10	XP_004933397.1RING finger protein nhl-1	target from/to=[304-325]	-23.9	0.00592	162	-21	2 21	534 554	19	0.7368	0.8421
scaffold_259621_10634	Cma-pmiR-130	TRINITY_DN73905_c2_g2_i10	XP_004933397.1RING finger protein nhl-1	target from/to=[304-325]	-23.9	0.00592	162	-21	2 21	534 554	19	0.7368	0.8421
scaffold_259621_10634	Cma-pmiR-130	TRINITY_DN73905_c2_g2_i15	XP_021934999.1E3 ubiquitin-protein ligase TRIM71-like	target from/to=[304-325]	-23.9	0.00589	162	-21	2 21	534 554	19	0.7368	0.8421
scaffold_259621_10634	Cma-pmiR-130	TRINITY_DN73905_c2_g2_i15	XP_021934999.1E3 ubiquitin-protein ligase TRIM71-like	target from/to=[304-325]	-23.9	0.00589	162	-21	2 21	534 554	19	0.7368	0.8421
scaffold_259621_10634	Cma-pmiR-130	TRINITY_DN73905_c2_g2_i16	XP_022835751.1RING finger protein nhl-1-like	target from/to=[304-325]	-23.9	0.00589	162	-21	2 21	534 554	19	0.7368	0.8421
scaffold_259621_10634	Cma-pmiR-130	TRINITY_DN73905_c2_g2_i16	XP_022835751.1RING finger protein nhl-1-like	target from/to=[304-325]	-23.9	0.00589	162	-21	2 21	534 554	19	0.7368	0.8421
scaffold_259621_10634	Cma-pmiR-130	TRINITY_DN73905_c2_g2_i9	XP_013163173.1 RING finger protein nhl-1-like isoform X1	target from/to=[304-325]	-23.9	0.00592	162	-21	2 21	534 554	19	0.7368	0.8421
scaffold_259621_10634	Cma-pmiR-130	TRINITY_DN73905_c2_g2_i9	XP_013163173.1 RING finger protein nhl-1-like isoform X1	target from/to=[304-325]	-23.9	0.00592	162	-21	2 21	534 554	19	0.7368	0.8421
scaffold_259621_10634	Cma-pmiR-130	TRINITY_DN73925_c2_g2_i4	XP_018019531.1PREDICTED: uncharacterized protein LOC108675998	target from/to=[4311-4331]	-21.1	0.00506	154	-23.83	2 21	4311 4331	19	0.7368	0.7368
scaffold_259621_10634	Cma-pmiR-130	TRINITY_DN73925_c2_g2_i4	XP_018019531.1PREDICTED: uncharacterized protein LOC108675998	target from/to=[4311-4331]	-21.1	0.00506	154	-23.83	2 21	4311 4331	19	0.7368	0.7368
scaffold_259621_10634	Cma-pmiR-130	TRINITY_DN77788_c1_g1_i9	XP_022201061.1E3 ubiquitin-protein ligase HERC2-like	target from/to=[640-663]	-29.9	0.00119	184	-30.46	2 21	757 778	19	0.8947	0.8947
scaffold_259621_10634	Cma-pmiR-130	TRINITY_DN77788_c1_g1_i9	XP_022201061.1E3 ubiquitin-protein ligase HERC2-like	target from/to=[640-663]	-29.9	0.00119	188	-30.9	2 21	634 655	19	0.8947	0.9474
scaffold_259621_10634	Cma-pmiR-130	TRINITY_DN77788_c1_g1_i9	XP_022201061.1E3 ubiquitin-protein ligase HERC2-like	target from/to=[640-663]	-29.9	0.00119	184	-29.07	2 21	743 764	19	0.8947	0.8947
scaffold_259621_10634	Cma-pmiR-130	TRINITY_DN77788_c1_g1_i9	XP_022201061.1E3 ubiquitin-protein ligase HERC2-like	target from/to=[640-663]	-29.9	0.00119	188	-30.9	2 21	634 655	19	0.8947	0.9474
scaffold_259621_10634	Cma-pmiR-130	TRINITY_DN59416_c1_g1_i1	XP_012523667.1 insulin-like growth factor 2 mRNA-binding protein 1	target from/to=[660-684]	-21.9	0.021	162	-26.39	2 21	660 684	22	0.7727	0.7727
scaffold_259621_10634	Cma-pmiR-130	TRINITY_DN59416_c1_g1_i1	XP_012523667.1 insulin-like growth factor 2 mRNA-binding protein 1	target from/to=[660-684]	-21.9	0.021	162	-26.39	2 21	660 684	22	0.7727	0.7727
scaffold_259621_10634	Cma-pmiR-130	TRINITY_DN59637_c5_g3_i1	XP_018018147.1 N-acetylgalactosaminyltransferase 6-like	target from/to=[20-41]	-23.2	0.00429	176	-26.4	2 21	20 41	19	0.8421	0.8421
scaffold_259621_10634	Cma-pmiR-130	TRINITY_DN59637_c5_g3_i1	XP_018018147.1 N-acetylgalactosaminyltransferase 6-like	target from/to=[20-41]	-23.2	0.00429	176	-26.4	2 21	20 41	19	0.8421	0.8421
scaffold_259621_10634	Cma-pmiR-130	TRINITY_DN59712_c4_g1_i3	XP_021937878.1cell division cycle protein 27 homolog isoform X2	target from/to=[1041-1063]	-21.9	0.00441	159	-23.6	2 21	1041 1063	20	0.75	0.75
scaffold_259621_10634	Cma-pmiR-130	TRINITY_DN59712_c4_g1_i3	XP_021937878.1cell division cycle protein 27 homolog isoform X2	target from/to=[1041-1063]	-21.9	0.00441	159	-23.6	2 21	1041 1063	20	0.75	0.75
scaffold_259621_10634	Cma-pmiR-130	TRINITY_DN59712_c4_g1_i4	XP_018912995.1 cell division cycle protein 27 homolog	target from/to=[1041-1063]	-21.9	0.0044	159	-23.6	2 21	1041 1063	20	0.75	0.75
scaffold_259621_10634	Cma-pmiR-130	TRINITY_DN59712_c4_g1_i4	XP_018912995.1 cell division cycle protein 27 homolog	target from/to=[1041-1063]	-21.9	0.0044	159	-23.6	2 21	1041 1063	20	0.75	0.75
scaffold_259621_10634	Cma-pmiR-130	TRINITY_DN78194_c2_g1_i6	XP_022237209.1methionine aminopeptidase 2-like	target from/to=[140-163]	-20.1	0.00723	168	-22.08	2 21	142 163	19	0.7895	0.7895
scaffold_259621_10634	Cma-pmiR-130	TRINITY_DN78194_c2_g1_i6	XP_022237209.1methionine aminopeptidase 2-like	target from/to=[140-163]	-20.1	0.00723	168	-22.08	2 21	142 163	19	0.7895	0.7895
scaffold_259621_10634	Cma-pmiR-130	TRINITY_DN78194_c2_g1_i7	XP_022237209.1methionine aminopeptidase 2-like	target from/to=[140-163]	-20.1	0.0174	163	-23.94	2 21	140 163	21	0.7619	0.7619
scaffold_259621_10634	Cma-pmiR-130	TRINITY_DN78194_c2_g1_i7	XP_022237209.1methionine aminopeptidase 2-like	target from/to=[140-163]	-20.1	0.0174	163	-23.94	2 21	140 163	21	0.7619	0.7619
scaffold_259621_10634	Cma-pmiR-130	TRINITY_DN78196_c0_g2_i5	XP_018007466.1 phospholipase D1-like	target from/to=[72-95]	-21.3	0.000854	162	-23.73	2 21	72 95	21	0.7619	0.8095
scaffold_259621_10634	Cma-pmiR-130	TRINITY_DN78196_c0_g2_i5	XP_018007466.1 phospholipase D1-like	target from/to=[72-95]	-21.3	0.000854	162	-23.73	2 21	72 95	21	0.7619	0.8095
scaffold_259621_10634	Cma-pmiR-130	TRINITY_DN78694_c1_g1_i4	XP_018338314.1 trichohyalin-like	target from/to=[350-375]	-20.3	0.0626	158	-23.33	2 17	352 375	17	0.8235	0.8824
scaffold_259621_10634	Cma-pmiR-130	TRINITY_DN78694_c1_g1_i4	XP_018338314.1 trichohyalin-like	target from/to=[350-375]	-20.3	0.0626	158	-23.33	2 17	352 375	17	0.8235	0.8824
scaffold_259621_10634	Cma-pmiR-130	TRINITY_DN78694_c1_g1_i6	XP_006822764.1 RNA-directed DNA polymerase from mobile element jockey-like	target from/to=[300-325]	-20.3	0.0626	158	-23.33	2 17	302 325	17	0.8235	0.8824
scaffold_259621_10634	Cma-pmiR-130	TRINITY_DN78694_c1_g1_i6	XP_006822764.1 RNA-directed DNA polymerase from mobile element jockey-like	target from/to=[300-325]	-20.3	0.0626	158	-23.33	2 17	302 325	17	0.8235	0.8824
scaffold_259621_10634	Cma-pmiR-130	TRINITY_DN78734_c5_g1_i2	XP_015928770.1uncharacterized protein LOC107455646	target from/to=[703-722]	-21.2	0.0289	158	-25.16	2 19	701 722	17	0.7647	0.7647
scaffold_259621_10634	Cma-pmiR-130	TRINITY_DN78734_c5_g1_i2	XP_015928770.1uncharacterized protein LOC107455646	target from/to=[703-722]	-21.2	0.0289	158	-25.16	2 19	701 722	17	0.7647	0.7647
scaffold_259621_10634	Cma-pmiR-130	TRINITY_DN78966_c3_g2_i3	XP_018013379.1 RNA-directed DNA polymerase from mobile element jockey-like	target from/to=[465-486]	-23	0.0319	164	-24.59	2 21	465 486	19	0.7368	0.7895
scaffold_259621_10634	Cma-pmiR-130	TRINITY_DN78966_c3_g2_i3	XP_018013379.1 RNA-directed DNA polymerase from mobile element jockey-like	target from/to=[465-486]	-23	0.0319	164	-24.59	2 21	465 486	19	0.7368	0.7895
scaffold_259621_10634	Cma-pmiR-130	TRINITY_DN74701_c1_g2_i6	XP_005990436.1 coagulation factor IX	target from/to=[135-155]	-21.4	0.178	164	-22.77	2 21	134 155	19	0.7368	0.7895
scaffold_259621_10634	Cma-pmiR-130	TRINITY_DN74701_c1_g2_i6	XP_005990436.1 coagulation factor IX	target from/to=[135-155]	-21.4	0.178	164	-22.77	2 21	134 155	19	0.7368	0.7895
scaffold_259621_10634	Cma-pmiR-130	TRINITY_DN74701_c1_g2_i6	XP_005990436.1 coagulation factor IX	target from/to=[25-46]	-21.6	0.0864	164	-22.77	2 21	134 155	19	0.7368	0.7895
scaffold_259621_10634	Cma-pmiR-130	TRINITY_DN74701_c1_g2_i6	XP_005990436.1 coagulation factor IX	target from/to=[25-46]	-21.6	0.0864	164	-22.77	2 21	134 155	19	0.7368	0.7895
scaffold_259621_10634	Cma-pmiR-130	TRINITY_DN58980_c0_g1_i6	XP_022173389.1SH3 domain-containing protein Dlish	target from/to=[571-593]	-24	0.00335	171	-27.47	2 21	571 593	20	0.8	0.85
scaffold_259621_10634	Cma-pmiR-130	TRINITY_DN58980_c0_g1_i6	XP_022173389.1SH3 domain-containing protein Dlish	target from/to=[571-593]	-24	0.00335	171	-25.85	2 21	316 338	20	0.8	0.85
scaffold_259621_10634	Cma-pmiR-130	TRINITY_DN58980_c0_g1_i6	XP_022173389.1SH3 domain-containing protein Dlish	target from/to=[571-593]	-24	0.00335	171	-25.85	2 21	237 259	20	0.8	0.85
scaffold_259621_10634	Cma-pmiR-130	TRINITY_DN58980_c0_g1_i6	XP_022173389.1SH3 domain-containing protein Dlish	target from/to=[571-593]	-24	0.00335	171	-25.85	2 21	237 259	20	0.8	0.85
scaffold_259621_10634	Cma-pmiR-130	TRINITY_DN59141_c2_g1_i1	XP_018431484.1 RNA-directed DNA polymerase from mobile element jockey-like	target from/to=[44-65]	-23.9	0.101	168	-25.22	2 21	44 65	19	0.7368	0.8421
scaffold_259621_10634	Cma-pmiR-130	TRINITY_DN59141_c2_g1_i1	XP_018431484.1 RNA-directed DNA polymerase from mobile element jockey-like	target from/to=[44-65]	-23.9	0.101	168	-25.22	2 21	44 65	19	0.7368	0.8421
scaffold_259621_10634	Cma-pmiR-130	TRINITY_DN59159_c1_g2_i1	XP_021365060.1zinc finger protein 534-like isoform X2	target from/to=[1146-1165]	-21.9	0.0241	154	-24.06	2 19	1144 1165	17	0.7059	0.7647
scaffold_259621_10634	Cma-pmiR-130	TRINITY_DN59159_c1_g2_i1	XP_021365060.1zinc finger protein 534-like isoform X2	target from/to=[1146-1165]	-21.9	0.0241	154	-24.06	2 19	1144 1165	17	0.7059	0.7647
scaffold_259621_10634	Cma-pmiR-130	TRINITY_DN59169_c1_g3_i1	XP_021915153.1cysteine protease ATG4D isoform X1	target from/to=[152-172]	-20.6	0.335	156	-23.54	2 19	152 172	17	0.7647	0.8235
scaffold_259621_10634	Cma-pmiR-130	TRINITY_DN59169_c1_g3_i1	XP_021915153.1cysteine protease ATG4D isoform X1	target from/to=[152-172]	-20.6	0.335	156	-23.54	2 19	152 172	17	0.7647	0.8235
scaffold_259621_10634	Cma-pmiR-130	TRINITY_DN59221_c6_g2_i1	XP_012562756.1 golgi-associated plant pathogenesis-related protein 1-like	target from/to=[144-165]	-20.7	0.0148	168	-22.45	2 17	144 165	15	0.8667	0.9333
scaffold_259621_10634	Cma-pmiR-130	TRINITY_DN59221_c6_g2_i1	XP_012562756.1 golgi-associated plant pathogenesis-related protein 1-like	target from/to=[144-165]	-20.7	0.0148	168	-22.45	2 17	144 165	15	0.8667	0.9333
scaffold_259621_10634	Cma-pmiR-130	TRINITY_DN59224_c2_g1_i2	XP_018027757.1 N6-adenosine-methyltransferase subunit METTL3-like isoform X1	target from/to=[92-114]	-22	0.024	164	-23.88	2 20	84 108	21	0.8095	0.8571
scaffold_259621_10634	Cma-pmiR-130	TRINITY_DN59224_c2_g1_i2	XP_018027757.1 N6-adenosine-methyltransferase subunit METTL3-like isoform X1	target from/to=[92-114]	-22	0.024	164	-23.88	2 20	84 108	21	0.8095	0.8571
scaffold_259621_10634	Cma-pmiR-130	TRINITY_DN77313_c3_g1_i3	XP_018016498.1 ATP-binding cassette sub-family B member 6 mitochondrial-like	target from/to=[453-476]	-25.2	0.00112	176	-25.47	2 21	551 572	19	0.8421	0.8421
scaffold_259621_10634	Cma-pmiR-130	TRINITY_DN77313_c3_g1_i3	XP_018016498.1 ATP-binding cassette sub-family B member 6 mitochondrial-like	target from/to=[453-476]	-25.2	0.00112	176	-23.78	2 21	20 41	19	0.8421	0.8421
scaffold_259621_10634	Cma-pmiR-130	TRINITY_DN77313_c3_g1_i3	XP_018016498.1 ATP-binding cassette sub-family B member 6 mitochondrial-like	target from/to=[453-476]	-25.2	0.00112	176	-25.47	2 21	116 137	19	0.8421	0.8421
scaffold_259621_10634	Cma-pmiR-130	TRINITY_DN77313_c3_g1_i3	XP_018016498.1 ATP-binding cassette sub-family B member 6 mitochondrial-like	target from/to=[453-476]	-25.2	0.00112	176	-23.78	2 21	20 41	19	0.8421	0.8421
scaffold_259621_10634	Cma-pmiR-130	TRINITY_DN77313_c3_g1_i3	XP_018016498.1 ATP-binding cassette sub-family B member 6 mitochondrial-like	target from/to=[453-476]	-25.2	0.00112	166	-23.98	2 21	423 447	22	0.7727	0.8182
scaffold_259621_10634	Cma-pmiR-130	TRINITY_DN77313_c3_g1_i3	XP_018016498.1 ATP-binding cassette sub-family B member 6 mitochondrial-like	target from/to=[453-476]	-25.2	0.00112	176	-24.04	2 21	455 476	19	0.8421	0.8421
scaffold_259621_10634	Cma-pmiR-130	TRINITY_DN77313_c3_g1_i3	XP_018016498.1 ATP-binding cassette sub-family B member 6 mitochondrial-like	target from/to=[453-476]	-25.2	0.00112	176	-25.47	2 21	551 572	19	0.8421	0.8421
scaffold_259621_10634	Cma-pmiR-130	TRINITY_DN77313_c3_g1_i3	XP_018016498.1 ATP-binding cassette sub-family B member 6 mitochondrial-like	target from/to=[453-476]	-25.2	0.00112	168	-26.07	2 21	272 293	19	0.7895	0.7895
scaffold_259621_10634	Cma-pmiR-130	TRINITY_DN75437_c0_g1_i1	XP_021914144.1 far upstream element-binding protein 1	target from/to=[1117-1139]	-27.7	0.00155	175	-29.34	2 21	937 959	20	0.85	0.85
scaffold_259621_10634	Cma-pmiR-130	TRINITY_DN75437_c0_g1_i1	XP_021914144.1 far upstream element-binding protein 1	target from/to=[1117-1139]	-27.7	0.00155	183	-31.54	2 21	1117 1139	20	0.85	0.95
scaffold_259621_10634	Cma-pmiR-130	TRINITY_DN75437_c0_g1_i1	XP_021914144.1 far upstream element-binding protein 1	target from/to=[1117-1139]	-27.7	0.00155	170	-25.71	2 20	1037 1059	19	0.8421	0.8421
scaffold_259621_10634	Cma-pmiR-130	TRINITY_DN75437_c0_g1_i1	XP_021914144.1 far upstream element-binding protein 1	target from/to=[1117-1139]	-27.7	0.00155	163	-20.13	2 21	1102 1124	20	0.75	0.8
scaffold_259621_10634	Cma-pmiR-130	TRINITY_DN75437_c0_g1_i1	XP_021914144.1 far upstream element-binding protein 1	target from/to=[1117-1139]	-27.7	0.00155	171	-24.39	2 21	1165 1187	20	0.75	0.9
scaffold_259621_10634	Cma-pmiR-130	TRINITY_DN75437_c0_g1_i1	XP_021914144.1 far upstream element-binding protein 1	target from/to=[1117-1139]	-27.7	0.00155	171	-24.39	2 21	1165 1187	20	0.75	0.9
scaffold_259621_10634	Cma-pmiR-130	TRINITY_DN75437_c0_g1_i1	XP_021914144.1 far upstream element-binding protein 1	target from/to=[1117-1139]	-27.7	0.00155	175	-26.55	2 21	1194 1216	20	0.8	0.9
scaffold_259621_10634	Cma-pmiR-130	TRINITY_DN75437_c0_g1_i1	XP_021914144.1 far upstream element-binding protein 1	target from/to=[1117-1139]	-27.7	0.00155	163	-20.13	2 21	1102 1124	20	0.75	0.8
scaffold_259621_10634	Cma-pmiR-130	TRINITY_DN75437_c0_g1_i1	XP_021914144.1 far upstream element-binding protein 1	target from/to=[1117-1139]	-27.7	0.00155	175	-29.34	2 21	937 959	20	0.85	0.85
scaffold_259621_10634	Cma-pmiR-130	TRINITY_DN75437_c0_g1_i1	XP_021914144.1 far upstream element-binding protein 1	target from/to=[1117-1139]	-27.7	0.00155	183	-31.54	2 21	1117 1139	20	0.85	0.95
scaffold_259621_10634	Cma-pmiR-130	TRINITY_DN75437_c0_g1_i1	XP_021914144.1 far upstream element-binding protein 1	target from/to=[1117-1139]	-27.7	0.00155	175	-26.55	2 21	1194 1216	20	0.8	0.9
scaffold_259621_10634	Cma-pmiR-130	TRINITY_DN75437_c0_g1_i1	XP_021914144.1 far upstream element-binding protein 1	target from/to=[940-959]	-25.2	0.0583	170	-25.71	2 20	1037 1059	19	0.8421	0.8421
scaffold_259621_10634	Cma-pmiR-130	TRINITY_DN75437_c0_g1_i1	XP_021914144.1 far upstream element-binding protein 1	target from/to=[940-959]	-25.2	0.0583	175	-29.34	2 21	937 959	20	0.85	0.85
scaffold_259621_10634	Cma-pmiR-130	TRINITY_DN75437_c0_g1_i1	XP_021914144.1 far upstream element-binding protein 1	target from/to=[940-959]	-25.2	0.0583	183	-31.54	2 21	1117 1139	20	0.85	0.95
scaffold_259621_10634	Cma-pmiR-130	TRINITY_DN75437_c0_g1_i1	XP_021914144.1 far upstream element-binding protein 1	target from/to=[940-959]	-25.2	0.0583	170	-25.71	2 20	1037 1059	19	0.8421	0.8421
scaffold_259621_10634	Cma-pmiR-130	TRINITY_DN75437_c0_g1_i1	XP_021914144.1 far upstream element-binding protein 1	target from/to=[940-959]	-25.2	0.0583	163	-20.13	2 21	1102 1124	20	0.75	0.8
scaffold_259621_10634	Cma-pmiR-130	TRINITY_DN75437_c0_g1_i1	XP_021914144.1 far upstream element-binding protein 1	target from/to=[940-959]	-25.2	0.0583	171	-24.39	2 21	1165 1187	20	0.75	0.9
scaffold_259621_10634	Cma-pmiR-130	TRINITY_DN75437_c0_g1_i1	XP_021914144.1 far upstream element-binding protein 1	target from/to=[940-959]	-25.2	0.0583	171	-24.39	2 21	1165 1187	20	0.75	0.9
scaffold_259621_10634	Cma-pmiR-130	TRINITY_DN77313_c3_g1_i3	XP_018016498.1 ATP-binding cassette sub-family B member 6 mitochondrial-like	target from/to=[538-556]	-22.8	0.000449	162	-25.79	2 21	101 121	19	0.7895	0.7895
scaffold_259621_10634	Cma-pmiR-130	TRINITY_DN77313_c3_g1_i3	XP_018016498.1 ATP-binding cassette sub-family B member 6 mitochondrial-like	target from/to=[538-556]	-22.8	0.000449	170	-27.57	2 21	222 242	19	0.8421	0.8421
scaffold_259621_10634	Cma-pmiR-130	TRINITY_DN77313_c3_g1_i3	XP_018016498.1 ATP-binding cassette sub-family B member 6 mitochondrial-like	target from/to=[453-476]	-25.2	0.00112	167	-26.46	2 21	567 589	20	0.8	0.8
scaffold_259621_10634	Cma-pmiR-130	TRINITY_DN77313_c3_g1_i3	XP_018016498.1 ATP-binding cassette sub-family B member 6 mitochondrial-like	target from/to=[453-476]	-25.2	0.00112	162	-25.79	2 21	101 121	19	0.7895	0.7895
scaffold_259621_10634	Cma-pmiR-130	TRINITY_DN77313_c3_g1_i3	XP_018016498.1 ATP-binding cassette sub-family B member 6 mitochondrial-like	target from/to=[453-476]	-25.2	0.00112	176	-33.75	2 21	387 408	19	0.8421	0.8421
scaffold_259621_10634	Cma-pmiR-130	TRINITY_DN77313_c3_g1_i3	XP_018016498.1 ATP-binding cassette sub-family B member 6 mitochondrial-like	target from/to=[453-476]	-25.2	0.00112	162	-25.79	2 21	536 556	19	0.7895	0.7895
scaffold_259621_10634	Cma-pmiR-130	TRINITY_DN77313_c3_g1_i3	XP_018016498.1 ATP-binding cassette sub-family B member 6 mitochondrial-like	target from/to=[453-476]	-25.2	0.00112	168	-26.07	2 21	272 293	19	0.7895	0.7895
scaffold_259621_10634	Cma-pmiR-130	TRINITY_DN77313_c3_g1_i3	XP_018016498.1 ATP-binding cassette sub-family B member 6 mitochondrial-like	target from/to=[453-476]	-25.2	0.00112	166	-23.98	2 21	423 447	22	0.7727	0.8182
scaffold_259621_10634	Cma-pmiR-130	TRINITY_DN77313_c3_g1_i3	XP_018016498.1 ATP-binding cassette sub-family B member 6 mitochondrial-like	target from/to=[453-476]	-25.2	0.00112	170	-27.57	2 21	222 242	19	0.8421	0.8421
scaffold_259621_10634	Cma-pmiR-130	TRINITY_DN77313_c3_g1_i3	XP_018016498.1 ATP-binding cassette sub-family B member 6 mitochondrial-like	target from/to=[453-476]	-25.2	0.00112	162	-25.79	2 21	536 556	19	0.7895	0.7895
scaffold_259621_10634	Cma-pmiR-130	TRINITY_DN77313_c3_g1_i3	XP_018016498.1 ATP-binding cassette sub-family B member 6 mitochondrial-like	target from/to=[453-476]	-25.2	0.00112	167	-26.46	2 21	567 589	20	0.8	0.8
scaffold_259621_10634	Cma-pmiR-130	TRINITY_DN77313_c3_g1_i3	XP_018016498.1 ATP-binding cassette sub-family B member 6 mitochondrial-like	target from/to=[453-476]	-25.2	0.00112	176	-25.47	2 21	116 137	19	0.8421	0.8421
scaffold_259621_10634	Cma-pmiR-130	TRINITY_DN77313_c3_g1_i3	XP_018016498.1 ATP-binding cassette sub-family B member 6 mitochondrial-like	target from/to=[453-476]	-25.2	0.00112	176	-24.04	2 21	455 476	19	0.8421	0.8421
scaffold_259621_10634	Cma-pmiR-130	TRINITY_DN77313_c3_g1_i3	XP_018016498.1 ATP-binding cassette sub-family B member 6 mitochondrial-like	target from/to=[453-476]	-25.2	0.00112	176	-33.75	2 21	387 408	19	0.8421	0.8421
scaffold_259621_10634	Cma-pmiR-130	TRINITY_DN74981_c6_g1_i2	XP_018017991.1PREDICTED: uncharacterized protein LOC108674540	target from/to=[218-241]	-21.3	0.141	158	-23.5	2 21	218 241	21	0.7619	0.7619
scaffold_259621_10634	Cma-pmiR-130	TRINITY_DN74981_c6_g1_i2	XP_018017991.1PREDICTED: uncharacterized protein LOC108674540	target from/to=[218-241]	-21.3	0.141	158	-23.5	2 21	218 241	21	0.7619	0.7619
scaffold_259621_10634	Cma-pmiR-130	TRINITY_DN75065_c1_g3_i3	XP_018024960.1 U2 snRNP-associated SURP motif-containing protein-like	target from/to=[975-996]	-23.7	0.25	152	-21.71	2 13	969 990	11	0.9091	0.9091
scaffold_259621_10634	Cma-pmiR-130	TRINITY_DN75065_c1_g3_i3	XP_018024960.1 U2 snRNP-associated SURP motif-containing protein-like	target from/to=[975-996]	-23.7	0.25	152	-21.71	2 13	969 990	11	0.9091	0.9091
scaffold_259621_10634	Cma-pmiR-130	TRINITY_DN75065_c1_g3_i4	XP_018024960.1 U2 snRNP-associated SURP motif-containing protein-like	target from/to=[787-808]	-23.7	0.248	152	-21.71	2 13	781 802	11	0.9091	0.9091
scaffold_259621_10634	Cma-pmiR-130	TRINITY_DN75065_c1_g3_i4	XP_018024960.1 U2 snRNP-associated SURP motif-containing protein-like	target from/to=[787-808]	-23.7	0.248	152	-21.71	2 13	781 802	11	0.9091	0.9091
scaffold_259621_10634	Cma-pmiR-130	TRINITY_DN75400_c0_g3_i1	XP_021932725.1protein farnesyltransferase subunit beta	target from/to=[425-446]	-20.1	0.154	153	-24.44	2 21	422 446	22	0.7273	0.7727
scaffold_259621_10634	Cma-pmiR-130	TRINITY_DN75400_c0_g3_i1	XP_021932725.1protein farnesyltransferase subunit beta	target from/to=[425-446]	-20.1	0.154	153	-24.44	2 21	422 446	22	0.7273	0.7727
scaffold_259621_10634	Cma-pmiR-130	TRINITY_DN77313_c3_g1_i3	XP_018016498.1 ATP-binding cassette sub-family B member 6 mitochondrial-like	target from/to=[453-476]	-25.2	0.00112	162	-25.79	2 21	101 121	19	0.7895	0.7895
scaffold_259621_10634	Cma-pmiR-130	TRINITY_DN77313_c3_g1_i3	XP_018016498.1 ATP-binding cassette sub-family B member 6 mitochondrial-like	target from/to=[453-476]	-25.2	0.00112	170	-27.57	2 21	222 242	19	0.8421	0.8421
scaffold_259621_10634	Cma-pmiR-130	TRINITY_DN77348_c2_g3_i1	XP_021929185.1 histone-lysine N-methyltransferase 2D	target from/to=[252-275]	-20.14	0.119	152	-23.83	2 19	250 275	21	0.7143	0.7619
scaffold_259621_10634	Cma-pmiR-130	TRINITY_DN77348_c2_g3_i1	XP_021929185.1 histone-lysine N-methyltransferase 2D	target from/to=[252-275]	-20.14	0.119	152	-23.83	2 19	250 275	21	0.7143	0.7619
scaffold_259621_10634	Cma-pmiR-130	TRINITY_DN77788_c1_g1_i11	XP_022201061.1E3 ubiquitin-protein ligase HERC2-like	target from/to=[635-656]	-30	0.000576	192	-33.6	2 21	707 728	19	0.9474	0.9474
scaffold_259621_10634	Cma-pmiR-130	TRINITY_DN77788_c1_g1_i11	XP_022201061.1E3 ubiquitin-protein ligase HERC2-like	target from/to=[635-656]	-30	0.000576	192	-33.6	2 21	635 656	19	0.9474	0.9474
scaffold_259621_10634	Cma-pmiR-130	TRINITY_DN77348_c2_g3_i5	XP_021929185.1 histone-lysine N-methyltransferase 2D	target from/to=[402-425]	-20.14	0.119	152	-23.83	2 19	400 425	21	0.7143	0.7619
scaffold_259621_10634	Cma-pmiR-130	TRINITY_DN77348_c2_g3_i5	XP_021929185.1 histone-lysine N-methyltransferase 2D	target from/to=[402-425]	-20.14	0.119	152	-23.83	2 19	400 425	21	0.7143	0.7619
scaffold_259621_10634	Cma-pmiR-130	TRINITY_DN77348_c2_g3_i8	XP_018571180.1 nuclear receptor coactivator 1 isoform X6	target from/to=[252-275]	-20.14	0.12	152	-23.83	2 19	250 275	21	0.7143	0.7619
scaffold_259621_10634	Cma-pmiR-130	TRINITY_DN77348_c2_g3_i8	XP_018571180.1 nuclear receptor coactivator 1 isoform X6	target from/to=[252-275]	-20.14	0.12	152	-23.83	2 19	250 275	21	0.7143	0.7619
scaffold_259621_10634	Cma-pmiR-130	TRINITY_DN77361_c1_g1_i1	XP_018024902.1PREDICTED: uncharacterized protein LOC108680557	target from/to=[2839-2860]	-24.8	0.0645	177	-29.73	2 18	2839 2860	16	0.9375	0.9375
scaffold_259621_10634	Cma-pmiR-130	TRINITY_DN77361_c1_g1_i1	XP_018024902.1PREDICTED: uncharacterized protein LOC108680557	target from/to=[2839-2860]	-24.8	0.0645	177	-29.73	2 18	2839 2860	16	0.9375	0.9375
scaffold_259621_10634	Cma-pmiR-130	TRINITY_DN77415_c5_g1_i2	XP_016018620.1 CD320 antigen isoform X1	target from/to=[272-293]	-23.4	0.00104	168	-26.58	2 21	272 293	19	0.7895	0.7895
scaffold_259621_10634	Cma-pmiR-130	TRINITY_DN77415_c5_g1_i2	XP_016018620.1 CD320 antigen isoform X1	target from/to=[272-293]	-23.4	0.00104	168	-26.58	2 21	272 293	19	0.7895	0.7895
scaffold_259621_10634	Cma-pmiR-130	TRINITY_DN77492_c1_g3_i1	XP_013775579.1ATP-dependent RNA helicase DDX51-like	target from/to=[444-463]	-20.3	0.0375	144	-22.2	2 21	444 463	19	0.6842	0.7368
scaffold_259621_10634	Cma-pmiR-130	TRINITY_DN77492_c1_g3_i1	XP_013775579.1ATP-dependent RNA helicase DDX51-like	target from/to=[444-463]	-20.3	0.0375	144	-22.2	2 21	444 463	19	0.6842	0.7368
scaffold_259621_10634	Cma-pmiR-130	TRINITY_DN77788_c1_g1_i11	XP_022201061.1E3 ubiquitin-protein ligase HERC2-like	target from/to=[635-656]	-30	0.000576	192	-33.6	2 21	707 728	19	0.9474	0.9474
scaffold_259621_10634	Cma-pmiR-130	TRINITY_DN74874_c0_g1_i3	XP_018018264.1 tensin-1-like	target from/to=[1064-1087]	-22.9	0.155	167	-27.49	2 21	1341 1363	20	0.8	0.8
scaffold_259621_10634	Cma-pmiR-130	TRINITY_DN74874_c0_g1_i3	XP_018018264.1 tensin-1-like	target from/to=[1064-1087]	-22.9	0.155	167	-27.49	2 21	1341 1363	20	0.8	0.8
scaffold_259621_10634	Cma-pmiR-130	TRINITY_DN77788_c1_g1_i11	XP_022201061.1E3 ubiquitin-protein ligase HERC2-like	target from/to=[635-656]	-30	0.000576	192	-33.6	2 21	635 656	19	0.9474	0.9474
scaffold_259621_10634	Cma-pmiR-130	TRINITY_DN77788_c1_g1_i11	XP_022201061.1E3 ubiquitin-protein ligase HERC2-like	target from/to=[712-736]	-26.8	0.00207	192	-33.6	2 21	707 728	19	0.9474	0.9474
scaffold_259621_10634	Cma-pmiR-130	TRINITY_DN77788_c1_g1_i11	XP_022201061.1E3 ubiquitin-protein ligase HERC2-like	target from/to=[712-736]	-26.8	0.00207	192	-33.6	2 21	707 728	19	0.9474	0.9474
scaffold_259621_10634	Cma-pmiR-130	TRINITY_DN77788_c1_g1_i11	XP_022201061.1E3 ubiquitin-protein ligase HERC2-like	target from/to=[712-736]	-26.8	0.00207	192	-33.6	2 21	635 656	19	0.9474	0.9474
scaffold_259621_10634	Cma-pmiR-130	TRINITY_DN77788_c1_g1_i11	XP_022201061.1E3 ubiquitin-protein ligase HERC2-like	target from/to=[712-736]	-26.8	0.00207	192	-33.6	2 21	635 656	19	0.9474	0.9474
scaffold_259621_10634	Cma-pmiR-130	TRINITY_DN77788_c1_g1_i11	XP_022201061.1E3 ubiquitin-protein ligase HERC2-like	target from/to=[707-728]	-30	0.00207	192	-33.6	2 21	707 728	19	0.9474	0.9474
scaffold_259621_10634	Cma-pmiR-130	TRINITY_DN77788_c1_g1_i11	XP_022201061.1E3 ubiquitin-protein ligase HERC2-like	target from/to=[707-728]	-30	0.00207	192	-33.6	2 21	707 728	19	0.9474	0.9474
scaffold_259621_10634	Cma-pmiR-130	TRINITY_DN77788_c1_g1_i11	XP_022201061.1E3 ubiquitin-protein ligase HERC2-like	target from/to=[707-728]	-30	0.00207	192	-33.6	2 21	635 656	19	0.9474	0.9474
scaffold_259621_10634	Cma-pmiR-130	TRINITY_DN77788_c1_g1_i11	XP_022201061.1E3 ubiquitin-protein ligase HERC2-like	target from/to=[707-728]	-30	0.00207	192	-33.6	2 21	635 656	19	0.9474	0.9474
scaffold_259621_10634	Cma-pmiR-130	TRINITY_DN77788_c1_g1_i9	XP_022201061.1E3 ubiquitin-protein ligase HERC2-like	target from/to=[640-663]	-29.9	0.00119	184	-30.46	2 21	757 778	19	0.8947	0.8947
scaffold_259621_10634	Cma-pmiR-130	TRINITY_DN77788_c1_g1_i9	XP_022201061.1E3 ubiquitin-protein ligase HERC2-like	target from/to=[640-663]	-29.9	0.00119	184	-29.07	2 21	743 764	19	0.8947	0.8947
scaffold_259621_10634	Cma-pmiR-130	TRINITY_DN74874_c0_g1_i3	XP_018018264.1 tensin-1-like	target from/to=[1064-1087]	-22.9	0.155	160	-21.35	2 13	10 31	11	1	1
scaffold_259621_10634	Cma-pmiR-130	TRINITY_DN74701_c1_g2_i8	XP_005229703.1 chymotrypsin-like elastase family member 2A	target from/to=[25-46]	-21.6	0.0868	164	-22.77	2 21	134 155	19	0.7368	0.7895
scaffold_259621_10634	Cma-pmiR-130	TRINITY_DN74701_c1_g2_i8	XP_005229703.1 chymotrypsin-like elastase family member 2A	target from/to=[135-155]	-21.4	0.179	164	-22.77	2 21	134 155	19	0.7368	0.7895
scaffold_259621_10634	Cma-pmiR-130	TRINITY_DN75437_c0_g1_i1	XP_021914144.1 far upstream element-binding protein 1	target from/to=[940-959]	-25.2	0.0583	175	-26.55	2 21	1194 1216	20	0.8	0.9
scaffold_259621_10634	Cma-pmiR-130	TRINITY_DN74701_c1_g2_i8	XP_005229703.1 chymotrypsin-like elastase family member 2A	target from/to=[25-46]	-21.6	0.0868	164	-22.77	2 21	134 155	19	0.7368	0.7895
scaffold_259621_10634	Cma-pmiR-130	TRINITY_DN74866_c1_g1_i1	XP_014767652.1 muskelin-like	target from/to=[167-191]	-21	0.0871	150	-22.18	2 20	645 667	19	0.6316	0.7895
scaffold_259621_10634	Cma-pmiR-130	TRINITY_DN75437_c0_g1_i1	XP_021914144.1 far upstream element-binding protein 1	target from/to=[1117-1139]	-27.7	0.00155	170	-25.71	2 20	1037 1059	19	0.8421	0.8421
scaffold_259621_10634	Cma-pmiR-130	TRINITY_DN74701_c1_g2_i8	XP_005229703.1 chymotrypsin-like elastase family member 2A	target from/to=[135-155]	-21.4	0.179	164	-22.77	2 21	134 155	19	0.7368	0.7895
scaffold_259621_10634	Cma-pmiR-130	TRINITY_DN74866_c1_g1_i1	XP_014767652.1 muskelin-like	target from/to=[167-191]	-21	0.0871	150	-22.18	2 20	645 667	19	0.6316	0.7895
scaffold_259621_10634	Cma-pmiR-130	TRINITY_DN75437_c0_g1_i1	XP_021914144.1 far upstream element-binding protein 1	target from/to=[940-959]	-25.2	0.0583	163	-20.13	2 21	1102 1124	20	0.75	0.8
scaffold_259621_10634	Cma-pmiR-130	TRINITY_DN74874_c0_g1_i14	XP_018018264.1 tensin-1-like	target from/to=[844-867]	-22.9	0.155	167	-27.49	2 21	1121 1143	20	0.8	0.8
scaffold_259621_10634	Cma-pmiR-130	TRINITY_DN74874_c0_g1_i3	XP_018018264.1 tensin-1-like	target from/to=[1064-1087]	-22.9	0.155	160	-21.35	2 13	10 31	11	1	1
scaffold_259621_10634	Cma-pmiR-130	TRINITY_DN75437_c0_g1_i1	XP_021914144.1 far upstream element-binding protein 1	target from/to=[940-959]	-25.2	0.0583	175	-29.34	2 21	937 959	20	0.85	0.85
scaffold_259621_10634	Cma-pmiR-130	TRINITY_DN75437_c0_g1_i1	XP_021914144.1 far upstream element-binding protein 1	target from/to=[940-959]	-25.2	0.0583	183	-31.54	2 21	1117 1139	20	0.85	0.95
scaffold_259621_10634	Cma-pmiR-130	TRINITY_DN74874_c0_g1_i14	XP_018018264.1 tensin-1-like	target from/to=[844-867]	-22.9	0.155	167	-27.49	2 21	1121 1143	20	0.8	0.8
scaffold_26053_4135	mja-miR-275	TRINITY_DN65924_c6_g1_i3	XP_018009122.1PREDICTED: uncharacterized protein LOC108666717	target from/to=[1280-1301]	-21.7	0.373	167	-26.94	2 20	1280 1301	18	0.7778	0.8333
scaffold_26053_4135	mja-miR-275	TRINITY_DN71028_c2_g3_i1	XP_012938210.1 60S ribosomal protein L38 isoform X2	target from/to=[157-178]	-22.6	0.344	167	-25.55	2 20	157 178	18	0.7778	0.8333
scaffold_26053_4135	mja-miR-275	TRINITY_DN55880_c0_g4_i1	XP_018012010.1PREDICTED: putative uncharacterized protein DDB_G0278921 partial	target from/to=[146-166]	-27	0.227	166	-31.49	2 21	146 166	19	0.7895	0.8421
scaffold_26053_4135	mja-miR-275	TRINITY_DN70668_c4_g2_i6	XP_018027036.1 fructose-bisphosphate aldolase-like	target from/to=[945-964]	-20.9	0.0308	160	-25.45	2 21	945 964	19	0.7895	0.8421
scaffold_26053_4135	mja-miR-275	TRINITY_DN70869_c0_g1_i8	XP_008549601.1 transmembrane channel-like protein 5	target from/to=[755-776]	-21.2	0.123	150	-23.14	2 21	753 776	21	0.619	0.8095
scaffold_26053_4135	mja-miR-275	TRINITY_DN70221_c4_g2_i2	XP_018015921.1 cytoplasmic FMR1-interacting protein-like isoform X2	target from/to=[2186-2207]	-23	0.0363	166	-24	2 21	2187 2207	19	0.7895	0.8421
scaffold_26053_4135	mja-miR-275	TRINITY_DN65389_c4_g1_i1	XP_018021509.1 cysteine-rich hydrophobic domain-containing protein 2-like	target from/to=[87-109]	-21.7	0.206	153	-21.68	2 20	252 275	20	0.7	0.8
scaffold_26053_4135	mja-miR-275	TRINITY_DN65924_c6_g1_i2	---NA---	target from/to=[1208-1229]	-21.7	0.373	167	-26.94	2 20	1208 1229	18	0.7778	0.8333
scaffold_26053_4135	mja-miR-275	TRINITY_DN73905_c2_g2_i18	XP_022112558.1tripartite motif-containing protein 2-like	target from/to=[901-922]	-22.8	0.343	173	-28.51	2 18	901 922	16	0.875	0.9375
scaffold_26053_4135	mja-miR-275	TRINITY_DN73905_c2_g2_i13	XP_013163173.1 RING finger protein nhl-1-like isoform X1	target from/to=[1009-1030]	-22.8	0.343	173	-28.51	2 18	1009 1030	16	0.875	0.9375
scaffold_26053_4135	mja-miR-275	TRINITY_DN66079_c3_g4_i1	XP_018009726.1PREDICTED: uncharacterized protein LOC108667236 isoform X2	target from/to=[688-711]	-20.8	0.218	153	-23.33	2 21	690 711	20	0.7	0.8
scaffold_26053_4135	mja-miR-275	TRINITY_DN65818_c3_g2_i1	XP_018026238.1 E3 ubiquitin-protein ligase RBBP6-like	target from/to=[523-544]	-20.3	0.115	151	-20.78	2 20	523 544	18	0.6111	0.7778
scaffold_26053_4135	mja-miR-275	TRINITY_DN55538_c0_g1_i1	XP_011346527.1PREDICTED: uncharacterized protein LOC105284581 isoform X1	target from/to=[431-452]	-21	0.0164	168	-22.77	2 21	431 452	19	0.7895	0.7895
scaffold_26053_4135	mja-miR-275	TRINITY_DN67601_c0_g3_i1	XP_018014662.1 teneurin-m-like	target from/to=[3814-3837]	-23.2	0.342	158	-26.99	2 21	3814 3837	21	0.6667	0.8571
scaffold_26053_4135	mja-miR-275	TRINITY_DN68630_c4_g5_i2	XP_021926967.1biotin--protein ligase isoform X2	target from/to=[9096-9116]	-21.2	0.29	159	-20.54	2 20	5609 5630	18	0.7222	0.7778
scaffold_26053_4135	mja-miR-275	TRINITY_DN69520_c3_g4_i2	XP_018020159.1 pre-mRNA-splicing factor 18-like	target from/to=[498-518]	-21	0.13	155	-25.27	2 21	496 518	20	0.7	0.75
scaffold_26053_4135	mja-miR-275	TRINITY_DN69610_c3_g1_i1	XP_014670365.1 gigaxonin-like	target from/to=[690-711]	-21.1	0.0685	143	-21.17	2 21	1184 1206	20	0.6	0.7
scaffold_26053_4135	mja-miR-275	TRINITY_DN70173_c2_g1_i1	XP_021919548.1potential E3 ubiquitin-protein ligase ariadne-1 isoform X2	target from/to=[1131-1152]	-20.4	0.23	162	-22.58	2 21	1132 1152	19	0.7368	0.8421
scaffold_26053_4135	mja-miR-275	TRINITY_DN70147_c2_g1_i5	XP_018021733.1 AKT-interacting protein-like	target from/to=[414-435]	-22	0.0613	156	-25.26	2 21	414 435	19	0.6316	0.7895
scaffold_26053_4135	mja-miR-275	TRINITY_DN73863_c1_g1_i10	XP_019619474.1 zinc finger protein 277-like	target from/to=[1171-1189]	-23.1	0.0777	163	-27.46	2 20	1170 1189	18	0.8333	0.8889
scaffold_26053_4135	mja-miR-275	TRINITY_DN53767_c0_g3_i1	XP_014347813.1 abnormal spindle-like microcephaly-associated protein	target from/to=[180-201]	-20.2	0.0889	151	-21.78	2 12	180 201	10	0.9	1
scaffold_26053_4135	mja-miR-275	TRINITY_DN73863_c1_g1_i5	XP_022299536.1zinc finger protein 277-like isoform X3	target from/to=[913-931]	-23.1	0.0772	163	-27.46	2 20	912 931	18	0.8333	0.8889
scaffold_26053_4135	mja-miR-275	TRINITY_DN72572_c5_g3_i1	XP_002433597.1glycine-rich protein putative	target from/to=[207-229]	-21.44	0.332	151	-24.99	2 21	207 229	20	0.7	0.7
scaffold_26053_4135	mja-miR-275	TRINITY_DN57660_c0_g1_i1	XP_018012182.1 mitochondrial carnitine/acylcarnitine carrier protein-like	target from/to=[557-579]	-21.2	0.0651	159	-22.83	2 18	559 579	16	0.8125	0.875
scaffold_26053_4135	mja-miR-275	TRINITY_DN67538_c0_g2_i1	XP_018018146.1PREDICTED: uncharacterized protein LOC108674688	target from/to=[819-842]	-23.8	0.0635	163	-25.38	2 21	819 842	21	0.7143	0.8095
scaffold_26053_4135	mja-miR-275	TRINITY_DN67538_c0_g2_i1	XP_018018146.1PREDICTED: uncharacterized protein LOC108674688	target from/to=[819-842]	-23.8	0.0635	159	-25.93	2 21	845 869	22	0.6818	0.7727
scaffold_26053_4135	mja-miR-275	TRINITY_DN69610_c3_g1_i1	XP_014670365.1 gigaxonin-like	target from/to=[690-711]	-21.1	0.0685	168	-23.04	2 21	690 711	19	0.7368	0.8421
scaffold_26053_4135	mja-miR-275	TRINITY_DN73017_c3_g1_i2	XP_018023918.1 V-type proton ATPase 116 kDa subunit a-like isoform X3	target from/to=[312-332]	-20	0.197	161	-24.14	2 16	312 332	14	0.9286	0.9286
scaffold_26053_4135	mja-miR-275	TRINITY_DN73017_c3_g1_i8	XP_018023918.1 V-type proton ATPase 116 kDa subunit a-like isoform X3	target from/to=[312-332]	-20	0.198	161	-24.14	2 16	312 332	14	0.9286	0.9286
scaffold_26053_4135	mja-miR-275	TRINITY_DN73612_c3_g3_i1	XP_018023257.1 homogentisate 1 2-dioxygenase-like	target from/to=[513-535]	-22.3	0.00373	159	-24.08	2 21	513 535	20	0.65	0.85
scaffold_26053_4135	mja-miR-275	TRINITY_DN73905_c2_g2_i9	XP_013163173.1 RING finger protein nhl-1-like isoform X1	target from/to=[1155-1176]	-22.8	0.344	173	-28.51	2 18	1155 1176	16	0.875	0.9375
scaffold_26053_4135	mja-miR-275	TRINITY_DN73712_c1_g1_i3	XP_021940012.1cyclin-G-associated kinase	target from/to=[681-703]	-20.7	0.0228	162	-24.43	2 16	680 703	16	0.875	0.875
scaffold_26053_4135	mja-miR-275	TRINITY_DN64643_c5_g1_i2	XP_015117498.1 CCR4-NOT transcription complex subunit 6-like isoform X1	target from/to=[264-286]	-20.1	0.318	151	-23.08	2 18	263 286	18	0.7778	0.7778
scaffold_26053_4135	mja-miR-275	TRINITY_DN64580_c1_g1_i2	XP_021922970.1catenin delta-2 isoform X1	target from/to=[915-934]	-20.6	0.0694	159	-24.43	2 20	915 934	18	0.8333	0.8333
scaffold_26053_4135	mja-miR-275	TRINITY_DN77944_c2_g1_i6	XP_013785078.1MICOS complex subunit MIC60-like	target from/to=[1722-1742]	-26.7	0.28	169	-28.03	2 20	1722 1742	18	0.8333	0.8889
scaffold_26053_4135	mja-miR-275	TRINITY_DN76713_c2_g1_i1	XP_008197896.1 vigilin	target from/to=[1830-1850]	-20	0.00267	155	-25.6	2 19	1829 1850	18	0.7778	0.8333
scaffold_26053_4135	mja-miR-275	TRINITY_DN77025_c0_g2_i2	XP_020913781.1uncharacterized protein LOC110251409	target from/to=[2223-2245]	-20.9	0.379	164	-27.34	2 18	2223 2245	17	0.8235	0.8824
scaffold_26053_4135	mja-miR-275	TRINITY_DN77602_c5_g1_i1	XP_013404582.1 WD repeat domain phosphoinositide-interacting protein 3-like	target from/to=[1706-1725]	-21.2	0.144	157	-23.25	2 21	1706 1725	19	0.6842	0.8421
scaffold_26053_4135	mja-miR-275	TRINITY_DN64580_c1_g1_i1	XP_018021513.1 catenin delta-2-like	target from/to=[816-835]	-20.6	0.0693	159	-24.43	2 20	816 835	18	0.8333	0.8333
scaffold_26053_4135	mja-miR-275	TRINITY_DN73712_c1_g1_i1	XP_021940004.1cyclin-G-associated kinase	target from/to=[681-703]	-20.7	0.0228	162	-24.43	2 16	680 703	16	0.875	0.875
scaffold_26053_4135	mja-miR-275	TRINITY_DN64580_c1_g1_i8	XP_021922972.1catenin delta-2 isoform X1	target from/to=[915-934]	-20.6	0.0688	159	-24.43	2 20	915 934	18	0.8333	0.8333
scaffold_26053_4135	mja-miR-275	TRINITY_DN63103_c3_g4_i2	XP_021925172.1homer protein homolog 2 isoform X2	target from/to=[10-32]	-20.6	0.213	158	-23.09	2 21	8 32	22	0.7273	0.7727
scaffold_26053_4135	mja-miR-275	TRINITY_DN59339_c0_g1_i1	XP_018012751.1 mitogen-activated protein kinase kinase kinase kinase 4-like	target from/to=[2122-2144]	-22.6	0.182	159	-26.48	2 21	2120 2144	22	0.6818	0.7727
scaffold_26053_4135	mja-miR-275	TRINITY_DN60284_c4_g5_i2	XP_021927189.1calcium-dependent secretion activator isoform X10	target from/to=[482-504]	-20.3	0.377	164	-22.38	2 18	753 775	17	0.8235	0.8824
scaffold_26053_4135	mja-miR-275	TRINITY_DN74003_c4_g1_i1	XP_018356870.1 F-box/WD repeat-containing protein 5 isoform X1	target from/to=[295-313]	-22.4	0.297	159	-24.28	2 16	1575 1596	14	0.8571	0.8571
scaffold_26053_4135	mja-miR-275	TRINITY_DN58881_c4_g3_i1	XP_021921773.1leucine-zipper-like transcriptional regulator 1 isoform X3	target from/to=[63-81]	-22.4	0.155	153	-24.67	2 20	63 81	18	0.8333	0.8333
scaffold_26053_4135	mja-miR-275	TRINITY_DN74440_c3_g4_i1	XP_020812735.1 mucin-17	target from/to=[244-266]	-20	0.0235	153	-24.55	2 21	245 266	20	0.75	0.75
scaffold_26053_4135	mja-miR-275	TRINITY_DN60951_c3_g6_i1	XP_006821570.1 leucine zipper transcription factor-like protein 1-like	target from/to=[90-111]	-24.1	0.253	176	-27.41	2 21	90 111	19	0.8421	0.8421
scaffold_26053_4135	mja-miR-275	TRINITY_DN62432_c0_g1_i1	XP_021914736.1USP6 N-terminal-like protein	target from/to=[768-789]	-21.1	0.0301	165	-23.56	2 20	769 789	18	0.7778	0.8889
scaffold_26053_4135	mja-miR-275	TRINITY_DN75554_c6_g3_i1	NP_001299330.126S proteasome non-ATPase regulatory subunit 11	target from/to=[1206-1225]	-20.6	0.0989	147	-24.16	2 21	1204 1225	21	0.6667	0.8095
scaffold_26053_4135	mja-miR-275	TRINITY_DN75925_c0_g1_i3	XP_021927755.1CD109 antigen-like isoform X1	target from/to=[3784-3803]	-25.5	0.156	169	-31.04	2 21	3784 3803	19	0.8421	0.8421
scaffold_27238_4220	Cma-pmiR-13	TRINITY_DN78403_c3_g1_i7	XP_011430144.1 testis-expressed sequence 264 protein	target from/to=[832-853]	-20.1	0.0187	160	-24.92	2 17	832 853	15	0.8	0.8667
scaffold_294_506	Cma-pmiR-6	TRINITY_DN71218_c1_g5_i4	XP_021925566.1phosphatidate phosphatase LPIN2 isoform X2	target from/to=[594-615]	-20.6	0.161	170	-22.81	2 19	593 615	17	0.8235	0.8824
scaffold_294_506	Cma-pmiR-6	TRINITY_DN72092_c10_g2_i1	XP_018020604.1 serine/arginine-rich splicing factor 2-like	target from/to=[349-373]	-22.6	0.222	164	-26.11	2 22	349 373	22	0.7273	0.7727
scaffold_294_506	Cma-pmiR-6	TRINITY_DN71218_c1_g5_i2	XP_021925566.1phosphatidate phosphatase LPIN2 isoform X2	target from/to=[594-615]	-20.6	0.161	170	-22.81	2 19	593 615	17	0.8235	0.8824
scaffold_294_506	Cma-pmiR-6	TRINITY_DN70557_c1_g2_i1	XP_018009679.1 DNA repair protein REV1-like	target from/to=[2825-2845]	-20.4	0.00356	155	-21.04	2 21	2826 2845	19	0.7368	0.8421
scaffold_294_506	Cma-pmiR-6	TRINITY_DN77864_c5_g1_i1	XP_018332407.1 beta-1 3-glucosyltransferase	target from/to=[42-63]	-20.4	0.19	161	-21.99	2 18	41 63	16	0.75	0.875
scaffold_294_506	Cma-pmiR-6	TRINITY_DN73051_c1_g6_i1	XP_018010390.1 zinc finger protein Noc-like	target from/to=[819-841]	-20.9	0.305	164	-29.18	2 21	819 841	19	0.6842	0.8421
scaffold_294_506	Cma-pmiR-6	TRINITY_DN67909_c1_g1_i4	NP_001034491.1chitin synthase 1	target from/to=[1073-1095]	-22.1	0.231	167	-25.24	2 22	1074 1095	20	0.75	0.85
scaffold_294_506	Cma-pmiR-6	TRINITY_DN77413_c1_g2_i4	XP_021928578.1uncharacterized protein LOC110834013 isoform X14	target from/to=[505-526]	-26.1	0.248	157	-22.73	2 22	312 331	20	0.7	0.8
scaffold_294_506	Cma-pmiR-6	TRINITY_DN66657_c0_g8_i1	XP_016315217.1 piggyBac transposable element-derived protein 2-like	target from/to=[1271-1293]	-21.2	0.33	168	-24.05	2 21	1271 1293	19	0.7368	0.8421
scaffold_294_506	Cma-pmiR-6	TRINITY_DN59313_c0_g4_i1	XP_014274419.1 protein grainyhead isoform X3	target from/to=[1987-2007]	-20.1	0.0448	169	-22.94	2 22	1985 2007	20	0.7	0.85
scaffold_294_506	Cma-pmiR-6	TRINITY_DN60788_c5_g2_i4	XP_018027408.1 serine-rich adhesin for platelets-like	target from/to=[193-219]	-21.4	0.00997	160	-20.39	2 21	197 219	19	0.6842	0.7895
scaffold_294_506	Cma-pmiR-6	TRINITY_DN72393_c2_g3_i1	XP_021939541.1cationic amino acid transporter 4 isoform X1	target from/to=[515-536]	-22.7	0.179	168	-26.27	2 22	513 536	21	0.7143	0.8571
scaffold_294_506	Cma-pmiR-6	TRINITY_DN65974_c4_g1_i1	XP_022244007.1ubiquitin carboxyl-terminal hydrolase 24-like	target from/to=[2768-2790]	-28.2	0.0336	173	-30.52	2 22	2768 2790	20	0.75	0.85
scaffold_294_506	Cma-pmiR-6	TRINITY_DN75412_c3_g3_i1	XP_018903812.1 transcription factor CP2-like protein 1 isoform X1	target from/to=[2693-2714]	-23.3	0.0488	163	-25.9	2 22	2693 2714	20	0.7	0.85
scaffold_294_506	Cma-pmiR-6	TRINITY_DN76414_c0_g1_i1	XP_011451816.1PREDICTED: uncharacterized protein LOC105345383	target from/to=[843-866]	-23.7	0.15	164	-28.73	2 22	843 866	21	0.7143	0.8095
scaffold_294_506	Cma-pmiR-6	TRINITY_DN61710_c2_g1_i1	XP_021696283.1protein bric-a-brac 1 isoform X1	target from/to=[345-365]	-20.1	0.0738	163	-23.33	2 20	343 365	18	0.7222	0.8333
scaffold_294_506	Cma-pmiR-6	TRINITY_DN64433_c2_g1_i1	XP_018008599.1 WD repeat-containing protein 70-like	target from/to=[299-320]	-20.8	0.23	164	-25.59	2 19	299 320	17	0.8235	0.8824
scaffold_294_506	Cma-pmiR-6	TRINITY_DN58579_c1_g1_i3	XP_018012326.1 ubiquitin carboxyl-terminal hydrolase 2-like isoform X5	target from/to=[1987-2008]	-24.4	0.1	171	-29.17	2 22	1987 2008	20	0.75	0.9
scaffold_294_506	Cma-pmiR-6	TRINITY_DN73759_c0_g1_i6	XP_003088200.1hypothetical protein CRE_03576	target from/to=[146-169]	-22.3	0.367	163	-25.88	2 21	146 169	20	0.75	0.8
scaffold_298625_11122	Cma-pmiR-167	TRINITY_DN74976_c3_g1_i12	XP_021938460.1(E3-independent) E2 ubiquitin-conjugating enzyme UBE2O-like isoform X2	target from/to=[4777-4803]	-21.4	0.0193	165	-24.31	2 23	4777 4803	23	0.6957	0.7826
scaffold_298625_11122	Cma-pmiR-167	TRINITY_DN74976_c3_g1_i3	XP_021938460.1(E3-independent) E2 ubiquitin-conjugating enzyme UBE2O-like isoform X2	target from/to=[3239-3265]	-21.4	0.0193	165	-24.31	2 23	3239 3265	23	0.6957	0.7826
scaffold_298625_11122	Cma-pmiR-167	TRINITY_DN63536_c3_g1_i3	XP_012281191.1 polymerase delta-interacting protein 3-like	target from/to=[332-356]	-21	0.032	156	-23.59	2 23	333 356	21	0.7143	0.7143
scaffold_298625_11122	Cma-pmiR-167	TRINITY_DN63536_c3_g1_i5	XP_022195465.1polymerase delta-interacting protein 3-like	target from/to=[332-356]	-21	0.032	156	-23.59	2 23	333 356	21	0.7143	0.7143
scaffold_298625_11122	Cma-pmiR-167	TRINITY_DN63880_c6_g3_i1	XP_018897798.1 tethering factor for nuclear proteasome sts1	target from/to=[1181-1205]	-25.6	0.0128	153	-29.34	2 15	1180 1205	14	0.8571	0.8571
scaffold_298625_11122	Cma-pmiR-167	TRINITY_DN63898_c1_g2_i3	XP_018024609.1 TNF receptor-associated factor 6-like	target from/to=[125-152]	-21.2	0.109	164	-23.7	2 22	127 152	21	0.7619	0.7619
scaffold_298625_11122	Cma-pmiR-167	TRINITY_DN69880_c5_g1_i10	XP_018011567.1 ral GTPase-activating protein subunit beta-like	target from/to=[1260-1283]	-24.7	0.02	159	-27.49	2 19	1261 1283	17	0.8235	0.8235
scaffold_298625_11122	Cma-pmiR-167	TRINITY_DN69880_c5_g1_i10	XP_018011567.1 ral GTPase-activating protein subunit beta-like	target from/to=[1260-1283]	-24.7	0.02	147	-22.97	2 15	844 866	13	0.8462	0.8462
scaffold_298625_11122	Cma-pmiR-167	TRINITY_DN69880_c5_g1_i3	XP_018011567.1 ral GTPase-activating protein subunit beta-like	target from/to=[1260-1283]	-24.7	0.0199	147	-22.97	2 15	844 866	13	0.8462	0.8462
scaffold_298625_11122	Cma-pmiR-167	TRINITY_DN69880_c5_g1_i3	XP_018011567.1 ral GTPase-activating protein subunit beta-like	target from/to=[1260-1283]	-24.7	0.0199	159	-27.49	2 19	1261 1283	17	0.8235	0.8235
scaffold_298625_11122	Cma-pmiR-167	TRINITY_DN69880_c5_g1_i4	XP_018011567.1 ral GTPase-activating protein subunit beta-like	target from/to=[1260-1283]	-24.7	0.02	147	-22.97	2 15	844 866	13	0.8462	0.8462
scaffold_298625_11122	Cma-pmiR-167	TRINITY_DN63342_c6_g1_i3	XP_022225056.1lipoyltransferase 1 mitochondrial	target from/to=[268-295]	-24.7	0.0387	161	-24.7	2 16	272 295	14	0.9286	0.9286
scaffold_298625_11122	Cma-pmiR-167	TRINITY_DN63342_c6_g1_i4	XP_018020751.1 lipoyltransferase 1 mitochondrial-like	target from/to=[268-295]	-24.7	0.039	161	-24.7	2 16	272 295	14	0.9286	0.9286
scaffold_298625_11122	Cma-pmiR-167	TRINITY_DN63536_c3_g1_i1	XP_012281191.1 polymerase delta-interacting protein 3-like	target from/to=[332-356]	-21	0.0321	156	-23.59	2 23	333 356	21	0.7143	0.7143
scaffold_298625_11122	Cma-pmiR-167	TRINITY_DN63536_c3_g1_i2	XP_022195465.1polymerase delta-interacting protein 3-like	target from/to=[332-356]	-21	0.032	156	-23.59	2 23	333 356	21	0.7143	0.7143
scaffold_298625_11122	Cma-pmiR-167	TRINITY_DN70862_c2_g3_i4	XP_015587285.1 DNA-binding protein P3A2 isoform X2	target from/to=[1555-1581]	-24.56	0.0713	142	-20.85	2 23	523 548	23	0.6522	0.6957
scaffold_298625_11122	Cma-pmiR-167	TRINITY_DN70883_c3_g1_i1	XP_018023555.1PREDICTED: uncharacterized protein LOC108679447	target from/to=[529-554]	-22.8	0.0539	162	-26.4	2 24	529 554	23	0.6957	0.7391
scaffold_298625_11122	Cma-pmiR-167	TRINITY_DN70883_c3_g1_i2	XP_018023555.1PREDICTED: uncharacterized protein LOC108679447	target from/to=[529-554]	-22.8	0.0544	162	-26.4	2 24	529 554	23	0.6957	0.7391
scaffold_298625_11122	Cma-pmiR-167	TRINITY_DN70883_c3_g1_i3	XP_002415642.1pheromone and odorant receptor putative	target from/to=[1160-1185]	-22.8	0.0545	150	-28.78	2 24	691 712	22	0.6818	0.7273
scaffold_298625_11122	Cma-pmiR-167	TRINITY_DN70883_c3_g1_i3	XP_002415642.1pheromone and odorant receptor putative	target from/to=[1160-1185]	-22.8	0.0545	162	-26.4	2 24	1160 1185	23	0.6957	0.7391
scaffold_298625_11122	Cma-pmiR-167	TRINITY_DN70949_c3_g3_i1	XP_018023932.1 RNA-directed DNA polymerase from mobile element jockey-like	target from/to=[128-151]	-22.3	0.317	160	-26.47	2 17	127 151	15	0.8	0.8667
scaffold_298625_11122	Cma-pmiR-167	TRINITY_DN71053_c4_g4_i1	XP_018025336.1 proline-rich protein 36-like	target from/to=[1632-1656]	-22.2	0.177	167	-28.14	2 23	1632 1656	22	0.7273	0.8636
scaffold_298625_11122	Cma-pmiR-167	TRINITY_DN71194_c8_g1_i1	XP_018026946.1 nucleoprotein TPR-like isoform X1	target from/to=[345-370]	-23.9	0.127	170	-28.57	2 22	346 370	21	0.8095	0.8571
scaffold_298625_11122	Cma-pmiR-167	TRINITY_DN71194_c8_g1_i1	XP_018026946.1 nucleoprotein TPR-like isoform X1	target from/to=[345-370]	-23.9	0.127	153	-28.74	2 23	814 841	24	0.625	0.7083
scaffold_298625_11122	Cma-pmiR-167	TRINITY_DN69880_c5_g1_i4	XP_018011567.1 ral GTPase-activating protein subunit beta-like	target from/to=[1260-1283]	-24.7	0.02	159	-27.49	2 19	1261 1283	17	0.8235	0.8235
scaffold_298625_11122	Cma-pmiR-167	TRINITY_DN70305_c0_g3_i1	XP_014601071.1 protein transport protein Sec24A	target from/to=[74-98]	-20.5	0.227	153	-26.05	2 23	73 98	22	0.6364	0.7273
scaffold_298625_11122	Cma-pmiR-167	TRINITY_DN70413_c3_g1_i1	XP_013182211.1PREDICTED: uncharacterized protein LOC106128388	target from/to=[1110-1133]	-22.72	0.0248	161	-26.85	2 24	1110 1133	22	0.7273	0.7273
scaffold_298625_11122	Cma-pmiR-167	TRINITY_DN70862_c2_g3_i4	XP_015587285.1 DNA-binding protein P3A2 isoform X2	target from/to=[1555-1581]	-24.56	0.0713	146	-22.23	2 15	269 293	13	0.7692	0.7692
scaffold_298625_11122	Cma-pmiR-167	TRINITY_DN71539_c4_g2_i5	XP_019535534.1 titin-like isoform X2	target from/to=[33-57]	-21.22	0.000633	153	-23.02	2 16	34 57	14	0.8571	0.8571
scaffold_298625_11122	Cma-pmiR-167	TRINITY_DN71551_c2_g1_i11	XP_018024988.1 hemocyte protein-glutamine gamma-glutamyltransferase-like	target from/to=[2472-2494]	-23	0.0197	160	-26.08	2 19	2471 2494	17	0.7647	0.8824
scaffold_298625_11122	Cma-pmiR-167	TRINITY_DN71617_c3_g1_i1	XP_022239691.1WAP four-disulfide core domain protein 1-like isoform X3	target from/to=[171-196]	-24.86	0.124	170	-26.45	2 23	172 196	21	0.7619	0.7619
scaffold_298625_11122	Cma-pmiR-167	TRINITY_DN71715_c0_g1_i1	XP_018025198.1 tetratricopeptide repeat protein 5-like	target from/to=[1197-1221]	-22.4	0.176	172	-26.56	2 24	1197 1221	23	0.7826	0.8261
scaffold_298625_11122	Cma-pmiR-167	TRINITY_DN71729_c2_g3_i2	XP_015903133.1sorting nexin-6 isoform X2	target from/to=[682-708]	-20.5	0.141	148	-22.66	2 22	683 708	21	0.6667	0.6667
scaffold_298625_11122	Cma-pmiR-167	TRINITY_DN71729_c2_g3_i3	XP_015903133.1sorting nexin-6 isoform X2	target from/to=[1214-1240]	-20.5	0.141	148	-22.66	2 22	1215 1240	21	0.6667	0.6667
scaffold_298625_11122	Cma-pmiR-167	TRINITY_DN71865_c0_g1_i4	XP_021930703.1MAU2 chromatid cohesion factor homolog isoform X2	target from/to=[272-296]	-21.3	0.0113	159	-25.39	2 24	272 296	22	0.6364	0.7273
scaffold_298625_11122	Cma-pmiR-167	TRINITY_DN71890_c0_g1_i2	XP_012263830.1protein C19orf12 homolog	target from/to=[836-862]	-25.3	0.065	173	-30.7	2 23	836 862	23	0.7826	0.7826
scaffold_298625_11122	Cma-pmiR-167	TRINITY_DN71947_c8_g1_i1	XP_015757233.1 WASH complex subunit CCDC53-like	target from/to=[726-752]	-26.2	0.121	168	-29.93	2 24	726 752	25	0.76	0.76
scaffold_298625_11122	Cma-pmiR-167	TRINITY_DN72092_c10_g2_i1	XP_018020604.1 serine/arginine-rich splicing factor 2-like	target from/to=[355-378]	-24.92	0.222	164	-29.2	2 23	355 378	21	0.7619	0.7619
scaffold_298625_11122	Cma-pmiR-167	TRINITY_DN72653_c1_g4_i3	XP_021920055.1uncharacterized protein LOC110830013	target from/to=[1148-1172]	-20	0.135	158	-23.4	2 23	1148 1172	21	0.6667	0.7143
scaffold_298625_11122	Cma-pmiR-167	TRINITY_DN72705_c0_g3_i1	XP_011663659.1 RNA-directed DNA polymerase from mobile element jockey-like	target from/to=[126-150]	-20.6	0.0428	160	-25.9	2 24	126 150	23	0.6957	0.7826
scaffold_298625_11122	Cma-pmiR-167	TRINITY_DN72960_c4_g4_i1	XP_018027406.1 titin-like	target from/to=[786-812]	-23.7	0.0808	172	-27.96	2 24	786 812	25	0.76	0.8
scaffold_298625_11122	Cma-pmiR-167	TRINITY_DN72964_c0_g2_i2	XP_021346293.1vacuolar protein sorting-associated protein 33A-like isoform X2	target from/to=[561-587]	-23.4	0.305	158	-28.35	2 24	561 587	24	0.625	0.75
scaffold_298625_11122	Cma-pmiR-167	TRINITY_DN73018_c4_g5_i1	XP_015837072.1 N-terminal kinase-like protein	target from/to=[76-102]	-20.5	0.101	164	-26.2	2 18	77 102	17	0.8235	0.8824
scaffold_298625_11122	Cma-pmiR-167	TRINITY_DN73206_c5_g2_i1	XP_021913765.1interference hedgehog-like isoform X2	target from/to=[327-350]	-20.1	0.0636	141	-24.14	2 10	108 132	8	0.875	1
scaffold_298625_11122	Cma-pmiR-167	TRINITY_DN73533_c0_g1_i6	XP_013393362.1PREDICTED: uncharacterized protein LOC106161058	target from/to=[1340-1361]	-23.7	0.0546	165	-27.81	2 24	1340 1361	22	0.8182	0.8182
scaffold_298625_11122	Cma-pmiR-167	TRINITY_DN74244_c2_g4_i1	XP_019626738.1 probable ATP-dependent RNA helicase YTHDC2 isoform X1	target from/to=[170-194]	-21.8	0.174	163	-24.48	2 20	170 194	18	0.7778	0.7778
scaffold_298625_11122	Cma-pmiR-167	TRINITY_DN74581_c3_g4_i1	XP_019629436.1 ubiquitin carboxyl-terminal hydrolase 10-like isoform X2	target from/to=[2418-2439]	-20.7	0.00395	164	-26.86	2 24	2415 2439	23	0.7391	0.7826
scaffold_298625_11122	Cma-pmiR-167	TRINITY_DN74976_c3_g1_i10	XP_021938460.1(E3-independent) E2 ubiquitin-conjugating enzyme UBE2O-like isoform X2	target from/to=[2761-2787]	-21.4	0.0193	165	-24.31	2 23	2761 2787	23	0.6957	0.7826
scaffold_298625_11122	Cma-pmiR-167	TRINITY_DN74976_c3_g1_i10	XP_021938460.1(E3-independent) E2 ubiquitin-conjugating enzyme UBE2O-like isoform X2	target from/to=[2761-2787]	-21.4	0.0193	149	-22.38	2 23	1174 1197	22	0.7273	0.7273
scaffold_298625_11122	Cma-pmiR-167	TRINITY_DN74976_c3_g1_i12	XP_021938460.1(E3-independent) E2 ubiquitin-conjugating enzyme UBE2O-like isoform X2	target from/to=[4777-4803]	-21.4	0.0193	149	-22.38	2 23	1519 1542	22	0.7273	0.7273
scaffold_298625_11122	Cma-pmiR-167	TRINITY_DN37306_c0_g1_i1	XP_017110345.1 soluble guanylate cyclase 88E isoform X1	target from/to=[298-322]	-24.6	0.219	168	-26.71	2 23	299 322	21	0.7619	0.8095
scaffold_298625_11122	Cma-pmiR-167	TRINITY_DN49327_c0_g1_i1	XP_018024184.1 ribonuclease P protein subunit drpp30-like	target from/to=[304-327]	-21.5	0.0418	156	-21.83	2 24	305 327	22	0.6818	0.7273
scaffold_298625_11122	Cma-pmiR-167	TRINITY_DN55632_c0_g2_i1	XP_018019402.1 protein slit-like	target from/to=[3-28]	-22.5	0.0335	162	-27.9	2 23	3 28	23	0.7391	0.8261
scaffold_298625_11122	Cma-pmiR-167	TRINITY_DN74976_c3_g1_i3	XP_021938460.1(E3-independent) E2 ubiquitin-conjugating enzyme UBE2O-like isoform X2	target from/to=[3239-3265]	-21.4	0.0193	149	-22.38	2 23	1174 1197	22	0.7273	0.7273
scaffold_298625_11122	Cma-pmiR-167	TRINITY_DN74976_c3_g1_i6	XP_021938460.1(E3-independent) E2 ubiquitin-conjugating enzyme UBE2O-like isoform X2	target from/to=[2725-2751]	-21.4	0.0193	165	-24.31	2 23	2725 2751	23	0.6957	0.7826
scaffold_298625_11122	Cma-pmiR-167	TRINITY_DN74976_c3_g1_i6	XP_021938460.1(E3-independent) E2 ubiquitin-conjugating enzyme UBE2O-like isoform X2	target from/to=[2725-2751]	-21.4	0.0193	149	-22.38	2 23	1174 1197	22	0.7273	0.7273
scaffold_298625_11122	Cma-pmiR-167	TRINITY_DN75003_c2_g1_i4	XP_022249211.1protogenin-like isoform X2	target from/to=[1917-1939]	-20.4	0.13	156	-22.08	2 17	4259 4283	15	0.7333	0.8667
scaffold_298625_11122	Cma-pmiR-167	TRINITY_DN75003_c2_g1_i4	XP_022249211.1protogenin-like isoform X2	target from/to=[1917-1939]	-20.4	0.13	141	-26.44	2 15	1914 1939	14	0.7143	0.7857
scaffold_298625_11122	Cma-pmiR-167	TRINITY_DN75062_c3_g1_i1	XP_018007232.1 G2/mitotic-specific cyclin-A-like	target from/to=[961-987]	-22	0.1	160	-28.91	2 13	963 987	11	1	1
scaffold_298625_11122	Cma-pmiR-167	TRINITY_DN75062_c3_g1_i2	XP_018007232.1 G2/mitotic-specific cyclin-A-like	target from/to=[785-811]	-22	0.0996	160	-28.91	2 13	787 811	11	1	1
scaffold_298625_11122	Cma-pmiR-167	TRINITY_DN75260_c1_g1_i2	XP_015519815.1 baculoviral IAP repeat-containing protein 6-like	target from/to=[4979-5004]	-21.5	0.0141	154	-24.74	2 15	3223 3247	13	0.8462	0.8462
scaffold_298625_11122	Cma-pmiR-167	TRINITY_DN75260_c1_g1_i2	XP_015519815.1 baculoviral IAP repeat-containing protein 6-like	target from/to=[3224-3247]	-20.92	0.00851	154	-24.74	2 15	3223 3247	13	0.8462	0.8462
scaffold_298625_11122	Cma-pmiR-167	TRINITY_DN75412_c3_g3_i1	XP_018903812.1 transcription factor CP2-like protein 1 isoform X1	target from/to=[1765-1786]	-22.5	0.0564	162	-27	2 23	1763 1786	22	0.7273	0.8182
scaffold_298625_11122	Cma-pmiR-167	TRINITY_DN75522_c0_g2_i2	XP_022257318.1golgin subfamily B member 1-like isoform X6	target from/to=[2377-2403]	-21	0.00915	160	-25.33	2 24	2379 2403	23	0.6957	0.7826
scaffold_298625_11122	Cma-pmiR-167	TRINITY_DN76814_c1_g2_i1	XP_018019688.1PREDICTED: uncharacterized protein LOC108676156	target from/to=[1625-1648]	-27.1	0.00375	158	-21.84	2 19	2258 2282	17	0.7059	0.8235
scaffold_298625_11122	Cma-pmiR-167	TRINITY_DN76893_c1_g3_i11	XP_021926196.1mitogen-activated protein kinase-binding protein 1 isoform X3	target from/to=[1128-1150]	-22.02	0.324	152	-29.07	2 23	1127 1150	21	0.619	0.7619
scaffold_298625_11122	Cma-pmiR-167	TRINITY_DN76893_c1_g3_i14	XP_021926194.1mitogen-activated protein kinase-binding protein 1 isoform X2	target from/to=[658-680]	-22.02	0.324	152	-29.07	2 23	657 680	21	0.619	0.7619
scaffold_298625_11122	Cma-pmiR-167	TRINITY_DN76893_c1_g3_i20	XP_021926198.1mitogen-activated protein kinase-binding protein 1 isoform X4	target from/to=[658-680]	-22.02	0.324	152	-29.07	2 23	657 680	21	0.619	0.7619
scaffold_298625_11122	Cma-pmiR-167	TRINITY_DN76893_c1_g3_i6	XP_021926198.1mitogen-activated protein kinase-binding protein 1 isoform X4	target from/to=[1128-1150]	-22.02	0.324	152	-29.07	2 23	1127 1150	21	0.619	0.7619
scaffold_298625_11122	Cma-pmiR-167	TRINITY_DN77473_c1_g2_i4	XP_015190375.1 alpha-2-macroglobulin-like	target from/to=[156-181]	-20.8	0.181	158	-20.72	2 19	157 181	17	0.7647	0.7647
scaffold_298625_11122	Cma-pmiR-167	TRINITY_DN77572_c0_g1_i1	XP_022248582.1tudor domain-containing protein 7-like isoform X1	target from/to=[297-320]	-20.1	0.0247	151	-23.08	2 16	296 320	14	0.7857	0.7857
scaffold_298625_11122	Cma-pmiR-167	TRINITY_DN77572_c0_g1_i10	XP_013780709.1tudor domain-containing protein 7-like isoform X2	target from/to=[721-744]	-20.1	0.0248	151	-23.08	2 16	720 744	14	0.7857	0.7857
scaffold_298625_11122	Cma-pmiR-167	TRINITY_DN77572_c0_g1_i2	XP_013780709.1tudor domain-containing protein 7-like isoform X2	target from/to=[900-923]	-20.1	0.0248	151	-23.08	2 16	899 923	14	0.7857	0.7857
scaffold_298625_11122	Cma-pmiR-167	TRINITY_DN77572_c0_g1_i7	XP_022248582.1tudor domain-containing protein 7-like isoform X1	target from/to=[900-923]	-20.1	0.0248	151	-23.08	2 16	899 923	14	0.7857	0.7857
scaffold_298625_11122	Cma-pmiR-167	TRINITY_DN78202_c4_g1_i14	XP_022081471.1putative helicase MOV-10 isoform X3	target from/to=[447-471]	-20.4	0.338	160	-24.81	2 21	447 471	19	0.6316	0.8421
scaffold_298625_11122	Cma-pmiR-167	TRINITY_DN78202_c4_g1_i15	XP_022081472.1putative helicase MOV-10 isoform X3	target from/to=[447-471]	-20.4	0.338	160	-24.81	2 21	447 471	19	0.6316	0.8421
scaffold_298625_11122	Cma-pmiR-167	TRINITY_DN78202_c4_g1_i7	XP_022081466.1putative helicase MOV-10 isoform X1	target from/to=[396-420]	-20.4	0.336	160	-24.81	2 21	396 420	19	0.6316	0.8421
scaffold_298625_11122	Cma-pmiR-167	TRINITY_DN78202_c4_g1_i8	XP_015760441.1 putative helicase MOV-10	target from/to=[447-471]	-20.4	0.341	141	-23.09	2 10	2582 2606	8	0.875	1
scaffold_298625_11122	Cma-pmiR-167	TRINITY_DN78202_c4_g1_i8	XP_015760441.1 putative helicase MOV-10	target from/to=[447-471]	-20.4	0.341	160	-24.81	2 21	447 471	19	0.6316	0.8421
scaffold_298625_11122	Cma-pmiR-167	TRINITY_DN78239_c4_g1_i1	XP_018007880.1 protein arginine N-methyltransferase 5-like	target from/to=[2291-2314]	-21	0.1	146	-21.06	2 20	415 440	19	0.6842	0.6842
scaffold_298625_11122	Cma-pmiR-167	TRINITY_DN78239_c4_g1_i1	XP_018007880.1 protein arginine N-methyltransferase 5-like	target from/to=[2291-2314]	-21	0.1	152	-25.02	2 19	2291 2314	17	0.7647	0.7647
scaffold_298625_11122	Cma-pmiR-167	TRINITY_DN78272_c3_g1_i2	XP_018027642.1 structural maintenance of chromosomes protein 1A-like	target from/to=[2436-2459]	-24.9	0.294	172	-31.06	2 23	2436 2459	21	0.8095	0.8095
scaffold_298625_11122	Cma-pmiR-167	TRINITY_DN78603_c6_g2_i1	XP_018023643.1 BRCA1-associated protein-like	target from/to=[1237-1260]	-21	0.33	150	-24.83	2 23	1194 1218	21	0.619	0.6667
scaffold_298625_11122	Cma-pmiR-167	TRINITY_DN78603_c6_g2_i1	XP_018023643.1 BRCA1-associated protein-like	target from/to=[1237-1260]	-21	0.33	145	-26.1	2 10	1236 1260	8	1	1
scaffold_298625_11122	Cma-pmiR-167	TRINITY_DN78603_c6_g2_i2	XP_018023643.1 BRCA1-associated protein-like	target from/to=[829-852]	-21	0.329	150	-24.83	2 23	786 810	21	0.619	0.6667
scaffold_298625_11122	Cma-pmiR-167	TRINITY_DN78603_c6_g2_i2	XP_018023643.1 BRCA1-associated protein-like	target from/to=[829-852]	-21	0.329	145	-26.1	2 10	828 852	8	1	1
scaffold_298625_11122	Cma-pmiR-167	TRINITY_DN9691_c0_g1_i1	XP_018432223.1 gamma-tubulin complex component 6	target from/to=[68-94]	-21.8	0.0244	159	-26.92	2 24	70 94	22	0.6364	0.7273
scaffold_298625_11122	Cma-pmiR-167	TRINITY_DN64047_c0_g2_i1	XP_015124639.1PREDICTED: uncharacterized protein LOC107046530 isoform X1	target from/to=[1017-1041]	-20.1	0.0634	162	-25.04	2 15	1017 1041	13	0.9231	0.9231
scaffold_298625_11122	Cma-pmiR-167	TRINITY_DN64439_c2_g1_i2	XP_021936659.1GPI inositol-deacylase isoform X1	target from/to=[1293-1315]	-21.4	0.204	148	-28.95	2 15	1553 1576	13	0.8462	0.8462
scaffold_298625_11122	Cma-pmiR-167	TRINITY_DN64439_c2_g1_i2	XP_021936659.1GPI inositol-deacylase isoform X1	target from/to=[1293-1315]	-21.4	0.204	170	-28.62	2 23	2011 2035	21	0.7143	0.8095
scaffold_298625_11122	Cma-pmiR-167	TRINITY_DN64439_c2_g1_i2	XP_021936659.1GPI inositol-deacylase isoform X1	target from/to=[1555-1576]	-23.4	0.153	148	-28.95	2 15	1553 1576	13	0.8462	0.8462
scaffold_298625_11122	Cma-pmiR-167	TRINITY_DN64439_c2_g1_i2	XP_021936659.1GPI inositol-deacylase isoform X1	target from/to=[1555-1576]	-23.4	0.153	170	-28.62	2 23	2011 2035	21	0.7143	0.8095
scaffold_298625_11122	Cma-pmiR-167	TRINITY_DN64503_c2_g3_i1	XP_018022154.1 stromal membrane-associated protein 1-like	target from/to=[237-261]	-36	0.344	191	-39.64	2 24	237 261	22	0.7727	0.9545
scaffold_298625_11122	Cma-pmiR-167	TRINITY_DN64503_c2_g3_i2	XP_018022154.1 stromal membrane-associated protein 1-like	target from/to=[237-261]	-36	0.344	191	-39.64	2 24	237 261	22	0.7727	0.9545
scaffold_298625_11122	Cma-pmiR-167	TRINITY_DN64665_c0_g1_i9	XP_021930595.1E3 ubiquitin-protein ligase UBR2	target from/to=[532-557]	-23.2	0.0462	152	-23.82	2 23	2396 2419	21	0.6667	0.7143
scaffold_298625_11122	Cma-pmiR-167	TRINITY_DN65689_c2_g1_i2	XP_014252126.1 FH2 domain-containing protein 1 isoform X3	target from/to=[3091-3115]	-21.6	0.18	158	-22.76	2 23	1834 1858	21	0.6667	0.7143
scaffold_298625_11122	Cma-pmiR-167	TRINITY_DN65689_c2_g1_i2	XP_014252126.1 FH2 domain-containing protein 1 isoform X3	target from/to=[3091-3115]	-21.6	0.18	163	-28.01	2 16	3091 3115	14	0.8571	0.9286
scaffold_298625_11122	Cma-pmiR-167	TRINITY_DN65774_c1_g2_i1	XP_018020234.1 E3 ubiquitin-protein ligase MYCBP2-like	target from/to=[558-581]	-20.7	0.314	146	-22.18	2 15	1 15	13	0.7692	0.7692
scaffold_298625_11122	Cma-pmiR-167	TRINITY_DN65774_c1_g2_i1	XP_018020234.1 E3 ubiquitin-protein ligase MYCBP2-like	target from/to=[558-581]	-20.7	0.314	153	-23.5	2 24	558 581	22	0.6364	0.7273
scaffold_298625_11122	Cma-pmiR-167	TRINITY_DN65900_c0_g1_i2	XP_022106814.1NADPH oxidase 4-like isoform X1	target from/to=[1045-1066]	-21.3	0.256	162	-26.4	2 21	1043 1066	19	0.7895	0.7895
scaffold_298625_11122	Cma-pmiR-167	TRINITY_DN66251_c0_g4_i2	XP_018024842.1 trithorax group protein osa-like isoform X1	target from/to=[5-31]	-20.6	0.369	142	-20.92	2 11	1498 1522	9	0.8889	0.8889
scaffold_298625_11122	Cma-pmiR-167	TRINITY_DN66251_c0_g4_i2	XP_018024842.1 trithorax group protein osa-like isoform X1	target from/to=[5-31]	-20.6	0.369	145	-21.41	2 10	7 31	8	1	1
scaffold_298625_11122	Cma-pmiR-167	TRINITY_DN66251_c0_g4_i4	XP_006566728.1 trithorax group protein osa isoform X4	target from/to=[5-31]	-20.6	0.366	145	-21.41	2 10	7 31	8	1	1
scaffold_298625_11122	Cma-pmiR-167	TRINITY_DN66637_c3_g1_i2	XP_002425133.1slingshot dual specificity phosphatase putative	target from/to=[3906-3930]	-20.7	0.0365	160	-24.37	2 24	3908 3930	22	0.7273	0.7273
scaffold_298625_11122	Cma-pmiR-167	TRINITY_DN66692_c0_g4_i1	XP_012214950.1 PERQ amino acid-rich with GYF domain-containing protein 2	target from/to=[660-683]	-22.6	0.0448	159	-23.82	2 23	661 683	21	0.6667	0.8095
scaffold_298625_11122	Cma-pmiR-167	TRINITY_DN66692_c0_g4_i3	XP_012214950.1 PERQ amino acid-rich with GYF domain-containing protein 2	target from/to=[639-662]	-22.6	0.0448	159	-23.82	2 23	640 662	21	0.6667	0.8095
scaffold_298625_11122	Cma-pmiR-167	TRINITY_DN66946_c4_g6_i2	XP_020711444.1ubiquinone biosynthesis monooxygenase COQ6 mitochondrial isoform X1	target from/to=[818-841]	-20.5	0.0619	148	-25.38	2 14	816 841	13	0.8462	0.8462
scaffold_298625_11122	Cma-pmiR-167	TRINITY_DN67247_c1_g2_i1	XP_017944215.1 RNA-directed DNA polymerase from mobile element jockey-like	target from/to=[313-336]	-20.6	0.308	169	-23.87	2 24	313 336	22	0.7273	0.8182
scaffold_298625_11122	Cma-pmiR-167	TRINITY_DN67247_c1_g2_i2	XP_009896535.1 RNA-directed DNA polymerase from mobile element jockey-like	target from/to=[384-407]	-20.6	0.319	169	-23.87	2 24	384 407	22	0.7273	0.8182
scaffold_298625_11122	Cma-pmiR-167	TRINITY_DN67414_c3_g1_i1	XP_018009820.1 protein arginine N-methyltransferase 1-like	target from/to=[365-391]	-22.8	0.298	157	-28.04	2 15	365 391	15	0.8667	0.8667
scaffold_298625_11122	Cma-pmiR-167	TRINITY_DN67523_c1_g3_i1	XP_018016605.1 synapsin-like	target from/to=[332-358]	-25.3	0.114	150	-29.09	2 24	332 358	24	0.625	0.6667
scaffold_298625_11122	Cma-pmiR-167	TRINITY_DN67601_c0_g2_i1	XP_018014662.1 teneurin-m-like	target from/to=[2615-2639]	-21.3	0.166	163	-27.13	2 21	2614 2639	20	0.7	0.85
scaffold_298625_11122	Cma-pmiR-167	TRINITY_DN67819_c1_g2_i3	XP_018027197.1 nuclear receptor coactivator 5-like isoform X2	target from/to=[2561-2585]	-21.7	0.102	145	-23.91	2 15	95 120	14	0.7143	0.8571
scaffold_298625_11122	Cma-pmiR-167	TRINITY_DN67819_c1_g2_i5	XP_018027197.1 nuclear receptor coactivator 5-like isoform X2	target from/to=[2943-2967]	-21.7	0.102	164	-22.43	2 22	435 460	21	0.7143	0.8095
scaffold_298625_11122	Cma-pmiR-167	TRINITY_DN67819_c1_g2_i6	XP_018027197.1 nuclear receptor coactivator 5-like isoform X2	target from/to=[674-698]	-21.7	0.012	145	-23.91	2 15	95 120	14	0.7143	0.8571
scaffold_298625_11122	Cma-pmiR-167	TRINITY_DN67976_c2_g7_i1	XP_021939017.1ecdysone receptor isoform X1	target from/to=[330-353]	-21.1	0.231	153	-22.12	2 22	3541 3565	20	0.65	0.7
scaffold_298625_11122	Cma-pmiR-167	TRINITY_DN67976_c2_g7_i3	XP_018560850.1 ecdysone receptor isoform X1	target from/to=[330-353]	-21.1	0.231	153	-22.12	2 22	3634 3658	20	0.65	0.7
scaffold_298625_11122	Cma-pmiR-167	TRINITY_DN68413_c0_g3_i2	XP_014238260.1 regulation of nuclear pre-mRNA domain-containing protein 2 isoform X3	target from/to=[1709-1735]	-21.8	0.147	169	-27.19	2 23	1709 1735	23	0.7391	0.7826
scaffold_298625_11122	Cma-pmiR-167	TRINITY_DN68630_c4_g5_i2	XP_021926967.1biotin--protein ligase isoform X2	target from/to=[4188-4211]	-20	0.211	156	-25.25	2 23	4188 4211	21	0.7143	0.7143
scaffold_298625_11122	Cma-pmiR-167	TRINITY_DN68702_c2_g1_i1	XP_018026074.1PREDICTED: uncharacterized protein LOC108681541	target from/to=[954-976]	-22.1	0.0204	160	-26.03	2 24	954 976	22	0.6818	0.7727
scaffold_298625_11122	Cma-pmiR-167	TRINITY_DN68767_c2_g4_i2	XP_009683872.1 scaffold attachment factor B1-like	target from/to=[1256-1281]	-20.8	0.057	153	-25.56	2 23	1255 1281	23	0.6522	0.6957
scaffold_298625_11122	Cma-pmiR-167	TRINITY_DN68807_c1_g1_i1	XP_018011797.1 E3 ubiquitin-protein ligase HUWE1-like	target from/to=[4674-4698]	-20.4	0.154	163	-23.81	2 23	4674 4698	22	0.7727	0.7727
scaffold_298625_11122	Cma-pmiR-167	TRINITY_DN68895_c5_g1_i1	XP_018022161.1 histone-lysine N-methyltransferase H3 lysine-79 specific-like isoform X2	target from/to=[490-513]	-20.04	0.00285	145	-24.96	2 10	489 513	8	1	1
scaffold_298625_11122	Cma-pmiR-167	TRINITY_DN69100_c0_g8_i1	XP_018011686.1 E3 ubiquitin-protein ligase RNF14-like isoform X2	target from/to=[25-53]	-20.3	0.181	145	-23.85	2 15	27 53	15	0.7333	0.8
scaffold_298625_11122	Cma-pmiR-167	TRINITY_DN69258_c0_g1_i2	XP_014288564.1 nucleosome-remodeling factor subunit NURF301 isoform X1	target from/to=[12-36]	-25.9	0.00236	170	-34.65	2 15	12 36	13	1	1
scaffold_298625_11122	Cma-pmiR-167	TRINITY_DN69494_c2_g1_i3	XP_011663659.1 RNA-directed DNA polymerase from mobile element jockey-like	target from/to=[840-865]	-22.5	0.259	160	-25.1	2 22	840 865	21	0.6667	0.8095
scaffold_298625_11122	Cma-pmiR-167	TRINITY_DN69665_c2_g3_i1	XP_015905259.1short-chain dehydrogenase/reductase family 16C member 6-like isoform X2	target from/to=[1163-1187]	-25.9	0.295	160	-32.9	2 24	1163 1187	23	0.6957	0.7826
scaffold_298625_11122	Cma-pmiR-167	TRINITY_DN69840_c0_g1_i5	XP_018018046.1 guanine nucleotide-binding protein subunit beta-2-like 1	target from/to=[995-1015]	-21.9	0.161	153	-26.97	2 23	990 1015	22	0.6364	0.7273
scaffold_298625_11122	Cma-pmiR-167	TRINITY_DN60433_c1_g1_i1	XP_018013477.1 lissencephaly-1 homolog	target from/to=[1070-1091]	-20.1	0.34	149	-24.83	2 21	1069 1091	19	0.6316	0.7895
scaffold_298625_11122	Cma-pmiR-167	TRINITY_DN60637_c0_g4_i2	XP_018013636.1 FERM domain-containing protein 8-like	target from/to=[278-304]	-22.3	0.237	153	-24.62	2 15	279 304	14	0.8571	0.8571
scaffold_298625_11122	Cma-pmiR-167	TRINITY_DN60682_c7_g1_i1	XP_014289297.1 protein FAM135A isoform X3	target from/to=[1156-1178]	-26.7	0.201	155	-29.61	2 24	1156 1178	22	0.6364	0.8182
scaffold_298625_11122	Cma-pmiR-167	TRINITY_DN60775_c0_g3_i1	XP_015839634.1 GRAM domain-containing protein 3 isoform X3	target from/to=[882-904]	-26.1	0.0503	184	-29.69	2 24	882 904	22	0.8636	0.8636
scaffold_298625_11122	Cma-pmiR-167	TRINITY_DN71199_c4_g1_i1	XP_002401820.1tRNA pseudouridine synthase D putative	target from/to=[321-346]	-22.4	0.298	152	-26.05	2 24	321 346	24	0.6667	0.7083
scaffold_298625_11122	Cma-pmiR-167	TRINITY_DN71199_c4_g1_i2	XP_019624819.1 pseudouridylate synthase 7 homolog	target from/to=[321-346]	-22.4	0.292	152	-26.05	2 24	321 346	24	0.6667	0.7083
scaffold_298625_11122	Cma-pmiR-167	TRINITY_DN57521_c0_g1_i1	XP_018008881.1 T-complex protein 1 subunit alpha-like	target from/to=[78-100]	-20.6	0.271	155	-25.52	2 24	78 100	22	0.7273	0.7273
scaffold_298625_11122	Cma-pmiR-167	TRINITY_DN58292_c5_g2_i1	XP_018026031.1 chromodomain-helicase-DNA-binding protein 7-like isoform X1	target from/to=[740-762]	-21	0.0986	153	-24.61	2 16	1363 1386	14	0.8571	0.8571
scaffold_298625_11122	Cma-pmiR-167	TRINITY_DN59208_c0_g1_i1	XP_018009971.1 solute carrier family 23 member 1-like	target from/to=[604-628]	-21.5	0.309	163	-24.58	2 24	604 628	22	0.6818	0.7273
scaffold_298625_11122	Cma-pmiR-167	TRINITY_DN59208_c0_g1_i2	XP_018009971.1 solute carrier family 23 member 1-like	target from/to=[604-628]	-21.5	0.307	163	-24.58	2 24	604 628	22	0.6818	0.7273
scaffold_298625_11122	Cma-pmiR-167	TRINITY_DN59605_c1_g10_i1	XP_021939739.1E3 ubiquitin-protein ligase RNF19B-like	target from/to=[472-495]	-20.3	0.374	156	-26.54	2 23	472 495	21	0.6667	0.7619
scaffold_298625_11122	Cma-pmiR-167	TRINITY_DN59843_c3_g1_i1	XP_021927973.1mastermind-like protein 2	target from/to=[1119-1142]	-20.1	0.0842	158	-23.88	2 23	1120 1142	21	0.7619	0.7619
scaffold_298625_11122	Cma-pmiR-167	TRINITY_DN60181_c2_g2_i1	XP_018019257.1 microtubule-associated protein futsch-like isoform X2	target from/to=[412-434]	-20.3	0.383	158	-22.7	2 18	412 434	16	0.8125	0.875
scaffold_298625_11122	Cma-pmiR-167	TRINITY_DN61938_c2_g4_i2	XP_006813546.1 tubulin alpha-1A chain-like	target from/to=[367-390]	-22.3	0.0172	164	-28.78	2 22	338 364	22	0.7273	0.7727
scaffold_298625_11122	Cma-pmiR-167	TRINITY_DN61938_c2_g4_i2	XP_006813546.1 tubulin alpha-1A chain-like	target from/to=[338-364]	-20.8	0.0172	164	-28.78	2 22	338 364	22	0.7273	0.7727
scaffold_298625_11122	Cma-pmiR-167	TRINITY_DN62503_c3_g2_i1	XP_018014798.1 phosphatidylserine decarboxylase proenzyme mitochondrial-like isoform X1	target from/to=[59-84]	-23.5	0	151	-29.97	2 23	59 84	23	0.6522	0.7391
scaffold_298625_11122	Cma-pmiR-167	TRINITY_DN62708_c0_g4_i2	XP_018021107.1 protein trapped in endoderm-1-like isoform X2	target from/to=[1276-1300]	-23.8	0.00992	160	-22.42	2 23	1277 1300	21	0.7143	0.7619
scaffold_298625_11122	Cma-pmiR-167	TRINITY_DN62770_c2_g2_i4	XP_018008871.1 rho guanine nucleotide exchange factor 38-like	target from/to=[1744-1767]	-23.4	0.126	168	-27.3	2 23	1744 1767	21	0.7619	0.8095
scaffold_298625_11122	Cma-pmiR-167	TRINITY_DN63094_c4_g2_i3	XP_018010654.1 poly(ADP-ribose) glycohydrolase-like	target from/to=[263-289]	-20.5	0.119	153	-24.62	2 23	264 289	24	0.7083	0.75
scaffold_298625_11122	Cma-pmiR-167	TRINITY_DN71199_c4_g1_i4	XP_013787304.1pseudouridylate synthase 7 homolog	target from/to=[321-346]	-22.4	0.3	152	-26.05	2 24	321 346	24	0.6667	0.7083
scaffold_298625_11122	Cma-pmiR-167	TRINITY_DN71406_c4_g1_i1	XP_001631929.1predicted protein	target from/to=[350-371]	-21.3	0.179	161	-23.88	2 23	350 371	21	0.7619	0.8095
scaffold_298625_11122	Cma-pmiR-167	TRINITY_DN61205_c6_g2_i1	XP_018027730.1 lysosomal Pro-X carboxypeptidase-like isoform X1	target from/to=[75-98]	-26.9	0.241	179	-32.5	2 20	74 98	18	0.8889	0.8889
scaffold_298625_11122	Cma-pmiR-167	TRINITY_DN61327_c2_g1_i2	XP_022098058.1transmembrane protein 231-like isoform X1	target from/to=[1-18]	-21.6	0.301	174	-28.76	2 19	1 18	17	0.8824	0.8824
scaffold_298625_11122	Cma-pmiR-167	TRINITY_DN61464_c0_g1_i1	XP_018026203.1 glucose dehydrogenase [FAD quinone]-like	target from/to=[992-1016]	-21.2	0.129	147	-23.71	2 24	992 1016	22	0.5909	0.6364
scaffold_298625_11122	Cma-pmiR-167	TRINITY_DN61518_c3_g4_i1	XP_018026850.1 mucin-17-like	target from/to=[776-799]	-20	0.366	147	-21.2	2 19	777 799	17	0.7059	0.7647
scaffold_298625_11122	Cma-pmiR-167	TRINITY_DN61743_c2_g1_i1	XP_002429884.1nicotinate phosphoribosyltransferase putative	target from/to=[1362-1386]	-20.1	0.0292	169	-23.01	2 22	1362 1386	20	0.75	0.8
scaffold_298625_11122	Cma-pmiR-167	TRINITY_DN60969_c6_g1_i1	XP_021943811.1pentatricopeptide repeat-containing protein 2 mitochondrial-like	target from/to=[158-183]	-20.3	0.0358	156	-25.78	2 23	160 183	21	0.6667	0.7619
scaffold_298625_11122	Cma-pmiR-167	TRINITY_DN60775_c0_g3_i3	XP_017787034.1 GRAM domain-containing protein 2-like isoform X2	target from/to=[959-981]	-26.1	0.0503	184	-29.69	2 24	959 981	22	0.8636	0.8636
scaffold_298625_11122	Cma-pmiR-167	TRINITY_DN63094_c4_g2_i6	XP_018010654.1 poly(ADP-ribose) glycohydrolase-like	target from/to=[251-277]	-20.5	0.119	153	-24.62	2 23	252 277	24	0.7083	0.75
scaffold_298625_11122	Cma-pmiR-167	TRINITY_DN63342_c6_g1_i2	XP_018020751.1 lipoyltransferase 1 mitochondrial-like	target from/to=[268-295]	-24.7	0.0388	161	-24.7	2 16	272 295	14	0.9286	0.9286
scaffold_298625_11122	Cma-pmiR-167	TRINITY_DN60775_c0_g3_i7	XP_017787034.1 GRAM domain-containing protein 2-like isoform X2	target from/to=[1127-1149]	-26.1	0.0502	184	-29.69	2 24	1127 1149	22	0.8636	0.8636
scaffold_298625_11122	Cma-pmiR-167	TRINITY_DN60775_c0_g3_i4	XP_011566235.1 GRAM domain-containing protein 2-like isoform X2	target from/to=[995-1017]	-26.1	0.0503	184	-29.69	2 24	995 1017	22	0.8636	0.8636
scaffold_329511_11516	Cma-pmiR-25	TRINITY_DN77103_c4_g2_i6	XP_018011199.1 cAMP-specific 3' 5'-cyclic phosphodiesterase 4C-like isoform X4	target from/to=[1052-1072]	-21	0.174	168	-24.55	2 17	1051 1072	15	0.8667	0.9333
scaffold_329511_11516	Cma-pmiR-25	TRINITY_DN68235_c2_g1_i2	XP_022287588.1proteasomal ATPase-associated factor 1-like isoform X2	target from/to=[495-519]	-22.2	0.267	144	-20.31	2 21	585 606	19	0.5263	0.7368
scaffold_329511_11516	Cma-pmiR-25	TRINITY_DN68235_c2_g1_i2	XP_022287588.1proteasomal ATPase-associated factor 1-like isoform X2	target from/to=[495-519]	-22.2	0.267	158	-28.48	2 21	495 519	22	0.7273	0.7727
scaffold_329511_11516	Cma-pmiR-25	TRINITY_DN74459_c1_g3_i1	XP_011157851.1 furin-like protease 1 isoform 1-CRR isoform X1	target from/to=[2282-2302]	-23	0.0655	158	-25.5	2 21	2282 2302	19	0.6316	0.8947
scaffold_329511_11516	Cma-pmiR-25	TRINITY_DN74459_c1_g3_i3	XP_022186775.1furin-like protease 1 isoforms 1/1-X/2	target from/to=[486-506]	-23	0.0626	158	-25.5	2 21	486 506	19	0.6316	0.8947
scaffold_329511_11516	Cma-pmiR-25	TRINITY_DN68701_c2_g1_i10	XP_013779433.1N-fatty-acyl-amino acid synthase/hydrolase PM20D1-like	target from/to=[365-385]	-21.3	0.234	152	-25.26	2 20	808 827	18	0.6667	0.8333
scaffold_329511_11516	Cma-pmiR-25	TRINITY_DN67548_c4_g1_i2	XP_022188528.1scavenger receptor class B member 1 isoform X2	target from/to=[1949-1970]	-21	0.267	158	-23.65	2 21	1950 1970	19	0.7368	0.7895
scaffold_329511_11516	Cma-pmiR-25	TRINITY_DN68701_c2_g1_i11	XP_013779433.1N-fatty-acyl-amino acid synthase/hydrolase PM20D1-like	target from/to=[365-385]	-21.3	0.234	152	-25.26	2 20	808 827	18	0.6667	0.8333
scaffold_329511_11516	Cma-pmiR-25	TRINITY_DN68701_c2_g1_i10	XP_013779433.1N-fatty-acyl-amino acid synthase/hydrolase PM20D1-like	target from/to=[365-385]	-21.3	0.234	152	-24.52	2 19	365 385	17	0.7059	0.8235
scaffold_329511_11516	Cma-pmiR-25	TRINITY_DN68898_c4_g3_i1	XP_016840273.1 complex III assembly factor LYRM7	target from/to=[558-580]	-21.2	0.18	175	-23.82	2 21	558 580	20	0.8	0.9
scaffold_329511_11516	Cma-pmiR-25	TRINITY_DN68701_c2_g1_i11	XP_013779433.1N-fatty-acyl-amino acid synthase/hydrolase PM20D1-like	target from/to=[365-385]	-21.3	0.234	152	-24.52	2 19	365 385	17	0.7059	0.8235
scaffold_329511_11516	Cma-pmiR-25	TRINITY_DN67548_c4_g1_i3	XP_018906943.1 scavenger receptor class B member 1 isoform X1	target from/to=[1623-1644]	-21	0.267	158	-23.65	2 21	1624 1644	19	0.7368	0.7895
scaffold_329511_11516	Cma-pmiR-25	TRINITY_DN67451_c1_g1_i3	XP_018010163.1 larval cuticle protein A2B-like	target from/to=[64-87]	-21.7	0.21	145	-23.49	2 21	64 87	22	0.6364	0.7273
scaffold_329511_11516	Cma-pmiR-25	TRINITY_DN68930_c2_g1_i1	XP_013782072.2low-density lipoprotein receptor-related protein 1-like	target from/to=[792-814]	-24.7	0.174	167	-26.6	2 21	792 814	20	0.75	0.85
scaffold_329511_11516	Cma-pmiR-25	TRINITY_DN68559_c1_g4_i1	XP_018019307.1 coatomer subunit beta-like	target from/to=[2959-2980]	-21.9	0.0254	160	-24.65	2 21	2959 2980	19	0.6842	0.7895
scaffold_329511_11516	Cma-pmiR-25	TRINITY_DN69360_c0_g2_i3	XP_018020942.1 lachesin-like	target from/to=[213-234]	-23.1	0.215	158	-22.67	2 21	214 234	19	0.6842	0.8421
scaffold_329511_11516	Cma-pmiR-25	TRINITY_DN77103_c4_g2_i5	XP_018011198.1 cAMP-specific 3' 5'-cyclic phosphodiesterase 4C-like isoform X3	target from/to=[2580-2600]	-21	0.174	168	-24.55	2 17	2579 2600	15	0.8667	0.9333
scaffold_329511_11516	Cma-pmiR-25	TRINITY_DN68701_c2_g1_i2	XP_013779433.1N-fatty-acyl-amino acid synthase/hydrolase PM20D1-like	target from/to=[146-166]	-21.3	0.234	152	-24.52	2 19	146 166	17	0.7059	0.8235
scaffold_329511_11516	Cma-pmiR-25	TRINITY_DN69360_c0_g2_i1	XP_015840393.1 tyrosine-protein phosphatase 69D isoform X1	target from/to=[213-234]	-23.1	0.224	158	-22.67	2 21	214 234	19	0.6842	0.8421
scaffold_329511_11516	Cma-pmiR-25	TRINITY_DN67861_c1_g3_i1	XP_018942414.1 sn1-specific diacylglycerol lipase beta-like	target from/to=[213-236]	-22.1	0.146	162	-26.38	2 21	213 236	21	0.7619	0.8095
scaffold_329511_11516	Cma-pmiR-25	TRINITY_DN69360_c0_g2_i5	XP_015840393.1 tyrosine-protein phosphatase 69D isoform X1	target from/to=[213-234]	-23.1	0.224	158	-22.67	2 21	214 234	19	0.6842	0.8421
scaffold_329511_11516	Cma-pmiR-25	TRINITY_DN68795_c5_g8_i2	XP_008188143.1 bestrophin-4	target from/to=[83-102]	-20.6	5e-06	161	-21.97	2 19	80 102	18	0.7222	0.8889
scaffold_329511_11516	Cma-pmiR-25	TRINITY_DN73823_c3_g1_i1	XP_018008120.1 lysosomal alpha-mannosidase-like	target from/to=[3067-3089]	-20.4	0.328	161	-25.35	2 21	3067 3089	21	0.7619	0.8095
scaffold_329511_11516	Cma-pmiR-25	TRINITY_DN68898_c4_g3_i2	XP_016840273.1 complex III assembly factor LYRM7	target from/to=[646-668]	-21.2	0.181	175	-23.82	2 21	646 668	20	0.8	0.9
scaffold_329511_11516	Cma-pmiR-25	TRINITY_DN68701_c2_g1_i3	XP_013779433.1N-fatty-acyl-amino acid synthase/hydrolase PM20D1-like	target from/to=[365-385]	-21.3	0.234	152	-25.26	2 20	808 827	18	0.6667	0.8333
scaffold_329511_11516	Cma-pmiR-25	TRINITY_DN75656_c3_g1_i1	XP_018009881.1 mucin-5AC-like	target from/to=[958-978]	-22.3	0.223	145	-22.42	2 15	1891 1913	14	0.7857	0.7857
scaffold_329511_11516	Cma-pmiR-25	TRINITY_DN78608_c6_g3_i1	XP_018019422.1 protein spire-like	target from/to=[1752-1773]	-20.2	0.168	161	-23.76	2 21	1752 1773	20	0.8	0.8
scaffold_329511_11516	Cma-pmiR-25	TRINITY_DN65217_c3_g2_i1	XP_011260992.1 cathepsin L1	target from/to=[366-385]	-21.1	0.135	163	-26.74	2 21	363 385	20	0.7	0.85
scaffold_329511_11516	Cma-pmiR-25	TRINITY_DN65217_c3_g2_i3	XP_011176338.1 cathepsin L	target from/to=[713-732]	-21.1	0.136	163	-26.74	2 21	710 732	20	0.7	0.85
scaffold_329511_11516	Cma-pmiR-25	TRINITY_DN65774_c1_g2_i1	XP_018020234.1 E3 ubiquitin-protein ligase MYCBP2-like	target from/to=[1165-1185]	-26.6	0.141	162	-26.85	2 21	1165 1185	19	0.6842	0.8947
scaffold_329511_11516	Cma-pmiR-25	TRINITY_DN65854_c5_g2_i1	XP_022249210.1protogenin-like isoform X1	target from/to=[47-69]	-22.3	0.0362	164	-24.34	2 21	48 69	19	0.7368	0.7895
scaffold_329511_11516	Cma-pmiR-25	TRINITY_DN68701_c2_g1_i2	XP_013779433.1N-fatty-acyl-amino acid synthase/hydrolase PM20D1-like	target from/to=[146-166]	-21.3	0.234	152	-25.26	2 20	589 608	18	0.6667	0.8333
scaffold_329511_11516	Cma-pmiR-25	TRINITY_DN68701_c2_g1_i3	XP_013779433.1N-fatty-acyl-amino acid synthase/hydrolase PM20D1-like	target from/to=[365-385]	-21.3	0.234	152	-24.52	2 19	365 385	17	0.7059	0.8235
scaffold_329511_11516	Cma-pmiR-25	TRINITY_DN66337_c2_g1_i7	XP_011346367.1 H(+)/Cl(-) exchange transporter 7	target from/to=[340-364]	-23.3	0.000173	172	-26.16	2 18	341 364	18	0.8889	0.8889
scaffold_329511_11516	Cma-pmiR-25	TRINITY_DN67390_c0_g1_i4	XP_018027564.1 venom protease-like	target from/to=[884-908]	-21.3	0.165	162	-24.59	2 20	886 908	19	0.7895	0.7895
scaffold_329511_11516	Cma-pmiR-25	TRINITY_DN59332_c2_g2_i2	XP_018011718.1 probable E3 ubiquitin-protein ligase makorin-1	target from/to=[1366-1387]	-20.24	0.176	161	-20.32	2 20	1367 1387	18	0.7778	0.8333
scaffold_329511_11516	Cma-pmiR-25	TRINITY_DN59620_c1_g1_i1	XP_018013626.1 RING finger protein 44-like	target from/to=[4307-4327]	-21.3	0.00483	179	-24.42	2 20	4306 4327	18	0.8333	0.9444
scaffold_329511_11516	Cma-pmiR-25	TRINITY_DN74929_c3_g1_i3	XP_021693280.1heterogeneous nuclear ribonucleoprotein R isoform X10	target from/to=[1732-1753]	-20	0.00439	166	-21.7	2 15	1732 1753	13	0.9231	1
scaffold_329511_11516	Cma-pmiR-25	TRINITY_DN60009_c4_g1_i3	XP_021917661.1protein abrupt-like isoform X1	target from/to=[1395-1417]	-20.2	0.359	160	-24.88	2 13	1396 1417	11	1	1
scaffold_329511_11516	Cma-pmiR-25	TRINITY_DN60204_c5_g4_i1	XP_013395081.1 F-box/WD repeat-containing protein sel-10-like	target from/to=[457-477]	-20.5	0.084	154	-20.2	2 21	457 477	19	0.6842	0.7895
scaffold_329511_11516	Cma-pmiR-25	TRINITY_DN36697_c0_g3_i1	XP_018896195.1 anaphase-promoting complex subunit 4	target from/to=[94-116]	-21.3	0.168	163	-23.83	2 21	94 116	20	0.7	0.85
scaffold_329511_11516	Cma-pmiR-25	TRINITY_DN45856_c0_g1_i1	XP_018015636.1 FAST kinase domain-containing protein 5 mitochondrial-like isoform X1	target from/to=[2003-2028]	-20.2	0.314	149	-22.44	2 21	2003 2028	23	0.6957	0.7391
scaffold_329511_11516	Cma-pmiR-25	TRINITY_DN57487_c0_g2_i1	XP_018020862.1 FMRFamide receptor-like	target from/to=[587-607]	-22.7	0.371	156	-26.02	2 21	587 607	20	0.7	0.85
scaffold_329511_11516	Cma-pmiR-25	TRINITY_DN57870_c0_g1_i1	XP_022830313.1transmembrane protein 170A	target from/to=[310-329]	-22.9	0.259	156	-24.54	2 21	310 329	19	0.7368	0.8421
scaffold_329511_11516	Cma-pmiR-25	TRINITY_DN57873_c2_g2_i1	XP_018024135.1 sodium- and chloride-dependent glycine transporter 1-like	target from/to=[712-730]	-20.4	0.233	147	-22.34	2 21	712 730	19	0.6842	0.7895
scaffold_329511_11516	Cma-pmiR-25	TRINITY_DN58193_c0_g1_i2	XP_017594569.1 ankyrin repeat and SAM domain-containing protein 6	target from/to=[30-51]	-21.7	0.35	153	-22.85	2 21	30 51	20	0.7	0.8
scaffold_329511_11516	Cma-pmiR-25	TRINITY_DN58589_c2_g1_i1	XP_011672995.1 probable ATP-dependent RNA helicase YTHDC2	target from/to=[171-190]	-20.1	0.106	164	-22.83	2 21	169 190	19	0.7368	0.7895
scaffold_329511_11516	Cma-pmiR-25	TRINITY_DN58659_c0_g11_i1	XP_022255351.1 DNA mismatch repair protein Msh6-like	target from/to=[98-119]	-21.7	0.0237	172	-23.76	2 21	98 119	19	0.7895	0.8421
scaffold_329511_11516	Cma-pmiR-25	TRINITY_DN71977_c3_g1_i1	XP_013421887.1 pyridoxine-5'-phosphate oxidase-like	target from/to=[367-388]	-20.5	0.177	166	-20.88	2 19	367 388	17	0.7647	0.8824
scaffold_329511_11516	Cma-pmiR-25	TRINITY_DN76480_c0_g1_i16	XP_018327693.1 sodium/potassium-transporting ATPase subunit alpha isoform X3	target from/to=[3173-3194]	-20.2	0.111	160	-22.52	2 19	3174 3194	17	0.8235	0.8235
scaffold_329511_11516	Cma-pmiR-25	TRINITY_DN60009_c4_g1_i2	XP_021917663.1protein abrupt-like isoform X1	target from/to=[663-685]	-20.2	0.357	160	-24.88	2 13	664 685	11	1	1
scaffold_329511_11516	Cma-pmiR-25	TRINITY_DN78594_c2_g1_i1	XP_021918264.1UPF0183 protein CG7083 isoform X2	target from/to=[640-663]	-20.9	0.0598	162	-23.81	2 20	640 663	20	0.75	0.8
scaffold_329511_11516	Cma-pmiR-25	TRINITY_DN78594_c2_g1_i3	XP_012540262.1 UPF0183 protein CG7083 isoform X1	target from/to=[640-663]	-20.9	0.0592	162	-23.81	2 20	640 663	20	0.75	0.8
scaffold_329511_11516	Cma-pmiR-25	TRINITY_DN76780_c0_g1_i8	XP_017889250.1 V-type proton ATPase 116 kDa subunit a isoform X1	target from/to=[911-932]	-22.8	0.0488	166	-24.77	2 20	910 932	19	0.7895	0.8421
scaffold_329511_11516	Cma-pmiR-25	TRINITY_DN76780_c0_g1_i8	XP_017889250.1 V-type proton ATPase 116 kDa subunit a isoform X1	target from/to=[911-932]	-22.8	0.0488	168	-22.56	2 21	1964 1985	19	0.7895	0.7895
scaffold_329511_11516	Cma-pmiR-25	TRINITY_DN61274_c2_g1_i14	XP_022330994.1ERO1-like protein beta	target from/to=[849-872]	-21.3	0.0701	169	-25.09	2 20	849 872	20	0.8	0.9
scaffold_329511_11516	Cma-pmiR-25	TRINITY_DN62671_c6_g1_i6	XP_018022367.1 AT-rich interactive domain-containing protein 2-like isoform X1	target from/to=[34-53]	-20	0.0751	159	-20.68	2 21	31 53	20	0.7	0.8
scaffold_329511_11516	Cma-pmiR-25	TRINITY_DN71583_c2_g2_i1	XP_022202830.1transmembrane 9 superfamily member 2	target from/to=[450-469]	-21.5	0.346	150	-20.88	2 11	1202 1223	9	1	1
scaffold_329511_11516	Cma-pmiR-25	TRINITY_DN71583_c2_g2_i1	XP_022202830.1transmembrane 9 superfamily member 2	target from/to=[450-469]	-21.5	0.346	161	-24.4	2 14	448 469	12	0.9167	1
scaffold_329511_11516	Cma-pmiR-25	TRINITY_DN71734_c4_g1_i1	XP_021916123.1CWF19-like protein 2 isoform X1	target from/to=[886-907]	-21.6	0.0393	168	-24.65	2 21	886 907	19	0.7895	0.7895
scaffold_329511_11516	Cma-pmiR-25	TRINITY_DN71734_c4_g1_i5	XP_021916123.1CWF19-like protein 2 isoform X1	target from/to=[886-907]	-21.6	0.0393	168	-24.65	2 21	886 907	19	0.7895	0.7895
scaffold_329511_11516	Cma-pmiR-25	TRINITY_DN73629_c1_g3_i4	XP_018023151.1 protein tramtrack beta isoform-like isoform X23	target from/to=[1093-1113]	-20.1	0.117	167	-23.55	2 21	1090 1113	21	0.7619	0.8095
scaffold_329511_11516	Cma-pmiR-25	TRINITY_DN78196_c0_g2_i9	XP_022246655.1phospholipase D1-like	target from/to=[4497-4517]	-21.4	0.302	158	-23.07	2 21	4497 4517	19	0.6842	0.8421
scaffold_329511_11516	Cma-pmiR-25	TRINITY_DN76480_c0_g1_i2	XP_018327769.1 sodium/potassium-transporting ATPase subunit alpha isoform X13	target from/to=[3092-3113]	-20.2	0.11	160	-22.52	2 19	3093 3113	17	0.8235	0.8235
scaffold_329511_11516	Cma-pmiR-25	TRINITY_DN76664_c7_g1_i2	XP_017878445.1 neurobeachin isoform X5	target from/to=[1067-1087]	-20.4	0.276	156	-20.32	2 19	1067 1087	17	0.7059	0.8824
scaffold_329511_11516	Cma-pmiR-25	TRINITY_DN76666_c2_g3_i7	XP_015600014.1 plasma membrane calcium-transporting ATPase 2 isoform X3	target from/to=[423-444]	-22.1	0.195	172	-22.59	2 21	423 444	19	0.7368	0.8947
scaffold_329511_11516	Cma-pmiR-25	TRINITY_DN64856_c1_g1_i1	XP_018007126.1 transient receptor potential channel pyrexia-like	target from/to=[25-48]	-20.9	0.215	143	-20.86	2 12	27 48	10	0.7	1
scaffold_329511_11516	Cma-pmiR-25	TRINITY_DN73005_c1_g1_i2	XP_021926303.1inactive tyrosine-protein kinase transmembrane receptor ROR1-like	target from/to=[1785-1809]	-20.7	0.298	173	-24.62	2 20	1785 1809	21	0.8571	0.8571
scaffold_329511_11516	Cma-pmiR-25	TRINITY_DN73005_c1_g1_i4	XP_021926303.1inactive tyrosine-protein kinase transmembrane receptor ROR1-like	target from/to=[1984-2008]	-20.7	0.298	173	-24.62	2 20	1984 2008	21	0.8571	0.8571
scaffold_329511_11516	Cma-pmiR-25	TRINITY_DN73005_c1_g1_i5	XP_021926303.1inactive tyrosine-protein kinase transmembrane receptor ROR1-like	target from/to=[1785-1809]	-20.7	0.298	173	-24.62	2 20	1785 1809	21	0.8571	0.8571
scaffold_329511_11516	Cma-pmiR-25	TRINITY_DN73048_c2_g4_i1	XP_018021151.1 intraflagellar transport protein 81 homolog	target from/to=[1601-1619]	-20.5	0.168	155	-23.78	2 21	1601 1619	19	0.7368	0.8421
scaffold_329511_11516	Cma-pmiR-25	TRINITY_DN65854_c5_g2_i2	XP_022249211.1protogenin-like isoform X2	target from/to=[47-69]	-22.3	0.0362	164	-24.34	2 21	48 69	19	0.7368	0.7895
scaffold_329511_11516	Cma-pmiR-25	TRINITY_DN66337_c2_g1_i1	XP_011346367.1 H(+)/Cl(-) exchange transporter 7	target from/to=[340-364]	-23.3	0.000171	172	-26.16	2 18	341 364	18	0.8889	0.8889
scaffold_329511_11516	Cma-pmiR-25	TRINITY_DN73629_c1_g3_i3	XP_018023151.1 protein tramtrack beta isoform-like isoform X23	target from/to=[1093-1113]	-20.1	0.117	167	-23.55	2 21	1090 1113	21	0.7619	0.8095
scaffold_329511_11516	Cma-pmiR-25	TRINITY_DN76480_c0_g1_i13	XP_018024195.1 sodium/potassium-transporting ATPase subunit alpha-like isoform X1	target from/to=[1340-1361]	-20.2	0.11	160	-22.52	2 19	1341 1361	17	0.8235	0.8235
scaffold_329511_11516	Cma-pmiR-25	TRINITY_DN63110_c5_g2_i1	XP_021927002.1protein dispatched isoform X2	target from/to=[404-426]	-20.1	0.152	157	-20.32	2 14	405 426	12	0.8333	1
scaffold_329511_11516	Cma-pmiR-25	TRINITY_DN78427_c0_g1_i4	XP_015677666.1 pogo transposable element with KRAB domain	target from/to=[527-551]	-22.3	0.155	166	-24.13	2 21	527 551	22	0.7727	0.8182
scaffold_329511_11516	Cma-pmiR-25	TRINITY_DN78509_c3_g1_i3	XP_018011731.1 probable chitinase 3 isoform X3	target from/to=[1705-1724]	-22.9	0.0359	165	-24.93	2 21	1705 1724	19	0.7895	0.8421
scaffold_329511_11516	Cma-pmiR-25	TRINITY_DN64406_c0_g4_i1	XP_018006902.1 XK-related protein 6-like	target from/to=[3-23]	-21.8	0.249	160	-23.52	2 17	2 23	15	0.8	0.8667
scaffold_329511_11516	Cma-pmiR-25	TRINITY_DN76780_c0_g1_i2	XP_001363526.1 V-type proton ATPase 116 kDa subunit a isoform X3	target from/to=[543-564]	-22.8	0.0479	166	-24.77	2 20	542 564	19	0.7895	0.8421
scaffold_329511_11516	Cma-pmiR-25	TRINITY_DN75656_c3_g1_i1	XP_018009881.1 mucin-5AC-like	target from/to=[958-978]	-22.3	0.223	162	-25.05	2 21	958 978	19	0.7368	0.8421
scaffold_329511_11516	Cma-pmiR-25	TRINITY_DN75656_c3_g1_i2	XP_018009881.1 mucin-5AC-like	target from/to=[862-882]	-22.3	0.223	162	-25.05	2 21	862 882	19	0.7368	0.8421
scaffold_329511_11516	Cma-pmiR-25	TRINITY_DN75656_c3_g1_i2	XP_018009881.1 mucin-5AC-like	target from/to=[862-882]	-22.3	0.223	145	-22.42	2 15	1795 1817	14	0.7857	0.7857
scaffold_329511_11516	Cma-pmiR-25	TRINITY_DN75663_c1_g3_i1	XP_022184570.1nesprin-2 isoform X1	target from/to=[480-500]	-20.5	0.194	156	-22.33	2 13	479 500	11	0.9091	1
scaffold_329511_11516	Cma-pmiR-25	TRINITY_DN75663_c1_g3_i3	XP_022184571.1nesprin-2 isoform X2	target from/to=[480-500]	-20.5	0.194	156	-22.33	2 13	479 500	11	0.9091	1
scaffold_329511_11516	Cma-pmiR-25	TRINITY_DN76479_c2_g1_i4	XP_019773681.1 tankyrase	target from/to=[326-347]	-22.1	0.234	156	-24.38	2 21	326 347	19	0.6842	0.7368
scaffold_329511_11516	Cma-pmiR-25	TRINITY_DN76480_c0_g1_i10	XP_018024195.1 sodium/potassium-transporting ATPase subunit alpha-like isoform X1	target from/to=[1340-1361]	-20.2	0.11	160	-22.52	2 19	1341 1361	17	0.8235	0.8235
scaffold_329511_11516	Cma-pmiR-25	TRINITY_DN78196_c0_g2_i4	XP_022246655.1phospholipase D1-like	target from/to=[4497-4517]	-21.4	0.302	158	-23.07	2 21	4497 4517	19	0.6842	0.8421
scaffold_329511_11516	Cma-pmiR-25	TRINITY_DN64598_c3_g1_i5	XP_017486629.1 glucose transporter type 1-like isoform X3	target from/to=[925-947]	-20.4	0.253	167	-23.19	2 21	925 947	20	0.75	0.85
scaffold_329511_11516	Cma-pmiR-25	TRINITY_DN63424_c4_g1_i2	XP_018017655.1 ubiquitin carboxyl-terminal hydrolase 48-like	target from/to=[3337-3355]	-20.1	0.0518	164	-22.42	2 20	3336 3355	18	0.8333	0.8333
scaffold_329511_11516	Cma-pmiR-25	TRINITY_DN63424_c4_g1_i3	XP_018017655.1 ubiquitin carboxyl-terminal hydrolase 48-like	target from/to=[3337-3355]	-20.1	0.0518	164	-22.42	2 20	3336 3355	18	0.8333	0.8333
scaffold_329511_11516	Cma-pmiR-25	TRINITY_DN72300_c2_g3_i1	XP_019326300.1 RNA-directed DNA polymerase from mobile element jockey-like	target from/to=[473-492]	-25.5	0.0526	173	-28.1	2 21	473 492	19	0.8421	0.8947
scaffold_329511_11516	Cma-pmiR-25	TRINITY_DN62980_c3_g2_i1	XP_011347186.1 palmitoyltransferase ZDHHC5 isoform X2	target from/to=[656-678]	-23.3	0.112	175	-27.05	2 21	656 678	20	0.8	0.9
scaffold_329511_11516	Cma-pmiR-25	TRINITY_DN60682_c7_g1_i1	XP_014289297.1 protein FAM135A isoform X3	target from/to=[1092-1111]	-20.3	0.0424	153	-20.39	2 21	1092 1111	19	0.6316	0.8421
scaffold_329511_11516	Cma-pmiR-25	TRINITY_DN61274_c2_g1_i1	XP_021924711.1 ero1-like protein	target from/to=[1105-1128]	-21.3	0.0702	169	-25.09	2 20	1105 1128	20	0.8	0.9
scaffold_329511_11516	Cma-pmiR-25	TRINITY_DN76780_c0_g1_i7	XP_017889250.1 V-type proton ATPase 116 kDa subunit a isoform X1	target from/to=[881-902]	-22.8	0.0488	168	-22.56	2 21	1934 1955	19	0.7895	0.7895
scaffold_329511_11516	Cma-pmiR-25	TRINITY_DN73524_c3_g4_i1	XP_017930663.1 E3 ubiquitin-protein ligase MIB1	target from/to=[472-493]	-22.2	0.23	168	-25.22	2 21	472 493	19	0.7368	0.8421
scaffold_329511_11516	Cma-pmiR-25	TRINITY_DN77511_c3_g1_i1	XP_018017494.1 major facilitator superfamily domain-containing protein 6-like	target from/to=[16-37]	-23.4	0.249	161	-27.74	2 19	15 37	18	0.7222	0.8889
scaffold_329511_11516	Cma-pmiR-25	TRINITY_DN77954_c5_g2_i1	XP_021920957.1palmitoyltransferase ZDHHC6	target from/to=[59-81]	-20.3	0.0765	159	-21.49	2 21	59 81	20	0.7	0.8
scaffold_329511_11516	Cma-pmiR-25	TRINITY_DN78196_c0_g2_i1	XP_022246655.1phospholipase D1-like	target from/to=[4497-4517]	-21.4	0.302	158	-23.07	2 21	4497 4517	19	0.6842	0.8421
scaffold_329511_11516	Cma-pmiR-25	TRINITY_DN64400_c2_g3_i1	XP_018011605.1 UDP-N-acetylglucosamine transporter-like isoform X1	target from/to=[9-32]	-20	0.361	158	-21.38	2 21	9 32	21	0.7143	0.8095
scaffold_329511_11516	Cma-pmiR-25	TRINITY_DN72380_c0_g3_i1	XP_018015634.1 GPI transamidase component PIG-S-like	target from/to=[428-450]	-20.7	0.207	159	-20.83	2 21	428 450	20	0.6	0.9
scaffold_329511_11516	Cma-pmiR-25	TRINITY_DN73005_c1_g1_i1	XP_021926303.1inactive tyrosine-protein kinase transmembrane receptor ROR1-like	target from/to=[1984-2008]	-20.7	0.298	173	-24.62	2 20	1984 2008	21	0.8571	0.8571
scaffold_329511_11516	Cma-pmiR-25	TRINITY_DN76780_c0_g1_i7	XP_017889250.1 V-type proton ATPase 116 kDa subunit a isoform X1	target from/to=[881-902]	-22.8	0.0488	166	-24.77	2 20	880 902	19	0.7895	0.8421
scaffold_329511_11516	Cma-pmiR-25	TRINITY_DN62678_c1_g2_i1	XP_012266765.1protein GUCD1 isoform X1	target from/to=[152-173]	-20.2	0.335	167	-21.29	2 20	152 173	18	0.7778	0.8333
scaffold_329511_11516	Cma-pmiR-25	TRINITY_DN64186_c4_g1_i1	XP_014213922.1 diacylglycerol kinase epsilon	target from/to=[527-549]	-20.4	0.203	159	-22.38	2 21	527 549	20	0.7	0.8
scaffold_329511_11516	Cma-pmiR-25	TRINITY_DN73484_c0_g2_i1	YP_009329822.1replicative protein	target from/to=[3180-3202]	-20.9	0.154	165	-22.61	2 19	3179 3202	19	0.7895	0.8421
scaffold_329511_11516	Cma-pmiR-25	TRINITY_DN72384_c4_g5_i1	XP_021923602.1DDB1- and CUL4-associated factor 5	target from/to=[1446-1469]	-27.2	0.0396	174	-28.12	2 20	1447 1469	19	0.8421	0.8947
scaffold_345918_11689	Cma-pmiR-154	TRINITY_DN74445_c0_g4_i5	XP_018022237.1 PDZ and LIM domain protein Zasp-like isoform X6	target from/to=[1391-1415]	-22.5	0.143	157	-22.95	2 19	1391 1415	18	0.7778	0.7778
scaffold_345918_11689	Cma-pmiR-154	TRINITY_DN74445_c0_g4_i1	XP_018022237.1 PDZ and LIM domain protein Zasp-like isoform X6	target from/to=[1391-1415]	-22.5	0.144	157	-22.95	2 19	1391 1415	18	0.7778	0.7778
scaffold_345918_11689	Cma-pmiR-154	TRINITY_DN65520_c2_g1_i2	XP_022184847.1blastoderm-specific protein 25D isoform X1	target from/to=[210-234]	-20.9	0.0536	153	-24.42	2 19	210 234	18	0.7222	0.7778
scaffold_345918_11689	Cma-pmiR-154	TRINITY_DN66637_c2_g1_i1	NP_001070025.1dehydrogenase/reductase SDR family member 12	target from/to=[1747-1769]	-20.4	0.174	157	-21.7	2 20	1747 1769	18	0.7222	0.8333
scaffold_345918_11689	Cma-pmiR-154	TRINITY_DN78221_c0_g1_i1	XP_018015057.1 protein crumbs-like	target from/to=[5900-5921]	-20.8	0.0731	157	-21.35	2 20	6796 6818	18	0.7778	0.7778
scaffold_345918_11689	Cma-pmiR-154	TRINITY_DN65974_c4_g1_i1	XP_022244007.1ubiquitin carboxyl-terminal hydrolase 24-like	target from/to=[1450-1475]	-20.9	0.0462	170	-30.87	2 22	1250 1271	20	0.8	0.85
scaffold_345918_11689	Cma-pmiR-154	TRINITY_DN71337_c6_g1_i7	XP_021929352.1neurabin-1 isoform X7	target from/to=[820-841]	-25.1	0.233	152	-20.73	2 21	113 136	19	0.6316	0.7368
scaffold_345918_11689	Cma-pmiR-154	TRINITY_DN72670_c2_g1_i1	XP_018007417.1 intraflagellar transport protein 52 homolog	target from/to=[1546-1566]	-23.1	0.00347	164	-27.06	2 23	1544 1566	21	0.7619	0.7619
scaffold_345918_11689	Cma-pmiR-154	TRINITY_DN78944_c1_g2_i3	XP_001870794.1peptide-N(4)-(N-acetyl-beta-glucosaminyl)asparagine amidase	target from/to=[102-126]	-21.6	0.257	149	-25.3	2 19	102 126	18	0.7222	0.7222
scaffold_345918_11689	Cma-pmiR-154	TRINITY_DN73046_c1_g1_i3	XP_018027076.1 otoferlin-like	target from/to=[817-840]	-21.9	0.231	160	-23.14	2 18	504 528	17	0.8235	0.8235
scaffold_345918_11689	Cma-pmiR-154	TRINITY_DN73046_c1_g1_i4	XP_008199102.1 otoferlin isoform X1	target from/to=[885-908]	-21.9	0.234	160	-23.14	2 18	572 596	17	0.8235	0.8235
scaffold_345918_11689	Cma-pmiR-154	TRINITY_DN73062_c1_g2_i2	XP_018006404.1 dysbindin-like isoform X2	target from/to=[416-439]	-20	0.144	155	-24.47	2 17	415 439	16	0.8125	0.8125
scaffold_345918_11689	Cma-pmiR-154	TRINITY_DN60575_c0_g2_i1	XP_015913768.2phosphoenolpyruvate carboxykinase cytosolic [GTP]-like	target from/to=[1564-1586]	-23.6	0.301	157	-26.25	2 22	1563 1586	20	0.65	0.75
scaffold_345918_11689	Cma-pmiR-154	TRINITY_DN63253_c5_g2_i1	XP_021948827.1organic cation transporter protein-like	target from/to=[142-168]	-20.1	0.0475	155	-24.58	2 22	142 168	23	0.6957	0.7391
scaffold_345918_11689	Cma-pmiR-154	TRINITY_DN74652_c6_g2_i1	XP_018024304.1PREDICTED: uncharacterized protein LOC108680049	target from/to=[2241-2263]	-20.1	0.323	159	-24.83	2 22	2241 2263	20	0.75	0.75
scaffold_345918_11689	Cma-pmiR-154	TRINITY_DN75328_c4_g1_i3	XP_018011507.1 SLIT-ROBO Rho GTPase-activating protein 1-like	target from/to=[3272-3295]	-20.7	0.156	157	-20.02	2 22	1899 1922	20	0.65	0.75
scaffold_345918_11689	Cma-pmiR-154	TRINITY_DN67013_c2_g1_i1	XP_007056088.1 spindle assembly abnormal protein 6 homolog	target from/to=[611-637]	-20.1	0.00392	154	-24.51	2 21	611 637	22	0.7273	0.7273
scaffold_345918_11689	Cma-pmiR-154	TRINITY_DN68639_c1_g3_i1	XP_021924808.1centromere/kinetochore protein zw10 homolog isoform X1	target from/to=[281-308]	-20.6	0.227	151	-23.65	2 22	281 308	24	0.6667	0.7083
scaffold_345918_11689	Cma-pmiR-154	TRINITY_DN71337_c6_g1_i5	XP_021929352.1neurabin-1 isoform X7	target from/to=[820-841]	-25.1	0.233	152	-20.73	2 21	113 136	19	0.6316	0.7368
scaffold_345918_11689	Cma-pmiR-154	TRINITY_DN75689_c3_g1_i9	XP_018010694.1 chromodomain-helicase-DNA-binding protein Mi-2 homolog isoform X4	target from/to=[1262-1284]	-20.9	0.265	160	-25.01	2 19	1262 1284	17	0.7647	0.8824
scaffold_345918_11689	Cma-pmiR-154	TRINITY_DN76375_c0_g2_i1	XP_018010045.1 72 kDa inositol polyphosphate 5-phosphatase-like	target from/to=[1752-1777]	-22.4	0.324	152	-26.25	2 19	1752 1777	19	0.7368	0.7895
scaffold_345918_11689	Cma-pmiR-154	TRINITY_DN77187_c4_g1_i1	XP_018014170.1 6-phosphofructo-2-kinase/fructose-2 6-bisphosphatase-like isoform X1	target from/to=[513-537]	-25.1	0.383	166	-28.18	2 16	513 537	15	0.9333	0.9333
scaffold_345918_11689	Cma-pmiR-154	TRINITY_DN77709_c2_g2_i2	XP_018020656.1 spectrin beta chain-like	target from/to=[7573-7596]	-20.5	0.00341	163	-25.52	2 17	1358 1382	16	0.875	0.875
scaffold_345918_11689	Cma-pmiR-154	TRINITY_DN77709_c2_g2_i2	XP_018020656.1 spectrin beta chain-like	target from/to=[7573-7596]	-20.5	0.00341	149	-20.57	2 23	1214 1239	23	0.6522	0.6522
scaffold_345918_11689	Cma-pmiR-154	TRINITY_DN78104_c0_g1_i2	XP_018022865.1 ATP-binding cassette sub-family A member 3-like	target from/to=[667-693]	-20	0.081	152	-22.87	2 13	3031 3054	11	0.9091	0.9091
scaffold_345918_11689	Cma-pmiR-154	TRINITY_DN75689_c3_g1_i24	XP_018010694.1 chromodomain-helicase-DNA-binding protein Mi-2 homolog isoform X4	target from/to=[1277-1299]	-20.9	0.265	160	-25.01	2 19	1277 1299	17	0.7647	0.8824
scaffold_345918_11689	Cma-pmiR-154	TRINITY_DN75689_c3_g1_i3	XP_018010693.1 chromodomain-helicase-DNA-binding protein Mi-2 homolog isoform X3	target from/to=[1441-1463]	-20.9	0.265	160	-25.01	2 19	1441 1463	17	0.7647	0.8824
scaffold_345918_11689	Cma-pmiR-154	TRINITY_DN65520_c2_g1_i2	XP_022184847.1blastoderm-specific protein 25D isoform X1	target from/to=[210-234]	-20.9	0.0536	151	-24.08	2 16	157 180	14	0.7857	0.7857
scaffold_345918_11689	Cma-pmiR-154	TRINITY_DN78944_c1_g2_i4	XP_019613920.1 peptide-N(4)-(N-acetyl-beta-glucosaminyl)asparagine amidase-like	target from/to=[102-126]	-21.6	0.257	149	-25.3	2 19	102 126	18	0.7222	0.7222
scaffold_345918_11689	Cma-pmiR-154	TRINITY_DN75689_c3_g1_i6	XP_018010694.1 chromodomain-helicase-DNA-binding protein Mi-2 homolog isoform X4	target from/to=[1456-1478]	-20.9	0.265	160	-25.01	2 19	1456 1478	17	0.7647	0.8824
scaffold_34640_4999	mja-miR-190	TRINITY_DN68259_c2_g1_i4	XP_011955688.1 zinc finger protein ZXDC isoform X1	target from/to=[1270-1294]	-20.8	0.093	177	-23.19	2 23	1270 1294	22	0.7727	0.8636
scaffold_34640_4999	mja-miR-190	TRINITY_DN68259_c2_g1_i3	XP_011955688.1 zinc finger protein ZXDC isoform X1	target from/to=[1270-1294]	-20.8	0.093	177	-23.19	2 23	1270 1294	22	0.7727	0.8636
scaffold_383887_12148	Cma-pmiR-4	TRINITY_DN73467_c1_g2_i1	XP_021914624.1fukutin-like isoform X1	target from/to=[61-82]	-22.9	0.119	174	-25.37	2 21	62 82	19	0.8421	0.8947
scaffold_383887_12148	Cma-pmiR-4	TRINITY_DN74440_c1_g1_i1	XP_018013091.1 Ig-like and fibronectin type-III domain-containing protein 1	target from/to=[646-669]	-20.4	0.122	157	-22.5	2 19	647 669	18	0.7222	0.8333
scaffold_383887_12148	Cma-pmiR-4	TRINITY_DN69096_c0_g3_i6	XP_001599966.3 probable peroxisomal acyl-coenzyme A oxidase 1	target from/to=[550-572]	-21.6	0.00669	167	-25.34	2 21	550 572	20	0.8	0.8
scaffold_383887_12148	Cma-pmiR-4	TRINITY_DN69096_c0_g3_i3	XP_011568279.1 probable peroxisomal acyl-coenzyme A oxidase 1	target from/to=[550-572]	-21.6	0.00669	167	-25.34	2 21	550 572	20	0.8	0.8
scaffold_383887_12148	Cma-pmiR-4	TRINITY_DN67113_c1_g1_i2	XP_021937183.14-aminobutyrate aminotransferase mitochondrial isoform X1	target from/to=[735-756]	-20.4	0.034	151	-20.04	2 21	1935 1958	21	0.6667	0.7143
scaffold_383887_12148	Cma-pmiR-4	TRINITY_DN73514_c1_g2_i1	XP_018018036.1 T-complex protein 1 subunit eta-like	target from/to=[994-1018]	-22.1	0.288	171	-24.21	2 20	997 1018	18	0.8333	0.8333
scaffold_383887_12148	Cma-pmiR-4	TRINITY_DN69096_c0_g3_i1	XP_018025433.1 probable peroxisomal acyl-coenzyme A oxidase 1	target from/to=[550-572]	-21.6	0.00677	167	-25.34	2 21	550 572	20	0.8	0.8
scaffold_383887_12148	Cma-pmiR-4	TRINITY_DN73570_c1_g2_i3	XP_021916751.1probable phospholipid-transporting ATPase IA isoform X13	target from/to=[2341-2362]	-22.3	0.249	160	-21.4	2 21	2792 2813	19	0.6316	0.8421
scaffold_383887_12148	Cma-pmiR-4	TRINITY_DN69096_c0_g3_i5	XP_018025433.1 probable peroxisomal acyl-coenzyme A oxidase 1	target from/to=[550-572]	-21.6	0.00685	167	-25.34	2 21	550 572	20	0.8	0.8
scaffold_39952_5507	Dpu-Mir-22-P2_3p	TRINITY_DN65854_c5_g2_i2	XP_022249211.1protogenin-like isoform X2	target from/to=[199-220]	-25.6	0.165	162	-25.47	2 20	199 220	19	0.7895	0.7895
scaffold_39952_5507	Dpu-Mir-22-P2_3p	TRINITY_DN65854_c5_g1_i1	XP_022249210.1protogenin-like isoform X1	target from/to=[196-216]	-21.7	0.317	159	-22.1	2 17	194 216	17	0.8235	0.8235
scaffold_39952_5507	Dpu-Mir-22-P2_3p	TRINITY_DN65854_c5_g2_i1	XP_022249210.1protogenin-like isoform X1	target from/to=[199-220]	-25.6	0.165	162	-25.47	2 20	199 220	19	0.7895	0.7895
scaffold_39952_5507	Dpu-Mir-22-P2_3p	TRINITY_DN67776_c4_g1_i5	XP_018006342.1 afadin-like	target from/to=[2605-2627]	-22.8	0.0525	149	-27.13	2 20	2188 2207	18	0.7222	0.7222
scaffold_39952_5507	Dpu-Mir-22-P2_3p	TRINITY_DN66116_c1_g1_i1	XP_018006876.1 putative pterin-4-alpha-carbinolamine dehydratase	target from/to=[822-844]	-25.2	0.0264	164	-22.88	2 20	388 408	19	0.8421	0.8421
scaffold_39952_5507	Dpu-Mir-22-P2_3p	TRINITY_DN68368_c1_g1_i6	XP_014250078.1 protein phosphatase PHLPP-like protein isoform X2	target from/to=[3047-3068]	-28.1	0.14	161	-26.78	2 14	3048 3068	12	0.9167	1
scaffold_39952_5507	Dpu-Mir-22-P2_3p	TRINITY_DN68368_c1_g1_i6	XP_014250078.1 protein phosphatase PHLPP-like protein isoform X2	target from/to=[3047-3068]	-28.1	0.14	155	-22.28	2 20	575 592	18	0.7778	0.7778
scaffold_39952_5507	Dpu-Mir-22-P2_3p	TRINITY_DN68472_c3_g1_i3	XP_018009874.1 transient receptor potential cation channel subfamily A member 1 homolog	target from/to=[520-540]	-20.4	0.0279	170	-21.23	2 19	520 540	17	0.8235	0.8824
scaffold_39952_5507	Dpu-Mir-22-P2_3p	TRINITY_DN68287_c4_g2_i2	XP_018010910.1 L-2-hydroxyglutarate dehydrogenase mitochondrial-like	target from/to=[439-459]	-20.7	0.193	148	-21.59	2 19	440 459	17	0.7059	0.7647
scaffold_39952_5507	Dpu-Mir-22-P2_3p	TRINITY_DN68767_c2_g2_i6	XP_011416095.1 scaffold attachment factor B2 isoform X2	target from/to=[4003-4024]	-20.5	0.00531	141	-21.93	2 14	4004 4024	12	0.75	0.75
scaffold_39952_5507	Dpu-Mir-22-P2_3p	TRINITY_DN68767_c2_g2_i8	XP_011416095.1 scaffold attachment factor B2 isoform X2	target from/to=[1580-1601]	-20.5	0.00529	141	-21.93	2 14	1581 1601	12	0.75	0.75
scaffold_39952_5507	Dpu-Mir-22-P2_3p	TRINITY_DN66176_c6_g1_i6	XP_021370408.1ATP-dependent RNA helicase DEAH12 chloroplastic-like isoform X1	target from/to=[4455-4479]	-22.5	0.315	142	-22.44	2 20	4455 4479	22	0.6364	0.6364
scaffold_39952_5507	Dpu-Mir-22-P2_3p	TRINITY_DN68726_c2_g3_i1	XP_013789110.1DNA polymerase delta subunit 2-like	target from/to=[270-292]	-24.2	0.00979	166	-24.98	2 19	272 292	17	0.8235	0.8235
scaffold_39952_5507	Dpu-Mir-22-P2_3p	TRINITY_DN68835_c5_g1_i1	XP_022252012.1major facilitator superfamily domain-containing protein 9-like isoform X2	target from/to=[1207-1227]	-26	0.0424	151	-27.39	2 20	1207 1227	18	0.6667	0.7222
scaffold_39952_5507	Dpu-Mir-22-P2_3p	TRINITY_DN68835_c5_g1_i1	XP_022252012.1major facilitator superfamily domain-containing protein 9-like isoform X2	target from/to=[1207-1227]	-26	0.0424	140	-20.96	2 9	875 895	7	1	1
scaffold_39952_5507	Dpu-Mir-22-P2_3p	TRINITY_DN68924_c0_g1_i2	XP_021931559.1baculoviral IAP repeat-containing protein 6-like	target from/to=[231-251]	-21.3	0.284	177	-30.28	2 19	230 251	18	0.8889	0.9444
scaffold_39952_5507	Dpu-Mir-22-P2_3p	TRINITY_DN67776_c4_g1_i5	XP_018006342.1 afadin-like	target from/to=[2605-2627]	-22.8	0.0525	158	-21.5	2 19	564 584	17	0.7059	0.8235
scaffold_39952_5507	Dpu-Mir-22-P2_3p	TRINITY_DN71271_c3_g2_i2	XP_018026485.1 lysosome membrane protein 2-like	target from/to=[1125-1144]	-25.6	0.197	145	-26.87	2 20	1125 1144	18	0.6667	0.7222
scaffold_39952_5507	Dpu-Mir-22-P2_3p	TRINITY_DN71271_c3_g2_i4	XP_018026485.1 lysosome membrane protein 2-like	target from/to=[681-700]	-25.6	0.197	145	-26.87	2 20	681 700	18	0.6667	0.7222
scaffold_39952_5507	Dpu-Mir-22-P2_3p	TRINITY_DN71286_c7_g1_i1	XP_018018657.1 bifunctional glutamate/proline--tRNA ligase-like	target from/to=[322-341]	-22.7	0.31	156	-25.05	2 20	2673 2691	18	0.7778	0.7778
scaffold_39952_5507	Dpu-Mir-22-P2_3p	TRINITY_DN71288_c0_g2_i1	XP_011700519.1 lysine-specific demethylase 4C-like isoform X4	target from/to=[16-33]	-22	0.298	142	-20.63	2 20	16 33	18	0.7222	0.7222
scaffold_39952_5507	Dpu-Mir-22-P2_3p	TRINITY_DN71288_c0_g2_i4	XP_011700519.1 lysine-specific demethylase 4C-like isoform X4	target from/to=[16-33]	-22	0.298	142	-20.63	2 20	16 33	18	0.7222	0.7222
scaffold_39952_5507	Dpu-Mir-22-P2_3p	TRINITY_DN71340_c0_g1_i1	XP_014666767.1 trifunctional enzyme subunit alpha mitochondrial-like	target from/to=[316-336]	-27	0.054	153	-24.71	2 14	316 336	12	0.8333	0.9167
scaffold_39952_5507	Dpu-Mir-22-P2_3p	TRINITY_DN71589_c1_g2_i1	XP_011441424.1 vitamin K epoxide reductase complex subunit 1-like protein 1	target from/to=[393-411]	-24.2	0.00213	161	-23.84	2 20	392 411	18	0.7778	0.8333
scaffold_39952_5507	Dpu-Mir-22-P2_3p	TRINITY_DN71849_c0_g3_i1	XP_018021123.1 protein furry-like	target from/to=[1215-1235]	-22.2	0.132	157	-25.43	2 19	429 450	18	0.7778	0.7778
scaffold_39952_5507	Dpu-Mir-22-P2_3p	TRINITY_DN68833_c0_g2_i2	XP_018024596.1 polycomb protein Sfmbt-like isoform X2	target from/to=[3086-3102]	-20.3	0.154	147	-21.34	2 15	3084 3102	13	0.8462	0.8462
scaffold_39952_5507	Dpu-Mir-22-P2_3p	TRINITY_DN70668_c4_g2_i1	XP_018019177.1 fructose-bisphosphate aldolase-like	target from/to=[320-339]	-20.1	0.0292	154	-24.02	2 19	319 339	17	0.7059	0.7647
scaffold_39952_5507	Dpu-Mir-22-P2_3p	TRINITY_DN70668_c4_g2_i2	XP_018019177.1 fructose-bisphosphate aldolase-like	target from/to=[896-915]	-21	0.0189	154	-24.02	2 19	895 915	17	0.7059	0.7647
scaffold_39952_5507	Dpu-Mir-22-P2_3p	TRINITY_DN70668_c4_g2_i5	XP_018019177.1 fructose-bisphosphate aldolase-like	target from/to=[750-769]	-21	0.0189	154	-24.02	2 19	749 769	17	0.7059	0.7647
scaffold_39952_5507	Dpu-Mir-22-P2_3p	TRINITY_DN70824_c2_g7_i1	XP_010308866.1 abnormal spindle-like microcephaly-associated protein	target from/to=[446-464]	-20.3	0.139	142	-21.12	2 14	446 464	12	0.8333	0.8333
scaffold_39952_5507	Dpu-Mir-22-P2_3p	TRINITY_DN70877_c3_g7_i1	XP_018022104.1 protein FAM57A-like	target from/to=[1739-1757]	-23.4	0.14	157	-28.27	2 18	1737 1757	16	0.75	0.8125
scaffold_39952_5507	Dpu-Mir-22-P2_3p	TRINITY_DN73333_c0_g3_i10	XP_021954128.1rho GTPase-activating protein 26-like	target from/to=[1545-1565]	-25.7	0.183	163	-26.4	2 20	1545 1565	18	0.7222	0.8333
scaffold_39952_5507	Dpu-Mir-22-P2_3p	TRINITY_DN73333_c0_g3_i11	XP_021954128.1rho GTPase-activating protein 26-like	target from/to=[1545-1565]	-25.7	0.183	163	-26.4	2 20	1545 1565	18	0.7222	0.8333
scaffold_39952_5507	Dpu-Mir-22-P2_3p	TRINITY_DN73333_c0_g3_i12	XP_021954128.1rho GTPase-activating protein 26-like	target from/to=[1545-1565]	-25.7	0.182	163	-26.4	2 20	1545 1565	18	0.7222	0.8333
scaffold_39952_5507	Dpu-Mir-22-P2_3p	TRINITY_DN73333_c0_g3_i13	XP_021925419.1rho GTPase-activating protein 26 isoform X3	target from/to=[1545-1565]	-25.7	0.182	163	-26.4	2 20	1545 1565	18	0.7222	0.8333
scaffold_39952_5507	Dpu-Mir-22-P2_3p	TRINITY_DN73333_c0_g3_i14	XP_021954128.1rho GTPase-activating protein 26-like	target from/to=[1545-1565]	-25.7	0.182	163	-26.4	2 20	1545 1565	18	0.7222	0.8333
scaffold_39952_5507	Dpu-Mir-22-P2_3p	TRINITY_DN73333_c0_g3_i15	XP_021954128.1rho GTPase-activating protein 26-like	target from/to=[1545-1565]	-25.7	0.182	163	-26.4	2 20	1545 1565	18	0.7222	0.8333
scaffold_39952_5507	Dpu-Mir-22-P2_3p	TRINITY_DN73333_c0_g3_i16	XP_021954128.1rho GTPase-activating protein 26-like	target from/to=[1545-1565]	-25.7	0.183	163	-26.4	2 20	1545 1565	18	0.7222	0.8333
scaffold_39952_5507	Dpu-Mir-22-P2_3p	TRINITY_DN73333_c0_g3_i5	XP_021954128.1rho GTPase-activating protein 26-like	target from/to=[1545-1565]	-25.7	0.183	163	-26.4	2 20	1545 1565	18	0.7222	0.8333
scaffold_39952_5507	Dpu-Mir-22-P2_3p	TRINITY_DN73333_c0_g3_i7	XP_021954128.1rho GTPase-activating protein 26-like	target from/to=[1545-1565]	-25.7	0.182	163	-26.4	2 20	1545 1565	18	0.7222	0.8333
scaffold_39952_5507	Dpu-Mir-22-P2_3p	TRINITY_DN73333_c0_g3_i8	XP_021954128.1rho GTPase-activating protein 26-like	target from/to=[1545-1565]	-25.7	0.183	163	-26.4	2 20	1545 1565	18	0.7222	0.8333
scaffold_39952_5507	Dpu-Mir-22-P2_3p	TRINITY_DN73438_c0_g1_i1	XP_018022770.1 laminin subunit beta-1-like isoform X3	target from/to=[3618-3640]	-20.6	0.127	142	-21.32	2 20	3618 3640	20	0.65	0.65
scaffold_39952_5507	Dpu-Mir-22-P2_3p	TRINITY_DN73611_c3_g2_i1	XP_019868297.1 hemocytin-like	target from/to=[4138-4159]	-22.8	0.0221	146	-22.63	2 20	4138 4159	19	0.6842	0.6842
scaffold_39952_5507	Dpu-Mir-22-P2_3p	TRINITY_DN68924_c0_g1_i2	XP_021931559.1baculoviral IAP repeat-containing protein 6-like	target from/to=[231-251]	-21.3	0.284	140	-22.13	2 9	1720 1740	7	1	1
scaffold_39952_5507	Dpu-Mir-22-P2_3p	TRINITY_DN68934_c3_g1_i2	XP_021343688.1methylmalonic aciduria and homocystinuria type C protein homolog	target from/to=[58-77]	-23.7	0.26	168	-25.64	2 19	58 77	17	0.8235	0.9412
scaffold_39952_5507	Dpu-Mir-22-P2_3p	TRINITY_DN68934_c3_g1_i2	XP_021343688.1methylmalonic aciduria and homocystinuria type C protein homolog	target from/to=[58-77]	-23.7	0.26	145	-22.13	2 19	2018 2039	18	0.6667	0.7222
scaffold_39952_5507	Dpu-Mir-22-P2_3p	TRINITY_DN68934_c3_g1_i3	XP_005107062.1 methylmalonic aciduria and homocystinuria type C protein homolog isoform X1	target from/to=[58-77]	-23.7	0.257	168	-25.64	2 19	58 77	17	0.8235	0.9412
scaffold_39952_5507	Dpu-Mir-22-P2_3p	TRINITY_DN69041_c1_g4_i3	XP_017760108.1PREDICTED: uncharacterized protein LOC108550772 isoform X2	target from/to=[1351-1372]	-22.3	0.158	153	-23.4	2 19	1351 1372	18	0.7222	0.7778
scaffold_39952_5507	Dpu-Mir-22-P2_3p	TRINITY_DN69082_c1_g3_i1	NP_001089308.1protein Spindly-A	target from/to=[606-625]	-20.4	0.0537	147	-24.2	2 20	848 868	18	0.6111	0.7222
scaffold_39952_5507	Dpu-Mir-22-P2_3p	TRINITY_DN69253_c1_g4_i1	XP_006885071.1 jouberin	target from/to=[1643-1665]	-20.7	0.216	146	-20.94	2 20	1643 1665	20	0.65	0.7
scaffold_39952_5507	Dpu-Mir-22-P2_3p	TRINITY_DN69300_c4_g2_i1	XP_017092521.1 origin recognition complex subunit 3	target from/to=[29-49]	-22.1	0.00368	155	-22.38	2 20	29 49	18	0.7222	0.7222
scaffold_39952_5507	Dpu-Mir-22-P2_3p	TRINITY_DN69311_c1_g1_i1	XP_008215443.1PREDICTED: uncharacterized protein LOC100123317 isoform X2	target from/to=[509-531]	-29.4	0.125	150	-30.19	2 20	509 531	20	0.7	0.7
scaffold_39952_5507	Dpu-Mir-22-P2_3p	TRINITY_DN69505_c2_g2_i1	XP_018008249.1 ankyrin repeat and MYND domain-containing protein 2-like	target from/to=[440-460]	-21.8	0.186	155	-22.51	2 20	440 460	18	0.7222	0.7222
scaffold_39952_5507	Dpu-Mir-22-P2_3p	TRINITY_DN69533_c5_g1_i1	XP_018028253.1 3'-5' ssDNA/RNA exonuclease TatD-like	target from/to=[2473-2493]	-20.5	0.0762	140	-20.65	2 9	2473 2493	7	1	1
scaffold_39952_5507	Dpu-Mir-22-P2_3p	TRINITY_DN69626_c8_g4_i1	XP_021917348.1lysosomal-trafficking regulator isoform X1	target from/to=[1450-1471]	-21.6	0.0405	150	-21.24	2 19	1451 1471	17	0.7059	0.7059
scaffold_39952_5507	Dpu-Mir-22-P2_3p	TRINITY_DN70024_c1_g1_i4	XP_014228024.1 Niemann-Pick C1 protein isoform X3	target from/to=[1659-1677]	-22.2	0.197	153	-26.54	2 20	1653 1677	22	0.6818	0.7727
scaffold_39952_5507	Dpu-Mir-22-P2_3p	TRINITY_DN70243_c1_g1_i17	XP_018010478.1 trichohyalin-like	target from/to=[444-466]	-20.4	0.162	153	-20.17	2 20	444 466	20	0.7	0.8
scaffold_39952_5507	Dpu-Mir-22-P2_3p	TRINITY_DN70243_c1_g1_i3	XP_018010478.1 trichohyalin-like	target from/to=[444-466]	-20.4	0.167	153	-20.17	2 20	444 466	20	0.7	0.8
scaffold_39952_5507	Dpu-Mir-22-P2_3p	TRINITY_DN70243_c1_g1_i5	XP_018010478.1 trichohyalin-like	target from/to=[444-466]	-20.4	0.165	153	-20.17	2 20	444 466	20	0.7	0.8
scaffold_39952_5507	Dpu-Mir-22-P2_3p	TRINITY_DN70243_c1_g1_i8	XP_018010478.1 trichohyalin-like	target from/to=[444-466]	-20.4	0.165	153	-20.17	2 20	444 466	20	0.7	0.8
scaffold_39952_5507	Dpu-Mir-22-P2_3p	TRINITY_DN70243_c1_g1_i9	XP_018010478.1 trichohyalin-like	target from/to=[444-466]	-20.4	0.167	153	-20.17	2 20	444 466	20	0.7	0.8
scaffold_39952_5507	Dpu-Mir-22-P2_3p	TRINITY_DN70289_c4_g1_i1	XP_018021952.1 endonuclease III-like protein 1	target from/to=[481-499]	-20.7	0.211	160	-22.57	2 19	480 499	17	0.8235	0.8235
scaffold_39952_5507	Dpu-Mir-22-P2_3p	TRINITY_DN70305_c0_g2_i4	XP_018013028.1 protein transport protein Sec24A-like	target from/to=[1147-1167]	-22.8	0.169	143	-24.89	2 17	1145 1167	17	0.7059	0.7059
scaffold_39952_5507	Dpu-Mir-22-P2_3p	TRINITY_DN70359_c10_g2_i1	XP_015514372.1 dnaJ homolog dnj-5	target from/to=[3360-3381]	-20.7	0.161	162	-20.44	2 20	3360 3381	19	0.7895	0.7895
scaffold_39952_5507	Dpu-Mir-22-P2_3p	TRINITY_DN70514_c2_g1_i10	XP_013774140.1vacuolar protein sorting-associated protein 16 homolog	target from/to=[114-134]	-20.9	0.168	155	-21.29	2 20	114 134	18	0.7222	0.7222
scaffold_39952_5507	Dpu-Mir-22-P2_3p	TRINITY_DN70567_c1_g2_i4	XP_021913075.1gamma-tubulin complex component 5	target from/to=[416-436]	-26.5	0.151	167	-29.68	2 20	416 436	18	0.7778	0.8333
scaffold_39952_5507	Dpu-Mir-22-P2_3p	TRINITY_DN67776_c4_g1_i4	XP_018006342.1 afadin-like	target from/to=[2188-2207]	-24.9	0.241	158	-21.5	2 19	564 584	17	0.7059	0.8235
scaffold_39952_5507	Dpu-Mir-22-P2_3p	TRINITY_DN67776_c4_g1_i4	XP_018006342.1 afadin-like	target from/to=[2188-2207]	-24.9	0.241	149	-27.13	2 20	2188 2207	18	0.7222	0.7222
scaffold_39952_5507	Dpu-Mir-22-P2_3p	TRINITY_DN67776_c4_g1_i5	XP_018006342.1 afadin-like	target from/to=[2188-2207]	-24.9	0.242	145	-22.14	2 20	2605 2627	20	0.7	0.7
scaffold_39952_5507	Dpu-Mir-22-P2_3p	TRINITY_DN67776_c4_g1_i5	XP_018006342.1 afadin-like	target from/to=[2188-2207]	-24.9	0.242	158	-21.5	2 19	564 584	17	0.7059	0.8235
scaffold_39952_5507	Dpu-Mir-22-P2_3p	TRINITY_DN35823_c0_g3_i1	XP_011136988.2 zinc finger SWIM domain-containing protein 8	target from/to=[207-228]	-22.9	0.0199	170	-31.23	2 20	207 228	19	0.8421	0.8421
scaffold_39952_5507	Dpu-Mir-22-P2_3p	TRINITY_DN50540_c0_g2_i1	XP_018789837.1 U3 small nucleolar RNA-associated protein 15 homolog	target from/to=[240-258]	-20.7	0.188	152	-22.04	2 17	238 258	15	0.7333	0.8
scaffold_39952_5507	Dpu-Mir-22-P2_3p	TRINITY_DN53254_c1_g1_i1	XP_017764050.1 C-type lectin domain family 2 member D3	target from/to=[996-1014]	-20.8	0.282	149	-21.43	2 20	995 1014	18	0.7222	0.7222
scaffold_39952_5507	Dpu-Mir-22-P2_3p	TRINITY_DN56843_c0_g2_i2	XP_018011812.1PREDICTED: uncharacterized protein LOC108669039	target from/to=[1418-1441]	-23.9	0.103	145	-22.41	2 10	1421 1441	8	1	1
scaffold_39952_5507	Dpu-Mir-22-P2_3p	TRINITY_DN57150_c0_g1_i1	XP_015517160.1 DNA (cytosine-5)-methyltransferase PliMCI-like	target from/to=[298-317]	-21.7	0.0915	155	-22.03	2 17	296 317	16	0.8125	0.8125
scaffold_39952_5507	Dpu-Mir-22-P2_3p	TRINITY_DN58075_c0_g1_i1	XP_021936328.1collagen alpha-1(XI) chain-like	target from/to=[1205-1223]	-21.9	0.0938	148	-22.35	2 20	1205 1223	18	0.7222	0.7222
scaffold_39952_5507	Dpu-Mir-22-P2_3p	TRINITY_DN58152_c1_g1_i3	XP_018016076.1PREDICTED: uncharacterized protein LOC108672842	target from/to=[1022-1042]	-21.4	0.281	159	-21.51	2 20	1022 1042	18	0.7222	0.7778
scaffold_39952_5507	Dpu-Mir-22-P2_3p	TRINITY_DN58217_c4_g3_i1	XP_019861849.1PREDICTED: uncharacterized protein LOC109590368	target from/to=[70-88]	-21.2	0.227	149	-24.62	2 20	69 88	18	0.7222	0.7222
scaffold_39952_5507	Dpu-Mir-22-P2_3p	TRINITY_DN58268_c0_g2_i1	XP_022238453.1RNA cytidine acetyltransferase-like	target from/to=[590-610]	-20	0.22	158	-21.6	2 19	590 610	17	0.7059	0.8235
scaffold_39952_5507	Dpu-Mir-22-P2_3p	TRINITY_DN58281_c7_g2_i1	XP_021923990.1tyrosine-protein phosphatase non-receptor type 14	target from/to=[418-436]	-22.6	0.157	150	-24.19	2 11	416 436	9	1	1
scaffold_39952_5507	Dpu-Mir-22-P2_3p	TRINITY_DN58335_c0_g4_i1	XP_018023577.1 mediator of RNA polymerase II transcription subunit 17-like	target from/to=[171-189]	-24.3	0.277	156	-24.06	2 20	171 189	18	0.7222	0.8333
scaffold_39952_5507	Dpu-Mir-22-P2_3p	TRINITY_DN58370_c3_g3_i2	XP_019640676.1 bis(5'-nucleosyl)-tetraphosphatase [asymmetrical]-like	target from/to=[359-379]	-24	0.0731	163	-23.42	2 16	359 379	14	0.8571	0.9286
scaffold_39952_5507	Dpu-Mir-22-P2_3p	TRINITY_DN58370_c3_g3_i3	XP_019640676.1 bis(5'-nucleosyl)-tetraphosphatase [asymmetrical]-like	target from/to=[399-419]	-24	0.0731	163	-23.42	2 16	399 419	14	0.8571	0.9286
scaffold_39952_5507	Dpu-Mir-22-P2_3p	TRINITY_DN58593_c3_g1_i3	XP_018008337.1 puff-specific protein Bx42-like	target from/to=[121-138]	-24	0.0495	150	-25.98	2 17	119 138	15	0.8	0.8
scaffold_39952_5507	Dpu-Mir-22-P2_3p	TRINITY_DN58602_c4_g3_i1	XP_017878214.1 serine-rich adhesin for platelets	target from/to=[962-985]	-23.7	0.258	147	-23.29	2 15	967 985	13	0.8462	0.8462
scaffold_39952_5507	Dpu-Mir-22-P2_3p	TRINITY_DN58806_c3_g2_i1	XP_975544.1 complex I intermediate-associated protein 30 mitochondrial	target from/to=[874-892]	-23.2	0.371	159	-23.2	2 20	874 892	18	0.8333	0.8333
scaffold_39952_5507	Dpu-Mir-22-P2_3p	TRINITY_DN58830_c0_g1_i1	XP_018006439.1 fructose-1 6-bisphosphatase 1-like	target from/to=[761-781]	-29	0.0275	163	-29.33	2 20	761 781	18	0.7778	0.7778
scaffold_39952_5507	Dpu-Mir-22-P2_3p	TRINITY_DN59022_c1_g2_i1	XP_018026189.1 trithorax group protein osa-like	target from/to=[413-435]	-22.7	0.252	154	-27.26	2 19	415 435	17	0.7059	0.7647
scaffold_39952_5507	Dpu-Mir-22-P2_3p	TRINITY_DN59022_c1_g2_i3	XP_018026189.1 trithorax group protein osa-like	target from/to=[413-435]	-22.7	0.252	154	-27.26	2 19	415 435	17	0.7059	0.7647
scaffold_39952_5507	Dpu-Mir-22-P2_3p	TRINITY_DN59022_c1_g2_i4	XP_018026189.1 trithorax group protein osa-like	target from/to=[413-435]	-22.7	0.252	154	-27.26	2 19	415 435	17	0.7059	0.7647
scaffold_39952_5507	Dpu-Mir-22-P2_3p	TRINITY_DN59121_c4_g2_i5	XP_022248286.1uncharacterized protein LOC106464780	target from/to=[1795-1813]	-24.7	0.31	144	-24.96	2 20	1795 1813	18	0.6667	0.7222
scaffold_39952_5507	Dpu-Mir-22-P2_3p	TRINITY_DN59265_c6_g3_i1	XP_018615776.1 zinc finger protein 217	target from/to=[503-524]	-22.2	9.4e-05	161	-24.19	2 18	504 524	16	0.8125	0.8125
scaffold_39952_5507	Dpu-Mir-22-P2_3p	TRINITY_DN59448_c5_g1_i1	XP_013776708.1E3 ubiquitin-protein ligase HERC2-like isoform X3	target from/to=[1294-1315]	-21.2	0.288	152	-22.19	2 17	1295 1315	15	0.6667	0.8667
scaffold_39952_5507	Dpu-Mir-22-P2_3p	TRINITY_DN59533_c5_g1_i1	XP_017298894.1 transcriptional repressor CTCF-like	target from/to=[1403-1422]	-20.66	0.00385	157	-21.64	2 20	1403 1422	18	0.7778	0.7778
scaffold_39952_5507	Dpu-Mir-22-P2_3p	TRINITY_DN59533_c5_g1_i2	XP_021000403.1zinc finger protein 585A-like	target from/to=[1403-1422]	-20.66	0.00384	157	-21.64	2 20	1403 1422	18	0.7778	0.7778
scaffold_39952_5507	Dpu-Mir-22-P2_3p	TRINITY_DN59617_c4_g1_i1	XP_018006541.1 nuclear pore complex protein Nup205-like	target from/to=[4691-4712]	-20.2	0.118	151	-24.06	2 17	4690 4712	17	0.7059	0.8235
scaffold_39952_5507	Dpu-Mir-22-P2_3p	TRINITY_DN59740_c0_g1_i3	XP_019699830.1 rho GTPase-activating protein 20 isoform X2	target from/to=[106-123]	-21.7	0.0393	143	-24.27	2 14	104 123	12	0.8333	0.8333
scaffold_39952_5507	Dpu-Mir-22-P2_3p	TRINITY_DN60060_c0_g1_i1	XP_022247066.1protoheme IX farnesyltransferase mitochondrial-like	target from/to=[1285-1303]	-23.4	0.263	150	-23	2 20	1281 1303	20	0.65	0.75
scaffold_39952_5507	Dpu-Mir-22-P2_3p	TRINITY_DN60077_c0_g1_i3	XP_018018514.1 endothelin-converting enzyme 1-like	target from/to=[2053-2074]	-27.6	0.021	162	-27.49	2 20	2053 2074	19	0.7895	0.7895
scaffold_39952_5507	Dpu-Mir-22-P2_3p	TRINITY_DN60077_c0_g1_i4	XP_017966929.1 endothelin-converting enzyme 1	target from/to=[23-44]	-25	0.367	162	-25.69	2 20	23 44	19	0.7895	0.7895
scaffold_39952_5507	Dpu-Mir-22-P2_3p	TRINITY_DN60140_c4_g2_i2	XP_018024075.1 serine-rich adhesin for platelets-like	target from/to=[1862-1881]	-21.5	0.255	145	-22.07	2 20	1862 1881	18	0.6667	0.7222
scaffold_39952_5507	Dpu-Mir-22-P2_3p	TRINITY_DN60253_c8_g1_i1	XP_018015909.1 39S ribosomal protein L13 mitochondrial-like	target from/to=[285-305]	-20.3	0.305	144	-21.05	2 19	286 305	17	0.7059	0.7059
scaffold_39952_5507	Dpu-Mir-22-P2_3p	TRINITY_DN60384_c5_g1_i2	XP_013391595.1 ankyrin repeat and KH domain-containing protein 1-like	target from/to=[2687-2706]	-25.4	0.0354	165	-26.35	2 20	2687 2706	18	0.8333	0.8333
scaffold_39952_5507	Dpu-Mir-22-P2_3p	TRINITY_DN6045_c0_g1_i1	XP_011682351.1 protein MMS22-like	target from/to=[19-38]	-24	0.29	154	-25.91	2 15	18 38	13	0.8462	0.8462
scaffold_39952_5507	Dpu-Mir-22-P2_3p	TRINITY_DN60556_c6_g6_i2	XP_018027588.1 transcription factor SOX-8-like	target from/to=[2776-2795]	-24.4	0.356	161	-25.87	2 20	2776 2795	18	0.7778	0.8333
scaffold_39952_5507	Dpu-Mir-22-P2_3p	TRINITY_DN60622_c5_g2_i1	XP_018014359.1 tyrosine-protein kinase Fer-like isoform X2	target from/to=[137-160]	-22.3	0.299	149	-25.17	2 19	138 160	19	0.6842	0.7368
scaffold_39952_5507	Dpu-Mir-22-P2_3p	TRINITY_DN60765_c4_g4_i1	NP_001086383.1L-aminoadipate-semialdehyde dehydrogenase-phosphopantetheinyl transferase	target from/to=[18-38]	-21.2	0.0786	155	-22.01	2 20	18 38	18	0.7222	0.7222
scaffold_39952_5507	Dpu-Mir-22-P2_3p	TRINITY_DN60849_c3_g2_i1	XP_022252339.1phosphatidylinositol 3-kinase catalytic subunit type 3-like	target from/to=[9-28]	-21.6	0.018	150	-24.32	2 11	8 28	9	1	1
scaffold_39952_5507	Dpu-Mir-22-P2_3p	TRINITY_DN61210_c2_g1_i2	XP_014298027.1 lysozyme-like	target from/to=[19-40]	-21.9	0.0766	146	-23.78	2 20	19 40	19	0.6316	0.7368
scaffold_39952_5507	Dpu-Mir-22-P2_3p	TRINITY_DN61210_c2_g1_i5	XP_015837941.1 lysozyme-like	target from/to=[19-40]	-21.9	0.0766	146	-23.78	2 20	19 40	19	0.6316	0.7368
scaffold_39952_5507	Dpu-Mir-22-P2_3p	TRINITY_DN61562_c0_g1_i1	XP_018022661.1 probable serine incorporator	target from/to=[2192-2213]	-20.5	0.0944	152	-23.04	2 13	2193 2213	11	0.9091	0.9091
scaffold_39952_5507	Dpu-Mir-22-P2_3p	TRINITY_DN61644_c1_g1_i1	XP_018026745.1 succinyl-CoA ligase [ADP-forming] subunit beta mitochondrial-like	target from/to=[22-42]	-28.1	0.314	163	-29.88	2 20	22 42	18	0.7222	0.8333
scaffold_39952_5507	Dpu-Mir-22-P2_3p	TRINITY_DN61644_c1_g1_i4	XP_970725.1 succinyl-CoA ligase [ADP-forming] subunit beta mitochondrial	target from/to=[22-42]	-28.1	0.295	163	-29.88	2 20	22 42	18	0.7222	0.8333
scaffold_39952_5507	Dpu-Mir-22-P2_3p	TRINITY_DN61949_c1_g6_i2	XP_014245773.1 UBX domain-containing protein 4 isoform X3	target from/to=[2423-2441]	-21.4	0.0717	150	-22.07	2 11	2421 2441	9	1	1
scaffold_39952_5507	Dpu-Mir-22-P2_3p	TRINITY_DN61953_c8_g3_i2	XP_021916389.1PRELI domain-containing protein 1 mitochondrial-like	target from/to=[252-272]	-20	0.058	145	-20.84	2 10	252 272	8	1	1
scaffold_39952_5507	Dpu-Mir-22-P2_3p	TRINITY_DN61970_c0_g5_i1	XP_018026638.1 titin-like	target from/to=[388-406]	-23.2	0.338	156	-23.59	2 20	388 406	18	0.7778	0.7778
scaffold_39952_5507	Dpu-Mir-22-P2_3p	TRINITY_DN61970_c0_g5_i2	XP_018026638.1 titin-like	target from/to=[388-406]	-23.2	0.338	156	-23.59	2 20	388 406	18	0.7778	0.7778
scaffold_39952_5507	Dpu-Mir-22-P2_3p	TRINITY_DN62416_c1_g1_i11	XP_014249864.1 protein kinase C and casein kinase substrate in neurons protein 1 isoform X2	target from/to=[339-359]	-20.3	0.00758	163	-22.51	2 20	737 757	18	0.7222	0.8333
scaffold_39952_5507	Dpu-Mir-22-P2_3p	TRINITY_DN62416_c1_g1_i18	XP_017768666.1 protein kinase C and casein kinase substrate in neurons protein 1 isoform X4	target from/to=[331-351]	-20.3	0.00758	163	-22.51	2 20	729 749	18	0.7222	0.8333
scaffold_39952_5507	Dpu-Mir-22-P2_3p	TRINITY_DN62416_c1_g1_i7	XP_014249865.1 protein kinase C and casein kinase substrate in neurons protein 1 isoform X2	target from/to=[331-351]	-20.3	0.00758	163	-22.51	2 20	729 749	18	0.7222	0.8333
scaffold_39952_5507	Dpu-Mir-22-P2_3p	TRINITY_DN71849_c0_g3_i1	XP_018021123.1 protein furry-like	target from/to=[432-450]	-22.1	0.278	157	-25.43	2 19	429 450	18	0.7778	0.7778
scaffold_39952_5507	Dpu-Mir-22-P2_3p	TRINITY_DN71949_c0_g1_i2	XP_016771342.1 receptor-type guanylate cyclase gcy-4 isoform X3	target from/to=[3670-3689]	-20.42	0.235	152	-24.3	2 18	4597 4618	17	0.7059	0.8235
scaffold_39952_5507	Dpu-Mir-22-P2_3p	TRINITY_DN72001_c4_g3_i5	XP_022194681.1uncharacterized protein LOC111052342	target from/to=[418-435]	-23.8	0.13	142	-20.69	2 19	1407 1424	17	0.7059	0.7059
scaffold_39952_5507	Dpu-Mir-22-P2_3p	TRINITY_DN72001_c4_g3_i5	XP_022194681.1uncharacterized protein LOC111052342	target from/to=[418-435]	-23.8	0.13	147	-26.15	2 15	417 435	13	0.8462	0.8462
scaffold_39952_5507	Dpu-Mir-22-P2_3p	TRINITY_DN72158_c1_g3_i2	XP_018027767.1 protein sprint-like	target from/to=[622-642]	-22.6	0.0165	162	-23.84	2 15	622 642	13	0.9231	0.9231
scaffold_39952_5507	Dpu-Mir-22-P2_3p	TRINITY_DN72343_c1_g2_i5	XP_018016415.1 RUS1 family protein C16orf58 homolog	target from/to=[495-516]	-23.2	0.15	143	-23.63	2 18	494 516	18	0.7222	0.7222
scaffold_39952_5507	Dpu-Mir-22-P2_3p	TRINITY_DN72459_c3_g1_i1	XP_018025094.1 protein bicaudal C homolog 1-like	target from/to=[265-285]	-20.27	0.0122	140	-21.66	2 9	265 285	7	1	1
scaffold_39952_5507	Dpu-Mir-22-P2_3p	TRINITY_DN72535_c1_g1_i2	XP_018011424.1 DENN domain-containing protein 5A-like	target from/to=[491-511]	-24.44	0.204	145	-25.54	2 10	491 511	8	1	1
scaffold_39952_5507	Dpu-Mir-22-P2_3p	TRINITY_DN72535_c1_g1_i3	XP_018011424.1 DENN domain-containing protein 5A-like	target from/to=[491-511]	-24.44	0.204	145	-25.54	2 10	491 511	8	1	1
scaffold_39952_5507	Dpu-Mir-22-P2_3p	TRINITY_DN72591_c1_g1_i6	XP_021947998.1ectonucleoside triphosphate diphosphohydrolase 1-like	target from/to=[971-993]	-20.5	0.241	165	-22.68	2 19	972 993	18	0.7778	0.8889
scaffold_39952_5507	Dpu-Mir-22-P2_3p	TRINITY_DN72591_c1_g1_i6	XP_021947998.1ectonucleoside triphosphate diphosphohydrolase 1-like	target from/to=[1793-1813]	-22.2	0.0565	165	-22.68	2 19	972 993	18	0.7778	0.8889
scaffold_39952_5507	Dpu-Mir-22-P2_3p	TRINITY_DN72591_c1_g1_i7	XP_021947998.1ectonucleoside triphosphate diphosphohydrolase 1-like	target from/to=[2182-2204]	-20.5	0.242	165	-22.68	2 19	2183 2204	18	0.7778	0.8889
scaffold_39952_5507	Dpu-Mir-22-P2_3p	TRINITY_DN72591_c1_g1_i7	XP_021947998.1ectonucleoside triphosphate diphosphohydrolase 1-like	target from/to=[3004-3024]	-22.2	0.0565	165	-22.68	2 19	2183 2204	18	0.7778	0.8889
scaffold_39952_5507	Dpu-Mir-22-P2_3p	TRINITY_DN72601_c4_g1_i1	XP_015916794.1CCAAT/enhancer-binding protein gamma-like	target from/to=[417-437]	-24.8	0.00095	155	-26.77	2 20	417 437	18	0.6667	0.7778
scaffold_39952_5507	Dpu-Mir-22-P2_3p	TRINITY_DN72601_c4_g1_i2	XP_015916794.1CCAAT/enhancer-binding protein gamma-like	target from/to=[795-815]	-24.8	0.000964	155	-26.77	2 20	795 815	18	0.6667	0.7778
scaffold_39952_5507	Dpu-Mir-22-P2_3p	TRINITY_DN72604_c1_g1_i1	XP_018017515.1 adult-specific cuticular protein ACP-20-like	target from/to=[46-63]	-22	0.231	154	-22.63	2 20	46 63	18	0.7778	0.8333
scaffold_39952_5507	Dpu-Mir-22-P2_3p	TRINITY_DN72604_c1_g1_i22	XP_018017515.1 adult-specific cuticular protein ACP-20-like	target from/to=[46-63]	-22	0.231	154	-22.63	2 20	46 63	18	0.7778	0.8333
scaffold_39952_5507	Dpu-Mir-22-P2_3p	TRINITY_DN72604_c1_g1_i5	XP_018017515.1 adult-specific cuticular protein ACP-20-like	target from/to=[46-63]	-22	0.231	154	-22.63	2 20	46 63	18	0.7778	0.8333
scaffold_39952_5507	Dpu-Mir-22-P2_3p	TRINITY_DN72631_c3_g7_i1	XP_021936625.1neuroendocrine convertase 1-like isoform X3	target from/to=[1257-1280]	-20.8	0.00364	143	-20.2	2 14	1261 1280	12	0.8333	0.8333
scaffold_39952_5507	Dpu-Mir-22-P2_3p	TRINITY_DN72692_c4_g3_i1	XP_021930559.1Krueppel-like factor 2	target from/to=[343-364]	-21.8	0.0362	145	-22.67	2 10	344 364	8	1	1
scaffold_39952_5507	Dpu-Mir-22-P2_3p	TRINITY_DN72735_c4_g1_i8	XP_021926783.1focal adhesion kinase 1 isoform X2	target from/to=[147-166]	-21.1	0.0298	151	-24.97	2 17	145 166	16	0.75	0.8125
scaffold_39952_5507	Dpu-Mir-22-P2_3p	TRINITY_DN72867_c2_g8_i1	XP_018011218.1 esterase E4-like	target from/to=[428-448]	-24.5	0.024	170	-27.87	2 19	428 448	17	0.8235	0.8824
scaffold_39952_5507	Dpu-Mir-22-P2_3p	TRINITY_DN72983_c5_g1_i1	XP_018011215.1PREDICTED: uncharacterized protein LOC108668496	target from/to=[174-196]	-25.24	0.269	145	-23.99	2 10	176 196	8	1	1
scaffold_39952_5507	Dpu-Mir-22-P2_3p	TRINITY_DN73048_c2_g3_i1	XP_018007405.1 ruvB-like 2	target from/to=[74-95]	-25.8	0.0292	170	-25.46	2 20	74 95	19	0.8421	0.8421
scaffold_39952_5507	Dpu-Mir-22-P2_3p	TRINITY_DN73051_c1_g2_i4	NP_001164243.1angiotensin-converting enzyme 3 precursor	target from/to=[563-584]	-24.42	0.082	150	-26.42	2 20	563 584	19	0.6842	0.7368
scaffold_39952_5507	Dpu-Mir-22-P2_3p	TRINITY_DN73242_c0_g1_i2	XP_018017677.1 ADAMTS-like protein 1	target from/to=[334-359]	-20.2	0.0524	140	-21.5	2 9	339 359	7	1	1
scaffold_39952_5507	Dpu-Mir-22-P2_3p	TRINITY_DN73242_c0_g1_i5	XP_018017677.1 ADAMTS-like protein 1	target from/to=[1015-1040]	-20.2	0.0539	140	-21.5	2 9	1020 1040	7	1	1
scaffold_39952_5507	Dpu-Mir-22-P2_3p	TRINITY_DN73242_c0_g1_i8	XP_018017677.1 ADAMTS-like protein 1	target from/to=[288-313]	-20.2	0.0502	140	-21.5	2 9	293 313	7	1	1
scaffold_39952_5507	Dpu-Mir-22-P2_3p	TRINITY_DN73272_c3_g2_i3	XP_021917974.1regulator of G-protein signaling loco isoform X3	target from/to=[1669-1688]	-21.5	0.0307	145	-23.7	2 10	1668 1688	8	1	1
scaffold_39952_5507	Dpu-Mir-22-P2_3p	TRINITY_DN73272_c3_g2_i4	XP_021917973.1regulator of G-protein signaling loco isoform X2	target from/to=[1536-1555]	-21.5	0.0307	145	-23.7	2 10	1535 1555	8	1	1
scaffold_39952_5507	Dpu-Mir-22-P2_3p	TRINITY_DN73330_c3_g1_i1	XP_022249754.1 ras GTPase-activating protein nGAP-like	target from/to=[896-915]	-23.4	0.171	151	-22.03	2 19	897 915	17	0.7647	0.7647
scaffold_39952_5507	Dpu-Mir-22-P2_3p	TRINITY_DN73330_c3_g1_i2	XP_022249754.1 ras GTPase-activating protein nGAP-like	target from/to=[896-915]	-23.4	0.171	151	-22.03	2 19	897 915	17	0.7647	0.7647
scaffold_39952_5507	Dpu-Mir-22-P2_3p	TRINITY_DN65157_c0_g3_i2	XP_021362863.1mitogen-activated protein kinase kinase kinase 4-like isoform X3	target from/to=[2990-3009]	-21.3	0.0834	145	-22.31	2 10	2989 3009	8	1	1
scaffold_39952_5507	Dpu-Mir-22-P2_3p	TRINITY_DN65236_c5_g1_i1	XP_018025761.1 CCR4-NOT transcription complex subunit 3-like	target from/to=[783-803]	-23.1	0.175	159	-25.82	2 20	783 803	18	0.7222	0.7778
scaffold_39952_5507	Dpu-Mir-22-P2_3p	TRINITY_DN65242_c0_g1_i1	XP_018019007.1 phosphatidate cytidylyltransferase mitochondrial-like	target from/to=[806-823]	-21.9	0.00614	154	-23.43	2 20	806 823	18	0.7778	0.8333
scaffold_39952_5507	Dpu-Mir-22-P2_3p	TRINITY_DN65473_c1_g1_i1	XP_002427054.1predicted protein	target from/to=[324-341]	-21.1	0.201	148	-22.22	2 20	323 341	18	0.7222	0.7222
scaffold_39952_5507	Dpu-Mir-22-P2_3p	TRINITY_DN65473_c1_g1_i2	XP_002427054.1predicted protein	target from/to=[324-341]	-21.1	0.199	148	-22.22	2 20	323 341	18	0.7222	0.7222
scaffold_39952_5507	Dpu-Mir-22-P2_3p	TRINITY_DN65596_c4_g3_i1	XP_021936813.1protein Shroom isoform X5	target from/to=[1463-1484]	-21.14	0.189	147	-22.42	2 20	2666 2686	18	0.6667	0.6667
scaffold_39952_5507	Dpu-Mir-22-P2_3p	TRINITY_DN75589_c3_g2_i5	XP_018016790.1 venom dipeptidyl peptidase 4-like	target from/to=[2180-2200]	-20.6	0.0517	155	-21.98	2 19	2182 2200	17	0.7059	0.8824
scaffold_39952_5507	Dpu-Mir-22-P2_3p	TRINITY_DN75594_c2_g1_i1	XP_021930574.1pericentriolar material 1 protein isoform X2	target from/to=[1206-1228]	-20.1	0.231	148	-28.95	2 18	1472 1493	17	0.7059	0.7647
scaffold_39952_5507	Dpu-Mir-22-P2_3p	TRINITY_DN75594_c2_g1_i1	XP_021930574.1pericentriolar material 1 protein isoform X2	target from/to=[2100-2119]	-21.6	0.149	148	-28.95	2 18	1472 1493	17	0.7059	0.7647
scaffold_39952_5507	Dpu-Mir-22-P2_3p	TRINITY_DN75594_c2_g1_i3	XP_018010025.1PREDICTED: uncharacterized protein LOC108667504	target from/to=[1860-1879]	-21.6	0.148	148	-28.95	2 18	1232 1253	17	0.7059	0.7647
scaffold_39952_5507	Dpu-Mir-22-P2_3p	TRINITY_DN75594_c2_g1_i3	XP_018010025.1PREDICTED: uncharacterized protein LOC108667504	target from/to=[966-988]	-20.1	0.23	148	-28.95	2 18	1232 1253	17	0.7059	0.7647
scaffold_39952_5507	Dpu-Mir-22-P2_3p	TRINITY_DN66221_c5_g2_i4	XP_018016190.1 remodeling and spacing factor 1-like	target from/to=[2455-2475]	-20.74	0.0374	149	-23.6	2 19	1967 1991	21	0.6667	0.7143
scaffold_39952_5507	Dpu-Mir-22-P2_3p	TRINITY_DN66221_c5_g2_i5	XP_018013834.1 arginine-glutamic acid dipeptide repeats protein-like	target from/to=[1048-1068]	-20.74	0.0369	149	-23.6	2 19	560 584	21	0.6667	0.7143
scaffold_39952_5507	Dpu-Mir-22-P2_3p	TRINITY_DN66234_c1_g1_i1	XP_021927646.1zinc finger MIZ domain-containing protein 1 isoform X2	target from/to=[1143-1162]	-23.7	0.151	155	-23.8	2 20	1128 1148	18	0.7222	0.7222
scaffold_39952_5507	Dpu-Mir-22-P2_3p	TRINITY_DN66234_c1_g1_i1	XP_021927646.1zinc finger MIZ domain-containing protein 1 isoform X2	target from/to=[1143-1162]	-23.7	0.151	140	-20.4	2 9	2992 3012	7	1	1
scaffold_39952_5507	Dpu-Mir-22-P2_3p	TRINITY_DN66282_c1_g1_i1	XP_013775332.1putative glycerol kinase 5	target from/to=[865-886]	-22.4	0.127	162	-23.02	2 20	865 886	19	0.7368	0.8421
scaffold_39952_5507	Dpu-Mir-22-P2_3p	TRINITY_DN66282_c1_g1_i11	XP_018024480.1 putative glycerol kinase 5 isoform X1	target from/to=[689-710]	-22.4	0.126	162	-23.02	2 20	689 710	19	0.7368	0.8421
scaffold_39952_5507	Dpu-Mir-22-P2_3p	TRINITY_DN66547_c0_g3_i2	XP_019922092.1 cortactin-binding protein 2	target from/to=[216-236]	-22.4	0.0254	155	-21.25	2 20	1392 1412	18	0.6667	0.7778
scaffold_39952_5507	Dpu-Mir-22-P2_3p	TRINITY_DN66551_c4_g1_i1	XP_022313294.1adenine DNA glycosylase-like isoform X1	target from/to=[92-112]	-26.8	0.367	159	-27	2 20	92 112	18	0.7222	0.7778
scaffold_39952_5507	Dpu-Mir-22-P2_3p	TRINITY_DN66637_c3_g1_i2	XP_002425133.1slingshot dual specificity phosphatase putative	target from/to=[3601-3622]	-20.2	0.00705	150	-22.72	2 19	3602 3622	17	0.7059	0.7059
scaffold_39952_5507	Dpu-Mir-22-P2_3p	TRINITY_DN66802_c2_g5_i1	XP_018027089.1 arylsulfatase D-like	target from/to=[1671-1693]	-20	0.0956	149	-22.14	2 19	1672 1693	18	0.7222	0.7222
scaffold_39952_5507	Dpu-Mir-22-P2_3p	TRINITY_DN66859_c2_g2_i2	XP_018026467.1 doublesex- and mab-3-related transcription factor A2-like isoform X2	target from/to=[561-578]	-20.7	0.377	145	-24.58	2 10	558 578	8	1	1
scaffold_39952_5507	Dpu-Mir-22-P2_3p	TRINITY_DN66877_c1_g3_i1	XP_013295783.1integrase core domain protein	target from/to=[376-395]	-20.6	0.379	148	-20.89	2 14	372 395	15	0.8	0.8
scaffold_39952_5507	Dpu-Mir-22-P2_3p	TRINITY_DN67084_c2_g1_i2	XP_020784878.1BAG family molecular chaperone regulator 1	target from/to=[1066-1087]	-20.3	0.0218	146	-20.42	2 20	1066 1087	19	0.6842	0.6842
scaffold_39952_5507	Dpu-Mir-22-P2_3p	TRINITY_DN67084_c2_g2_i2	XP_018008332.1 U6 snRNA-associated Sm-like protein LSm6	target from/to=[227-246]	-24.5	0.0608	167	-29.03	2 20	226 246	18	0.7778	0.8333
scaffold_39952_5507	Dpu-Mir-22-P2_3p	TRINITY_DN67126_c3_g2_i1	XP_018016309.1 proteasome subunit alpha type-1-like	target from/to=[196-219]	-23.1	0.0357	141	-23.68	2 19	197 219	19	0.6316	0.6842
scaffold_39952_5507	Dpu-Mir-22-P2_3p	TRINITY_DN67126_c3_g2_i2	XP_018016309.1 proteasome subunit alpha type-1-like	target from/to=[196-219]	-23.1	0.0357	141	-23.68	2 19	197 219	19	0.6316	0.6842
scaffold_39952_5507	Dpu-Mir-22-P2_3p	TRINITY_DN67299_c4_g1_i1	XP_022188367.1 integrator complex subunit 9-like	target from/to=[671-691]	-23	0.0958	158	-24.35	2 20	670 691	19	0.6842	0.8421
scaffold_39952_5507	Dpu-Mir-22-P2_3p	TRINITY_DN67344_c2_g1_i1	XP_018015763.1PREDICTED: uncharacterized protein LOC108672575 isoform X3	target from/to=[55-74]	-22.1	0.0254	148	-24.99	2 17	54 74	15	0.7333	0.7333
scaffold_39952_5507	Dpu-Mir-22-P2_3p	TRINITY_DN67379_c0_g3_i1	XP_019773169.1 Ca(2+)/calmodulin-responsive adenylate cyclase	target from/to=[84-102]	-23.2	0.00996	154	-21.79	2 15	82 102	13	0.8462	0.8462
scaffold_39952_5507	Dpu-Mir-22-P2_3p	TRINITY_DN67601_c0_g2_i1	XP_018014662.1 teneurin-m-like	target from/to=[734-755]	-22	0.0345	146	-22.22	2 19	735 755	17	0.6471	0.7059
scaffold_39952_5507	Dpu-Mir-22-P2_3p	TRINITY_DN67614_c4_g1_i1	XP_018023527.1 protein O-GlcNAcase-like isoform X2	target from/to=[204-224]	-22.19	0.0656	145	-22.2	2 10	204 224	8	1	1
scaffold_39952_5507	Dpu-Mir-22-P2_3p	TRINITY_DN67641_c2_g3_i2	XP_014219697.1 monoacylglycerol lipase ABHD12 isoform X2	target from/to=[1143-1161]	-20.1	0.0952	152	-21.91	2 20	1143 1161	18	0.7222	0.7778
scaffold_39952_5507	Dpu-Mir-22-P2_3p	TRINITY_DN67677_c7_g1_i4	XP_018015765.1 5'-AMP-activated protein kinase subunit beta-1-like	target from/to=[818-835]	-21.2	0.0574	150	-22.32	2 20	818 835	18	0.7778	0.7778
scaffold_39952_5507	Dpu-Mir-22-P2_3p	TRINITY_DN67677_c7_g1_i7	XP_018015765.1 5'-AMP-activated protein kinase subunit beta-1-like	target from/to=[779-796]	-21.2	0.0574	150	-22.32	2 20	779 796	18	0.7778	0.7778
scaffold_39952_5507	Dpu-Mir-22-P2_3p	TRINITY_DN74865_c0_g1_i8	XP_018009377.1 double-stranded RNA-specific editase 1-like	target from/to=[567-584]	-21.7	0.02	140	-24.34	2 9	564 584	7	1	1
scaffold_39952_5507	Dpu-Mir-22-P2_3p	TRINITY_DN74940_c0_g1_i4	XP_018023214.1 nesprin-1-like	target from/to=[829-851]	-21.4	0.148	148	-24.6	2 19	829 851	19	0.7368	0.7368
scaffold_39952_5507	Dpu-Mir-22-P2_3p	TRINITY_DN74940_c0_g1_i5	XP_018023214.1 nesprin-1-like	target from/to=[5679-5701]	-21.4	0.149	148	-24.6	2 19	5679 5701	19	0.7368	0.7368
scaffold_39952_5507	Dpu-Mir-22-P2_3p	TRINITY_DN75122_c1_g2_i1	XP_008184244.1 mucin-3A isoform X2	target from/to=[802-823]	-21.5	0.145	149	-21.31	2 20	804 823	18	0.7222	0.7222
scaffold_39952_5507	Dpu-Mir-22-P2_3p	TRINITY_DN67776_c4_g1_i5	XP_018006342.1 afadin-like	target from/to=[2188-2207]	-24.9	0.242	149	-27.13	2 20	2188 2207	18	0.7222	0.7222
scaffold_39952_5507	Dpu-Mir-22-P2_3p	TRINITY_DN67776_c4_g1_i5	XP_018006342.1 afadin-like	target from/to=[2605-2627]	-22.8	0.0525	145	-22.14	2 20	2605 2627	20	0.7	0.7
scaffold_39952_5507	Dpu-Mir-22-P2_3p	TRINITY_DN75199_c1_g1_i2	XP_021922306.1stress-activated protein kinase JNK isoform X1	target from/to=[325-344]	-21.5	0.00268	155	-27.37	2 20	324 344	18	0.7222	0.7222
scaffold_39952_5507	Dpu-Mir-22-P2_3p	TRINITY_DN75543_c1_g2_i2	XP_018021138.1PREDICTED: uncharacterized protein LOC108677430	target from/to=[921-941]	-29.3	0.0565	175	-28.97	2 20	921 941	18	0.8333	0.8889
scaffold_39952_5507	Dpu-Mir-22-P2_3p	TRINITY_DN75543_c1_g2_i2	XP_018021138.1PREDICTED: uncharacterized protein LOC108677430	target from/to=[921-941]	-29.3	0.0565	140	-22.03	2 9	1219 1239	7	1	1
scaffold_39952_5507	Dpu-Mir-22-P2_3p	TRINITY_DN75547_c2_g1_i1	XP_021920589.1acyl-CoA dehydrogenase family member 9 mitochondrial-like	target from/to=[1151-1171]	-25.5	0.191	163	-27.58	2 20	1151 1171	18	0.7222	0.8333
scaffold_39952_5507	Dpu-Mir-22-P2_3p	TRINITY_DN75589_c3_g2_i3	XP_018016790.1 venom dipeptidyl peptidase 4-like	target from/to=[2180-2200]	-20.6	0.0518	155	-21.98	2 19	2182 2200	17	0.7059	0.8824
scaffold_39952_5507	Dpu-Mir-22-P2_3p	TRINITY_DN76515_c3_g1_i1	XP_018015932.1 ATP-binding cassette sub-family G member 5-like isoform X2	target from/to=[504-524]	-20.74	0.13	147	-22.35	2 20	504 524	18	0.6111	0.7222
scaffold_39952_5507	Dpu-Mir-22-P2_3p	TRINITY_DN76515_c3_g1_i2	XP_018015932.1 ATP-binding cassette sub-family G member 5-like isoform X2	target from/to=[504-524]	-20.74	0.13	147	-22.35	2 20	504 524	18	0.6111	0.7222
scaffold_39952_5507	Dpu-Mir-22-P2_3p	TRINITY_DN76692_c1_g1_i1	XP_021933459.1cGMP-dependent protein kinase isozyme 2 forms cD4/T1/T3A/T3B isoform X1	target from/to=[3326-3347]	-22.5	0.242	162	-23.98	2 20	3326 3347	19	0.7895	0.7895
scaffold_39952_5507	Dpu-Mir-22-P2_3p	TRINITY_DN76819_c0_g2_i1	XP_014330790.1 FRAS1-related extracellular matrix protein 1-like	target from/to=[151-172]	-23	0.187	147	-22.2	2 18	153 172	16	0.75	0.75
scaffold_39952_5507	Dpu-Mir-22-P2_3p	TRINITY_DN77219_c2_g1_i14	XP_018011748.1 cytosolic phospholipase A2-like isoform X2	target from/to=[2075-2096]	-22.3	0.0943	146	-23.05	2 19	2076 2096	17	0.6471	0.7059
scaffold_39952_5507	Dpu-Mir-22-P2_3p	TRINITY_DN75594_c2_g1_i4	XP_018010025.1PREDICTED: uncharacterized protein LOC108667504	target from/to=[2100-2119]	-21.6	0.148	148	-28.95	2 18	1472 1493	17	0.7059	0.7647
scaffold_39952_5507	Dpu-Mir-22-P2_3p	TRINITY_DN75594_c2_g1_i4	XP_018010025.1PREDICTED: uncharacterized protein LOC108667504	target from/to=[1206-1228]	-20.1	0.23	148	-28.95	2 18	1472 1493	17	0.7059	0.7647
scaffold_39952_5507	Dpu-Mir-22-P2_3p	TRINITY_DN75594_c2_g1_i6	XP_018010025.1PREDICTED: uncharacterized protein LOC108667504	target from/to=[966-988]	-20.1	0.23	148	-28.95	2 18	1232 1253	17	0.7059	0.7647
scaffold_39952_5507	Dpu-Mir-22-P2_3p	TRINITY_DN75594_c2_g1_i6	XP_018010025.1PREDICTED: uncharacterized protein LOC108667504	target from/to=[1860-1879]	-21.6	0.149	148	-28.95	2 18	1232 1253	17	0.7059	0.7647
scaffold_39952_5507	Dpu-Mir-22-P2_3p	TRINITY_DN75603_c0_g2_i10	XP_014669129.1 plectin-like	target from/to=[403-423]	-29.5	0.000612	153	-20.29	2 14	1576 1596	12	0.8333	0.9167
scaffold_39952_5507	Dpu-Mir-22-P2_3p	TRINITY_DN75603_c0_g2_i10	XP_014669129.1 plectin-like	target from/to=[403-423]	-29.5	0.000612	171	-30.72	2 20	403 423	18	0.8333	0.8333
scaffold_39952_5507	Dpu-Mir-22-P2_3p	TRINITY_DN75603_c0_g2_i5	XP_014669129.1 plectin-like	target from/to=[403-423]	-29.5	0.000612	171	-30.72	2 20	403 423	18	0.8333	0.8333
scaffold_39952_5507	Dpu-Mir-22-P2_3p	TRINITY_DN75603_c0_g2_i5	XP_014669129.1 plectin-like	target from/to=[403-423]	-29.5	0.000612	153	-20.29	2 14	1741 1761	12	0.8333	0.9167
scaffold_39952_5507	Dpu-Mir-22-P2_3p	TRINITY_DN75603_c0_g2_i6	XP_014669129.1 plectin-like	target from/to=[222-241]	-20.4	0.0283	171	-30.72	2 20	1287 1307	18	0.8333	0.8333
scaffold_39952_5507	Dpu-Mir-22-P2_3p	TRINITY_DN75603_c0_g2_i6	XP_014669129.1 plectin-like	target from/to=[222-241]	-20.4	0.0283	153	-20.29	2 14	2460 2480	12	0.8333	0.9167
scaffold_39952_5507	Dpu-Mir-22-P2_3p	TRINITY_DN75603_c0_g2_i6	XP_014669129.1 plectin-like	target from/to=[1287-1307]	-29.5	0.000616	171	-30.72	2 20	1287 1307	18	0.8333	0.8333
scaffold_39952_5507	Dpu-Mir-22-P2_3p	TRINITY_DN75603_c0_g2_i6	XP_014669129.1 plectin-like	target from/to=[1287-1307]	-29.5	0.000616	153	-20.29	2 14	2460 2480	12	0.8333	0.9167
scaffold_39952_5507	Dpu-Mir-22-P2_3p	TRINITY_DN75603_c0_g2_i8	XP_014669129.1 plectin-like	target from/to=[222-241]	-20.4	0.0283	171	-30.72	2 20	1287 1307	18	0.8333	0.8333
scaffold_39952_5507	Dpu-Mir-22-P2_3p	TRINITY_DN75603_c0_g2_i8	XP_014669129.1 plectin-like	target from/to=[222-241]	-20.4	0.0283	153	-20.29	2 14	2625 2645	12	0.8333	0.9167
scaffold_39952_5507	Dpu-Mir-22-P2_3p	TRINITY_DN75603_c0_g2_i8	XP_014669129.1 plectin-like	target from/to=[1287-1307]	-29.5	0.000616	171	-30.72	2 20	1287 1307	18	0.8333	0.8333
scaffold_39952_5507	Dpu-Mir-22-P2_3p	TRINITY_DN75603_c0_g2_i8	XP_014669129.1 plectin-like	target from/to=[1287-1307]	-29.5	0.000616	153	-20.29	2 14	2625 2645	12	0.8333	0.9167
scaffold_39952_5507	Dpu-Mir-22-P2_3p	TRINITY_DN75606_c5_g2_i3	XP_018014387.1 high mobility group protein 20A-like	target from/to=[478-497]	-25.7	0.172	145	-25.43	2 20	478 497	18	0.6667	0.7222
scaffold_39952_5507	Dpu-Mir-22-P2_3p	TRINITY_DN75608_c2_g5_i1	XP_021921697.1neurofibromin isoform X6	target from/to=[503-524]	-20.9	0.0197	154	-22.16	2 15	504 524	13	0.8462	0.8462
scaffold_39952_5507	Dpu-Mir-22-P2_3p	TRINITY_DN75740_c1_g3_i1	XP_021936020.1exocyst complex component 4 isoform X2	target from/to=[258-279]	-20.16	0.051	140	-20.26	2 9	259 279	7	1	1
scaffold_39952_5507	Dpu-Mir-22-P2_3p	TRINITY_DN75768_c5_g1_i4	XP_018014499.1 phospholipase D gamma 3-like	target from/to=[2733-2754]	-20.4	0.172	153	-21.3	2 20	2735 2754	18	0.7222	0.7778
scaffold_39952_5507	Dpu-Mir-22-P2_3p	TRINITY_DN75772_c6_g1_i1	XP_013790923.1male-specific lethal 1-like 1 isoform X1	target from/to=[748-766]	-22.6	0.196	145	-23.64	2 10	746 766	8	1	1
scaffold_39952_5507	Dpu-Mir-22-P2_3p	TRINITY_DN75773_c3_g1_i1	XP_018023122.1 longitudinals lacking protein isoforms H/M/V-like isoform X3	target from/to=[981-1002]	-21.7	0.222	157	-24.13	2 19	981 1002	18	0.7778	0.7778
scaffold_39952_5507	Dpu-Mir-22-P2_3p	TRINITY_DN75819_c5_g2_i2	XP_018023738.1PREDICTED: uncharacterized protein LOC108679596	target from/to=[48-68]	-25.2	0.0129	163	-27.5	2 20	48 68	18	0.7222	0.8333
scaffold_39952_5507	Dpu-Mir-22-P2_3p	TRINITY_DN75830_c1_g4_i1	XP_018578435.1 TBC1 domain family member 7	target from/to=[1048-1071]	-20.4	0.0757	142	-21.47	2 20	581 603	20	0.6	0.7
scaffold_39952_5507	Dpu-Mir-22-P2_3p	TRINITY_DN75830_c1_g4_i2	XP_018578435.1 TBC1 domain family member 7	target from/to=[1118-1141]	-20.4	0.0757	142	-21.47	2 20	651 673	20	0.6	0.7
scaffold_39952_5507	Dpu-Mir-22-P2_3p	TRINITY_DN75878_c0_g16_i1	XP_018009277.1 L-xylulose reductase-like	target from/to=[1087-1107]	-25.7	0.343	171	-26.81	2 20	1087 1107	18	0.7778	0.8889
scaffold_39952_5507	Dpu-Mir-22-P2_3p	TRINITY_DN76161_c4_g2_i2	XP_018025433.1 probable peroxisomal acyl-coenzyme A oxidase 1	target from/to=[1319-1338]	-21	0.131	154	-21.57	2 20	753 775	20	0.7	0.75
scaffold_39952_5507	Dpu-Mir-22-P2_3p	TRINITY_DN76161_c4_g2_i2	XP_018025433.1 probable peroxisomal acyl-coenzyme A oxidase 1	target from/to=[753-775]	-22.5	0.107	154	-21.57	2 20	753 775	20	0.7	0.75
scaffold_39952_5507	Dpu-Mir-22-P2_3p	TRINITY_DN76208_c5_g1_i1	XP_015906568.1protein FAM214A isoform X3	target from/to=[2188-2205]	-20.2	0.00753	154	-21.64	2 18	2187 2205	16	0.8125	0.8125
scaffold_39952_5507	Dpu-Mir-22-P2_3p	TRINITY_DN76208_c5_g1_i2	XP_018026733.1 protein FAM214A-like	target from/to=[2209-2226]	-20.2	0.00753	154	-21.64	2 18	2208 2226	16	0.8125	0.8125
scaffold_39952_5507	Dpu-Mir-22-P2_3p	TRINITY_DN76241_c4_g2_i2	XP_022089758.1protein 4.1-like isoform X6	target from/to=[430-450]	-25.1	0.0087	163	-25.85	2 20	430 450	18	0.7778	0.7778
scaffold_39952_5507	Dpu-Mir-22-P2_3p	TRINITY_DN76241_c4_g2_i5	XP_018011091.1 protein 4.1 homolog isoform X4	target from/to=[430-450]	-25.1	0.00885	163	-25.85	2 20	430 450	18	0.7778	0.7778
scaffold_39952_5507	Dpu-Mir-22-P2_3p	TRINITY_DN76295_c1_g1_i2	XP_018020391.1 mediator of RNA polymerase II transcription subunit 14-like	target from/to=[4289-4313]	-22.8	0.107	142	-22.21	2 20	297 319	20	0.65	0.65
scaffold_39952_5507	Dpu-Mir-22-P2_3p	TRINITY_DN76306_c2_g1_i5	XP_018016555.1 neuronal acetylcholine receptor subunit alpha-7-like	target from/to=[1082-1102]	-21.34	0.273	145	-23.13	2 10	1082 1102	8	1	1
scaffold_39952_5507	Dpu-Mir-22-P2_3p	TRINITY_DN76507_c0_g2_i1	XP_018025033.1 clusterin-associated protein 1-like	target from/to=[710-732]	-21.2	0.0278	150	-22.37	2 20	710 732	20	0.7	0.7
scaffold_39952_5507	Dpu-Mir-22-P2_3p	TRINITY_DN77801_c6_g1_i2	XP_021003203.1rap guanine nucleotide exchange factor 1	target from/to=[941-960]	-24.9	0.0301	145	-26.88	2 10	940 960	8	1	1
scaffold_39952_5507	Dpu-Mir-22-P2_3p	TRINITY_DN77894_c4_g1_i5	XP_018009986.1 liprin-alpha-1-like isoform X2	target from/to=[992-1011]	-21.1	0.21	149	-24.44	2 20	992 1011	18	0.7222	0.7222
scaffold_39952_5507	Dpu-Mir-22-P2_3p	TRINITY_DN77894_c4_g1_i6	XP_018009985.1 liprin-alpha-1-like isoform X1	target from/to=[2699-2718]	-21.1	0.211	149	-24.44	2 20	2699 2718	18	0.7222	0.7222
scaffold_39952_5507	Dpu-Mir-22-P2_3p	TRINITY_DN78297_c2_g3_i1	XP_018006704.1 vang-like protein 2	target from/to=[1826-1846]	-21.5	0.276	159	-20.2	2 20	1826 1846	18	0.7222	0.7778
scaffold_39952_5507	Dpu-Mir-22-P2_3p	TRINITY_DN78647_c8_g1_i1	XP_017784293.1 golgin subfamily A member 2	target from/to=[5069-5090]	-22	0.0497	144	-22.44	2 20	5069 5090	20	0.7	0.7
scaffold_39952_5507	Dpu-Mir-22-P2_3p	TRINITY_DN77219_c2_g1_i15	XP_018011750.1 cytosolic phospholipase A2-like isoform X3	target from/to=[1422-1443]	-22.3	0.0939	146	-23.05	2 19	1423 1443	17	0.6471	0.7059
scaffold_39952_5507	Dpu-Mir-22-P2_3p	TRINITY_DN77355_c1_g2_i1	XP_019867675.1PREDICTED: LOW QUALITY PROTEIN: uncharacterized protein LOC109596549 partial	target from/to=[222-242]	-28.5	0.0673	151	-28.13	2 20	222 242	18	0.6111	0.7778
scaffold_39952_5507	Dpu-Mir-22-P2_3p	TRINITY_DN77361_c1_g1_i1	XP_018024902.1PREDICTED: uncharacterized protein LOC108680557	target from/to=[2142-2164]	-20.6	0.121	141	-21.68	2 20	2142 2164	20	0.65	0.7
scaffold_39952_5507	Dpu-Mir-22-P2_3p	TRINITY_DN77578_c3_g1_i5	XP_018009987.1 phosphatidylinositol 4-kinase beta-like	target from/to=[2957-2975]	-21.7	0.0685	161	-22.16	2 20	2956 2975	18	0.7778	0.8333
scaffold_39952_5507	Dpu-Mir-22-P2_3p	TRINITY_DN77706_c1_g3_i2	XP_015517216.1PREDICTED: uncharacterized protein C05D11.1-like	target from/to=[1995-2017]	-21.2	0.306	148	-23.33	2 19	1995 2017	19	0.7368	0.7368
scaffold_39952_5507	Dpu-Mir-22-P2_3p	TRINITY_DN77723_c1_g1_i5	XP_018020524.1 sorbin and SH3 domain-containing protein 1-like isoform X13	target from/to=[661-680]	-22.2	0.0148	149	-24.79	2 18	660 680	16	0.6875	0.75
scaffold_39952_5507	Dpu-Mir-22-P2_3p	TRINITY_DN77771_c5_g2_i1	XP_018011342.1 ankyrin repeat domain-containing protein 50-like	target from/to=[1012-1033]	-20.4	0.154	163	-26.77	2 20	1013 1033	18	0.7222	0.8333
scaffold_39952_5507	Dpu-Mir-22-P2_3p	TRINITY_DN77786_c2_g3_i1	XP_021930595.1E3 ubiquitin-protein ligase UBR2	target from/to=[779-798]	-22.3	0.0467	146	-20.67	2 18	2326 2344	16	0.75	0.75
scaffold_39952_5507	Dpu-Mir-22-P2_3p	TRINITY_DN63992_c5_g1_i3	XP_016849953.1 inversin	target from/to=[2021-2041]	-30	0.000587	183	-30.34	2 20	2021 2041	18	0.8889	0.9444
scaffold_39952_5507	Dpu-Mir-22-P2_3p	TRINITY_DN64104_c1_g1_i1	XP_021936770.1BTB/POZ domain-containing protein 1-like isoform X2	target from/to=[190-210]	-20.9	0.0246	159	-23.68	2 16	190 210	14	0.8571	0.8571
scaffold_39952_5507	Dpu-Mir-22-P2_3p	TRINITY_DN64253_c2_g1_i1	XP_018010348.1 NADPH oxidase 5-like isoform X1	target from/to=[1245-1264]	-21.7	0.00707	152	-21.89	2 18	1518 1539	17	0.7647	0.7647
scaffold_39952_5507	Dpu-Mir-22-P2_3p	TRINITY_DN64322_c4_g6_i1	XP_014294252.1 transcriptional enhancer factor TEF-1 isoform X1	target from/to=[1349-1366]	-24.4	0.11	149	-25.72	2 20	1350 1366	18	0.7778	0.7778
scaffold_39952_5507	Dpu-Mir-22-P2_3p	TRINITY_DN64400_c3_g2_i1	XP_018013786.1 facilitated trehalose transporter Tret1-2 homolog	target from/to=[207-228]	-22.5	0.179	159	-20.98	2 16	208 228	14	0.8571	0.8571
scaffold_39952_5507	Dpu-Mir-22-P2_3p	TRINITY_DN78647_c8_g1_i2	XP_017784293.1 golgin subfamily A member 2	target from/to=[5041-5062]	-22	0.0497	144	-22.44	2 20	5041 5062	20	0.7	0.7
scaffold_39952_5507	Dpu-Mir-22-P2_3p	TRINITY_DN78734_c5_g1_i2	XP_015928770.1uncharacterized protein LOC107455646	target from/to=[1495-1514]	-23.8	0.0247	157	-25.89	2 20	1495 1514	18	0.7778	0.7778
scaffold_39952_5507	Dpu-Mir-22-P2_3p	TRINITY_DN78856_c5_g1_i1	XP_018016956.1 L-asparaginase 1-like	target from/to=[854-876]	-24.3	0.317	162	-25.68	2 20	854 876	20	0.75	0.8
scaffold_39952_5507	Dpu-Mir-22-P2_3p	TRINITY_DN78929_c0_g1_i3	XP_018012254.1 cytochrome P450 2L1-like	target from/to=[408-431]	-27.3	0.264	154	-24.16	2 20	410 431	19	0.6842	0.7895
scaffold_39952_5507	Dpu-Mir-22-P2_3p	TRINITY_DN63373_c3_g2_i1	XP_017889804.1 disintegrin and metalloproteinase domain-containing protein 19	target from/to=[2456-2476]	-23.3	0.166	149	-23.57	2 20	2457 2476	18	0.7222	0.7222
scaffold_39952_5507	Dpu-Mir-22-P2_3p	TRINITY_DN63373_c3_g2_i1	XP_017889804.1 disintegrin and metalloproteinase domain-containing protein 19	target from/to=[2456-2476]	-23.3	0.166	150	-20.15	2 18	3087 3105	16	0.75	0.8125
scaffold_39952_5507	Dpu-Mir-22-P2_3p	TRINITY_DN63648_c1_g2_i1	XP_018015395.1 8-oxo-dGDP phosphatase NUDT18-like	target from/to=[1125-1143]	-21.5	0.166	153	-23.69	2 20	1124 1143	18	0.6667	0.8333
scaffold_39952_5507	Dpu-Mir-22-P2_3p	TRINITY_DN63745_c0_g4_i1	XP_018006954.1 protein dachsous-like	target from/to=[120-143]	-22.1	0.12	141	-22.29	2 20	120 143	21	0.619	0.7143
scaffold_39952_5507	Dpu-Mir-22-P2_3p	TRINITY_DN73675_c2_g2_i2	XP_021000294.1tyrosine-protein kinase PR2-like	target from/to=[1833-1855]	-24.7	0.257	153	-24.93	2 20	1833 1855	20	0.75	0.75
[truncated: 1,588 more rows]
